# Supplementary material for: FGFR3 drives Aβ-induced tau uptake
Source: Exp Mol Med. 2024 Jul 1;56(7):1631–42. doi: 10.1038/s12276-024-01274-3 (PMC11297141; doi:10.1038/s12276-024-01274-3)
Supplement: Supplementary file 2 — Supplementary Table 1 [file 12276_2024_1274_MOESM2_ESM.xlsx]

## Sheet: Supplementary Table 1
Information on MS identification														Filtered and normalized iBAQ value																		Statistical anlaytics			False discovery analytics
Protein.IDs	Majority.protein.IDs	Protein.names	Gene.names	Peptides	Razor.unique.peptides	Unique.peptides	Sequence.coverage	Unique.razor sequence.coverage	Unique.sequence coverage.	Mol.weight.kDa.	Q.value	Score	MS.MS.count	A-beta1_rep1	A-beta1_rep2	A-beta1_rep3	A-beta2_rep1	A-beta2_rep2	A-beta2_rep3	A-beta3_rep1	A-beta3_rep2	A-beta3_rep3	Veh1_rep1	Veh1_rep2	Veh1_rep3	Veh2_rep1	Veh2_rep2	Veh2_rep3	Veh3_rep1	Veh3_rep2	Veh3_rep3	-Log Student's T-test p-value A-beta_Veh	Fold-change A-beta_Veh	Student's T-test Significant A-beta_Veh	Only.identified.by.site	Reverse	Potential.contaminant
P12970	P12970	60S ribosomal protein L7a	Rpl7a	19	19	19	45.5	45.5	45.5	29.976	0	323.31	1264	10.043	10.3683	9.80525	9.83534	9.64232	9.57682	8.75964	8.88304	8.51377	8.78713	8.66287	8.82231	9.88636	9.97477	9.91729	9.7941	9.80981	9.73288	0.00545168	1.00308
P62264	P62264	40S ribosomal protein S14	Rps14	9	9	9	41.1	41.1	41.1	16.273	0	215.84	856	10.02	10.2797	9.77259	9.74726	9.54533	9.43921	8.81034	8.98922	8.62722	8.70843	8.61198	8.91245	9.5358	9.7885	9.80422	9.78302	9.91335	9.79204	0.0600168	1.02979
P10126;P62631	P10126	Elongation factor 1-alpha 1	Eef1a1	29	29	29	71.6	71.6	71.6	50.113	0	323.31	3231	9.97444	10.1821	9.82778	10.318	10.1776	10.3436	9.58097	9.55104	9.32351	9.50114	9.37977	9.51129	10.0222	10.3545	10.5666	10.2099	10.1719	10.2327	0.157028	0.949639
Q6ZWV7	Q6ZWV7	60S ribosomal protein L35	Rpl35	3	3	3	26	26	26	14.552	0	110.71	255	9.72408	9.97383	9.34914	9.16697	9.15944	9.13001	8.48545	8.55438	8.11643	8.48218	8.32567	8.35105	9.37913	9.22994	9.33068	9.32402	9.34305	9.32351	0.0936961	1.04491
P62889	P62889	60S ribosomal protein L30	Rpl30	8	8	8	68.7	68.7	68.7	12.784	0	140.96	770	9.66929	9.95988	9.47738	9.4852	9.28733	9.25659	8.67737	8.68865	8.41778	8.55035	8.59569	8.7033	9.32654	9.50074	9.40786	9.5539	9.5073	9.49762	0.0493557	1.0215
P14869	P14869	60S acidic ribosomal protein P0	Rplp0	17	17	17	52.1	52.1	52.1	34.216	0	250.31	1047	9.66788	10.1268	9.79481	9.42121	9.32493	9.54658	8.74799	8.48525	8.52746	8.47988	8.36336	8.53105	9.38566	9.34959	9.46799	9.75039	9.70816	9.72975	0.139564	1.06988
P35980	P35980	60S ribosomal protein L18	Rpl18	8	8	8	41.5	41.5	41.5	21.644	0	213.07	557	9.62903	9.98585	9.42971	9.41553	9.42363	9.39396	8.43466	8.47883	8.33069	8.46663	8.44224	8.51132	9.50983	9.61713	9.61011	9.40507	9.52848	9.44567	0.0020889	0.998877
P62858	P62858	40S ribosomal protein S28	Rps28	4	4	4	52.2	52.2	52.2	7.8409	0	90.543	334	9.58696	9.81892	9.43256	9.47923	9.27499	9.14396	8.59908	8.61329	8.39428	8.47534	8.39255	8.58565	9.34979	9.54809	9.46604	9.44657	9.4708	9.42086	0.0315858	1.01455
P14148	P14148	60S ribosomal protein L7	Rpl7	27	27	26	59.6	59.6	59.6	31.419	0	323.31	1283	9.55586	9.88741	9.48095	9.45444	9.38374	9.45826	8.25936	8.27217	8.12388	8.28737	8.19391	8.1484	9.51463	9.75331	9.71147	9.29913	9.26089	9.07912	0.0829311	1.04954
P47911	P47911	60S ribosomal protein L6	Rpl6	15	15	15	39.5	39.5	39.5	33.509	0	323.31	1026	9.54235	9.92716	9.47128	9.28966	9.1493	9.17637	8.44164	8.48897	8.06828	8.42987	8.3455	8.4118	9.42814	9.58014	9.44135	9.30879	9.41709	9.28844	0.013991	0.992624
Q6ZWN5	Q6ZWN5	40S ribosomal protein S9	Rps9	16	16	16	53.6	53.6	53.6	22.591	0	105.1	917	9.52693	9.84219	9.38547	9.18893	9.03815	9.20077	8.57443	8.4516	8.40734	8.54646	8.44074	8.62916	9.54576	9.66839	9.63669	9.2979	9.44616	9.3184	0.173921	0.932038
Q9CXW4	Q9CXW4	60S ribosomal protein L11	Rpl11	7	7	7	39.9	39.9	39.9	20.252	0	118.07	348	9.49141	9.73868	9.35555	8.81845	8.77885	9.01471	8.11836	8.19738	8.07082	8.22183	8.00594	8.12908	8.93361	9.21834	9.21006	9.24142	9.34258	9.22462	0.00785628	1.00438
P67984	P67984	60S ribosomal protein L22	Rpl22	5	5	5	55.5	55.5	55.5	14.759	0	150.93	165	9.46111	8.93745	9.37939	8.29523	9.08231	8.99557	8.1247	7.4422	8.00911	7.4245	8.15784	8.29536	8.86141	8.1091	8.93782	9.32779	8.55103	9.28083	0.106271	1.06203
P62751	P62751	60S ribosomal protein L23a	Rpl23a	12	12	12	51.3	51.3	51.3	17.695	0	196.41	591	9.45437	9.82237	9.26551	9.09983	8.93781	8.87837	8.175	8.32533	8.0418	8.14586	8.11825	8.28054	8.93216	9.08758	9.06676	9.26307	9.22689	9.23289	0.104955	1.05104
P99027;A0A5F8MPY2	P99027;A0A5F8MPY2	60S acidic ribosomal protein P2	Rplp2	10	10	10	80.9	80.9	80.9	11.651	0	323.31	744	9.45091	9.71197	9.31392	9.29986	9.00012	8.97341	8.17049	8.42071	8.10645	8.10951	8.05048	8.16751	9.17165	9.19655	9.30044	9.13872	9.32016	9.3257	0.103407	1.05272
P62908	P62908	40S ribosomal protein S3	Rps3	21	21	21	77.4	77.4	77.4	26.674	0	323.31	1886	9.446	9.71953	9.21019	9.17808	9.1825	9.131	8.47731	8.50452	8.32455	8.51924	8.47012	8.53055	9.27408	9.46785	9.56161	9.27509	9.29371	9.3047	0.101723	0.960503
P41105	P41105	60S ribosomal protein L28	Rpl28	8	8	8	44.5	44.5	44.5	15.733	0	41.011	239	9.33985	9.80053	9.30116	9.30775	9.25159	9.37324	8.2655	8.25655	8.08094	8.19205	8.17554	8.34992	9.29744	9.43563	9.3587	9.24793	9.33315	8.9897	0.0908664	1.04706
P62806	P62806	Histone H4	Hist1h4a	13	13	13	64.1	64.1	64.1	11.367	0	279.29	1231	9.33808	9.27946	9.07477	9.39616	9.20803	9.29957	8.60152	8.24097	7.65334	7.54354	7.60908	7.91507	9.09189	9.01524	9.10378	8.33884	8.65499	8.27738	1.00467	1.41881
P51410;A0A140T8T4	P51410;A0A140T8T4	60S ribosomal protein L9	Rpl9	9	9	9	55.7	55.7	55.7	21.881	0	177.37	574	9.31561	9.69654	9.12232	8.6826	8.73242	8.79282	8.18508	8.24064	7.92053	8.13745	7.93409	8.03383	8.59736	8.65104	8.9521	9.06498	9.28023	9.01076	0.182548	1.08229
P62270;F6YVP7;A0A1Y7VKY1	P62270;F6YVP7;A0A1Y7VKY1	40S ribosomal protein S18	Rps18;Gm10260	16	16	16	65.8	65.8	65.8	17.718	0	186.94	704	9.29857	9.56649	9.27111	9.43973	9.32181	9.48445	8.42172	8.38163	8.16857	8.29097	8.30099	8.39964	9.64879	9.86255	9.84071	9.20872	9.12624	9.14797	0.0687749	0.964264
P47963	P47963	60S ribosomal protein L13	Rpl13	11	11	11	46.4	46.4	46.4	24.305	0	180.79	690	9.29614	9.69116	9.23285	9.04698	8.93337	8.89753	8.22528	8.22175	8.07253	8.08977	8.08802	8.23238	9.09566	9.11115	8.82355	9.07915	9.21191	9.07134	0.144882	1.06475
Q6ZWV3;P86048	Q6ZWV3;P86048	60S ribosomal protein L10;60S ribosomal protein L10-like	Rpl10;Rpl10l	15	15	15	54.7	54.7	54.7	24.604	0	154.87	750	9.27839	9.60186	9.00602	8.72888	8.72651	8.52134	7.87897	8.36391	8.02389	8.06462	7.96001	7.96179	8.82523	8.78101	8.78124	8.87344	8.98264	8.85515	0.200957	1.08378
P62281	P62281	40S ribosomal protein S11	Rps11	14	14	14	62	62	62	18.431	0	233.47	849	9.27124	9.53184	9.05386	9.08238	8.94408	9.05783	8.33628	8.54495	8.20627	8.28088	8.27942	8.34894	9.17283	9.47472	9.38431	9.21903	9.30175	9.1706	0.115298	0.954567
P84099	P84099	60S ribosomal protein L19	Rpl19	7	7	7	26.5	26.5	26.5	23.466	0	238.49	389	9.25934	9.26811	9.12673	8.98657	8.71433	8.54663	7.92599	7.61471	7.69378	7.79816	7.81965	7.94029	8.86445	9.09562	8.94109	8.91567	8.88196	8.81092	0.00915604	1.00528
P35979	P35979	60S ribosomal protein L12	Rpl12	7	7	7	60	60	60	17.804	0	323.31	1036	9.22807	9.40759	8.92078	8.97931	8.82796	8.78925	8.05992	8.18412	7.88836	8.03907	8.03473	8.10063	8.90884	9.04732	8.91477	8.96516	9.03382	8.99378	0.0417329	1.01922
P61358	P61358	60S ribosomal protein L27	Rpl27	7	7	7	45.6	45.6	45.6	15.798	0	140.46	720	9.1861	9.6043	9.09853	8.79377	8.70373	8.76641	8.1591	8.31059	8.171	8.09419	8.02453	8.24817	7.56137	9.01796	9.06044	9.09863	9.31338	9.16279	0.206137	1.09784
Q9CR57	Q9CR57	60S ribosomal protein L14	Rpl14	8	8	8	34.1	34.1	34.1	23.564	0	107.43	735	9.16665	9.21781	8.76435	9.13425	8.91566	8.91276	8.07889	8.00907	7.7084	8.05234	7.95536	7.88052	9.19972	9.27	9.23692	8.8078	8.66751	8.6938	0.0210031	1.01114
P14115	P14115	60S ribosomal protein L27a	Rpl27a	7	7	7	35.1	35.1	35.1	16.605	0	107.73	277	9.09523	9.72262	9.16262	9.15169	8.99751	8.85662	7.96269	7.85236	7.60465	7.90713	7.93362	7.96715	8.91302	9.15353	9.04128	9.09824	8.94862	8.53945	0.129413	1.0721
Q6ZWU9	Q6ZWU9	40S ribosomal protein S27	Rps27	5	5	3	40.5	40.5	15.5	9.461	0	53.087	359	9.06353	9.42711	8.82643	8.47835	8.66145	8.65823	8.14353	7.93641	7.93663	7.91377	7.73321	7.93225	8.94789	9.04279	9.19212	8.75524	9.07597	8.90612	0.0578018	0.97208
P19253;REV__P52825	P19253	60S ribosomal protein L13a	Rpl13a	13	13	13	44.3	44.3	44.3	23.464	0	323.31	1098	9.01569	9.44892	8.95689	8.69012	8.51871	8.6085	7.74143	7.84538	7.6376	7.77233	7.7854	7.75807	8.80638	9.03091	8.7759	8.93966	8.98102	8.82004	0.0286144	0.984224
P62242	P62242	40S ribosomal protein S8	Rps8	13	13	13	58.7	58.7	58.7	24.205	0	323.31	1047	9.01261	9.58957	9.0576	9.10898	9.19934	9.00789	7.99419	8.26445	8.04144	7.96	7.93411	8.0379	9.17783	9.55412	9.4339	8.84323	8.64419	8.65431	0.163592	1.0831
P97461	P97461	40S ribosomal protein S5;40S ribosomal protein S5, N-terminally processed	Rps5	11	11	11	43.1	43.1	43.1	22.889	0	212.8	550	9.00016	9.38346	8.755	8.83665	8.71265	8.60936	8.13358	8.14779	7.88834	8.01678	8.09947	7.92832	8.93629	8.9772	8.86031	8.96023	8.87984	8.80745	0.000191139	1.00008
O55142	O55142	60S ribosomal protein L35a	Rpl35a	8	8	8	45.5	45.5	45.5	12.554	0	16.261	270	8.96107	9.53421	9.09127	8.76063	8.59257	8.50958	8.02168	8.09952	7.92313	7.98114	8.01013	8.11475	8.9435	9.16209	9.1834	8.98833	9.18643	9.05049	0.202779	0.916893
Q9D8E6	Q9D8E6	60S ribosomal protein L4	Rpl4	23	23	23	50.1	50.1	50.1	47.153	0	323.31	1818	8.95286	9.19243	8.78222	8.96755	8.79296	8.72723	7.90149	7.94701	7.60168	7.83529	7.7833	7.90963	8.99311	9.0834	9.17249	8.78506	8.6823	8.65775	0.00531839	0.997163
P62702	P62702	40S ribosomal protein S4, X isoform	Rps4x	22	22	22	67.3	67.3	67.3	29.597	0	269.28	1290	8.92132	9.30349	8.71727	8.89321	8.77497	8.7433	8.02178	8.23823	7.88746	7.92492	8.01228	8.16575	8.9727	9.21361	9.09486	8.84733	8.95849	8.81828	0.0936686	0.961692
P47964;Q3U1V6	P47964	60S ribosomal protein L36	Rpl36	4	4	4	24.8	24.8	24.8	12.215	0	27.862	201	8.91029	9.09485	8.9789	8.84446	8.7243	8.73626	7.07165	7.59631	6.94994	7.54109	7.0236	7.68947	8.81773	9.02761	9.05276	8.44293	8.49243	8.62633	0.0200142	1.01497
P62852	P62852	40S ribosomal protein S25	Rps25	5	5	5	29.6	29.6	29.6	13.742	0	47.251	307	8.85909	9.0226	8.8021	8.71645	8.54004	8.53132	8.38589	8.2356	8.24119	8.07938	8.07699	8.32665	8.91213	9.24838	9.14351	8.98339	8.90321	8.89932	0.351685	0.90901
Q9CZX8	Q9CZX8	40S ribosomal protein S19	Rps19	9	9	9	42.8	42.8	42.8	16.085	0	131.47	716	8.84295	9.14838	8.85088	8.73794	8.65771	8.65383	7.99913	8.01108	7.8352	8.02655	7.99921	8.14316	8.85143	8.93616	8.94151	8.78504	8.7862	8.84717	0.120868	0.956363
P14131	P14131	40S ribosomal protein S16	Rps16	12	12	12	61.6	61.6	61.6	16.445	0	80.427	803	8.82193	9.10935	8.51122	8.85634	8.72491	8.81424	7.94303	8.32064	7.73545	7.9845	7.91508	7.8833	8.98459	8.97011	9.0344	8.65862	8.64877	8.64236	0.0204196	1.00893
Q8BP67	Q8BP67	60S ribosomal protein L24	Rpl24	6	6	6	31.8	31.8	31.8	17.779	0	37.212	365	8.78757	8.82043	8.61532	8.79809	8.71305	8.65199	7.64234	7.70592	7.47029	7.65061	7.63489	7.74325	8.65629	8.79009	8.70602	8.44204	8.61117	8.51714	0.0745773	1.03554
P14206	P14206	40S ribosomal protein SA	Rpsa	15	15	15	58.6	58.6	58.6	32.838	0	323.31	1445	8.75927	9.36586	8.85396	9.08224	9.01106	8.61398	8.19591	8.28911	7.99691	8.17418	8.1521	8.18871	9.18224	9.32217	9.18308	9.00312	9.00734	8.55727	0.115854	0.954702
P68040	P68040	Guanine nucleotide-binding protein subunit beta-2-like 1;Guanine nucleotide-binding protein subunit beta-2-like 1, N-terminally processed	Gnb2l1	21	21	21	81.1	81.1	81.1	35.076	0	323.31	2363	8.72268	9.00419	8.59105	8.55446	8.41911	8.5034	7.61058	7.7122	7.6391	7.64786	7.73321	7.83439	8.81616	8.92614	8.83642	8.63283	8.63093	8.60413	0.164576	0.932653
P61255;A3KGS3	P61255	60S ribosomal protein L26	Rpl26	9	9	9	34.5	34.5	34.5	17.258	0	99.266	335	8.72078	8.97638	8.52812	8.39886	8.29005	8.27708	7.41584	7.25996	7.18838	7.5294	7.52964	7.51125	8.5033	9.02155	9.52725	8.48867	8.43457	8.34042	0.271307	0.868501
P62830	P62830	60S ribosomal protein L23	Rpl23	6	6	6	49.3	49.3	49.3	14.865	0	134.67	635	8.68168	8.23703	8.11994	8.72184	8.19455	9.12477	7.20584	6.79545	6.75967	7.3689	7.05794	7.14467	8.46141	9.16395	9.07585	7.87558	7.66474	7.90628	0.0120228	1.0094
P62082	P62082	40S ribosomal protein S7	Rps7	8	8	8	40.2	40.2	40.2	22.127	0	78.068	495	8.66024	8.95766	8.54832	8.52854	8.50538	8.43276	8.01677	8.16477	7.80518	7.70103	7.61622	7.57195	8.78972	8.90345	8.82669	8.55479	8.74824	8.57846	0.0600436	1.02567
P97351	P97351	40S ribosomal protein S3a	Rps3a	21	21	21	61.4	61.4	61.4	29.885	0	323.31	1792	8.65875	8.85045	8.53163	8.57665	8.3942	8.38588	7.67667	7.75848	7.57225	7.64	7.62087	7.67173	8.63412	8.82453	8.78737	8.56593	8.61834	8.52481	0.0856671	0.963505
P47962	P47962	60S ribosomal protein L5	Rpl5	15	15	15	43.4	43.4	43.4	34.4	0	188.93	1373	8.63712	8.90157	8.03825	7.85714	7.65995	7.96973	7.19748	6.95162	6.8642	7.0469	7.13682	7.27568	7.95936	8.00741	8.0869	8.11152	8.14799	8.05945	0.0343258	1.01905
P62900	P62900	60S ribosomal protein L31	Rpl31	6	6	6	46.4	46.4	46.4	14.463	0	26.854	276	8.63217	8.9279	8.55195	8.43804	8.30674	8.48911	7.46646	7.62106	7.39152	7.60357	7.56701	7.64499	8.26177	8.73825	8.84369	8.375	8.4827	8.28842	0.00300356	1.00151
P62754	P62754	40S ribosomal protein S6	Rps6	11	11	11	34.5	34.5	34.5	28.68	0	157.22	785	8.62175	8.97444	8.53912	8.48392	8.39861	8.37643	7.72137	7.79526	7.63163	7.7694	7.69672	7.86699	8.53496	8.60621	8.57996	8.59332	8.72189	8.64946	0.0953136	0.963976
P62918	P62918	60S ribosomal protein L8	Rpl8	13	13	13	55.3	55.3	55.3	28.024	0	188.42	586	8.61567	8.7847	8.50178	7.32353	8.2754	8.40102	6.91258	7.54225	6.68434	7.36255	6.72415	6.82536	8.49957	8.33603	8.58467	8.27847	8.42716	8.26886	0.0288187	0.979758
P62983;A0A0A6YW67;P62984;P0CG49;P0CG50	P62983;A0A0A6YW67;P62984;P0CG49;P0CG50	Ubiquitin-40S ribosomal protein S27a;Ubiquitin;40S ribosomal protein S27a;Ubiquitin-60S ribosomal protein L40;Ubiquitin;60S ribosomal protein L40;Polyubiquitin-B;Ubiquitin;Polyubiquitin-C;Ubiquitin;Ubiquitin-related 1;Ubiquitin-related 2	Rps27a;Gm8797;Uba52;Ubb;Ubc	11	11	11	59	59	59	17.951	0	205.21	950	8.43327	8.66954	8.31834	8.31056	8.24158	8.11149	8.28347	8.28102	8.01597	7.83929	7.78822	7.98923	7.69399	7.97041	7.77886	8.33897	8.30786	8.29679	1.91731	1.22751	+
P62717	P62717	60S ribosomal protein L18a	Rpl18a	11	11	11	48.3	48.3	48.3	20.732	0	192.84	693	8.39612	8.6991	8.32162	7.94971	7.9345	8.26103	7.14431	7.21624	6.96065	7.28458	7.09829	7.35403	8.33244	8.67471	8.63758	8.05263	8.19418	8.13649	0.133001	0.934352
P27659;E9PWZ3	P27659	60S ribosomal protein L3	Rpl3	21	21	21	44.7	44.7	44.7	46.109	0	263.76	1131	8.39563	8.57114	8.24196	8.37504	8.26847	8.36505	6.83758	6.93951	6.81502	7.08955	7.05166	7.20681	8.24042	8.73734	8.6831	7.91239	7.93712	7.94736	0.000417645	1.00028
Q9CZM2	Q9CZM2	60S ribosomal protein L15	Rpl15	11	11	11	38.7	38.7	38.7	24.146	0	120.22	611	8.38687	8.60054	8.20582	8.2345	8.09897	8.01119	7.10037	7.23737	7.03918	7.31029	7.32745	7.33279	8.39182	8.44393	8.37582	8.17831	8.0924	8.02655	0.0922011	0.957453
P62245	P62245	40S ribosomal protein S15a	Rps15a	9	9	9	64.6	64.6	64.6	14.839	0	104.38	686	8.36507	8.68725	8.23878	8.25653	8.12043	8.09985	7.55064	7.69467	7.46466	7.50034	7.52538	7.61562	8.44057	8.675	8.88254	8.44102	8.54588	8.34879	0.333433	0.891086
P60867	P60867	40S ribosomal protein S20	Rps20	5	5	5	29.4	29.4	29.4	13.373	0	82.655	365	8.33909	8.60568	8.10699	7.90255	7.90186	7.86693	7.51793	7.64832	7.13952	7.45178	7.29063	7.31845	8.10736	8.17706	8.226	8.2616	8.40424	8.16161	0.072864	0.971917
P62855	P62855	40S ribosomal protein S26	Rps26	5	5	5	48.7	48.7	48.7	13.015	0	31.413	237	8.3317	8.63531	8.11104	8.14533	8.06782	8.0094	7.14519	5.76598	6.70931	7.08774	7.07465	7.17178	8.08276	8.17833	8.11535	7.92165	8.02483	8.06089	0.0954625	0.940471
P53026	P53026	60S ribosomal protein L10a	Rpl10a	9	9	9	30.4	30.4	30.4	24.916	0	179.84	1064	8.29885	8.48123	8.28054	7.98054	7.98399	7.80787	7.36962	7.34285	7.09021	7.27313	7.33148	7.41591	8.06366	8.30203	8.17272	8.26902	8.24189	8.257	0.135929	0.948165
P62301	P62301	40S ribosomal protein S13	Rps13	12	12	12	57	57	57	17.222	0	93.846	844	8.29863	8.57769	8.09645	8.22029	8.13216	8.15226	7.43184	7.56297	7.4177	7.46304	7.367	7.53289	8.52972	8.53312	8.43239	8.23368	8.09522	8.20688	0.101595	0.961932
P63323	P63323	40S ribosomal protein S12	Rps12	8	8	8	59.8	59.8	59.8	14.525	0	151.5	605	8.27833	8.62193	8.08373	8.33515	8.25882	8.22338	7.67493	7.69298	7.44457	7.31953	7.44997	7.51679	8.46767	8.68874	8.54116	8.35739	8.43769	8.33827	0.0960934	0.961974
P25444	P25444	40S ribosomal protein S2	Rps2	18	18	18	57.3	57.3	57.3	31.231	0	152.59	1301	8.19035	8.41447	8.0405	8.18139	8.24022	8.05179	7.03091	7.19452	6.96013	7.22525	7.20838	7.24417	8.2945	8.41067	8.46688	7.95926	7.96519	7.91636	0.0608491	0.97068
Q9D1R9	Q9D1R9	60S ribosomal protein L34	Rpl34	4	4	4	21.4	21.4	21.4	13.293	0	10.176	129	8.12701	8.57809	8.03361	7.82725	7.79646	8.09326	7.1931	7.36075	7.07224	7.11609	7.19856	7.16091	8.11046	8.95025	9.51505	8.05073	8.1605	8.03289	0.345702	0.84325
P62911;P17932	P62911	60S ribosomal protein L32	Rpl32	9	9	9	53.3	53.3	53.3	15.86	0	93.865	395	8.10017	8.42805	8.06074	8.50207	8.15296	8.28946	6.99834	7.08166	6.5112	7.11089	7.06198	6.9763	8.41462	9.12933	9.2043	7.6276	7.92825	7.56044	0.0995922	0.933819
Q9CQW9	Q9CQW9	Interferon-induced transmembrane protein 3	Ifitm3	5	5	4	48.9	48.9	43.1	14.954	0	170	440	8.05849	8.24468	8.01395	7.04593	7.53167	6.9826	6.51413	6.6139	6.40298	7.02081	7.12395	7.68423	7.09619	6.58383	7.3311	8.08966	8.01472	7.44628	0.148637	0.927127
P35700	P35700	Peroxiredoxin-1	Prdx1	18	18	16	70.4	70.4	70.4	22.176	0	146.13	1167	7.9207	8.27153	7.91439	8.49457	8.3736	8.25176	7.37701	7.45038	7.23837	7.69284	7.67614	7.82461	8.3028	8.53642	8.2721	8.5751	8.73373	8.60682	0.860872	0.798099
P52480;P53657	P52480	Pyruvate kinase PKM	Pkm	36	36	36	65.7	65.7	65.7	57.844	0	323.31	3440	7.86939	8.18958	7.83301	7.92465	7.85872	7.8435	8.19548	8.22675	7.96401	8.08347	8.06501	8.1702	8.06091	8.15054	8.10824	8.42782	8.33259	8.27594	1.88334	0.872589	+
Q9CQR2	Q9CQR2	40S ribosomal protein S21	Rps21	6	6	6	60.2	60.2	60.2	9.1413	0	251.65	706	7.85725	8.19676	7.72028	7.62482	7.61696	7.60017	7.00424	7.16895	6.80215	6.88889	6.94204	6.97315	8.04265	8.03917	8.04407	7.36832	7.94654	7.8933	0.100978	0.958781
Q9JJI8	Q9JJI8	60S ribosomal protein L38	Rpl38	6	6	6	50	50	50	8.2038	0	73.239	686	7.79277	8.14835	7.61287	7.97916	7.76369	7.6382	6.88145	6.94844	6.73227	7.19234	7.07048	7.17755	7.66246	7.87765	7.66688	7.72349	7.65024	7.56247	0.0170182	0.99337
P62274	P62274	40S ribosomal protein S29	Rps29	5	5	5	48.2	48.2	48.2	6.6767	0	59.114	135	7.77253	8.04625	7.67215	7.53202	7.58627	7.52475	6.91017	7.00363	6.83125	6.90528	6.97954	6.92896	7.98391	7.96663	7.96518	7.57181	7.57414	7.65636	0.136844	0.950967
Q8CGP4;C0HKE9;C0HKE8;C0HKE7;C0HKE6;C0HKE5;C0HKE4;C0HKE3;C0HKE2;C0HKE1;Q8CGP6;Q8R1M2;Q8CGP7;Q8CGP5;Q8BFU2	Q8CGP4;C0HKE9;C0HKE8;C0HKE7;C0HKE6;C0HKE5;C0HKE4;C0HKE3;C0HKE2;C0HKE1;Q8CGP6;Q8R1M2;Q8CGP7;Q8CGP5;Q8BFU2	Histone H2A;Histone H2A type 1-H;Histone H2A.J;Histone H2A type 1-K;Histone H2A type 1-F;Histone H2A type 3	Hist1h2aa;Hist1h2ah;H2afj;Hist1h2ak;Hist1h2af;Hist3h2a	6	6	1	36.4	36.4	8.5	14.056	0	98.209	388	7.72976	7.93277	7.50406	7.76315	7.44716	7.37477	7.26799	6.36389	7.21802	6.65709	6.59022	6.64616	7.39398	7.37744	7.4043	7.30823	7.3626	7.31642	0.779276	1.21655
P42932	P42932	T-complex protein 1 subunit theta	Cct8	39	39	39	70.8	70.8	70.8	59.555	0	323.31	2099	7.7145	8.02849	7.67366	7.82418	7.8683	7.8327	7.81115	7.7298	7.69933	7.72452	7.69786	7.78274	7.76133	7.91636	7.80138	8.40006	8.38649	8.38804	0.958758	0.878858
Q9CPR4;B2RY53	Q9CPR4	60S ribosomal protein L17	Rpl17	9	9	9	45.7	45.7	45.7	21.423	0	98.327	961	7.68973	8.26648	7.87412	7.61467	7.28923	7.00709	7.25892	6.31523	6.14876	6.30847	6.83138	6.35511	7.41408	6.60306	7.34973	7.50004	7.46855	7.57901	0.354112	1.17146
Q9EQK5	Q9EQK5	Major vault protein	Mvp	42	42	42	61.1	61.1	61.1	95.923	0	323.31	2917	7.59383	7.86951	7.58937	7.5405	7.37058	7.39867	6.44916	6.63357	6.50459	6.59973	6.74964	6.83605	7.15307	7.26087	7.26246	7.19877	7.13486	7.18642	0.409612	1.12835
P63260	P63260	Actin, cytoplasmic 2;Actin, cytoplasmic 2, N-terminally processed	Actg1	27	27	2	78.7	78.7	4.8	41.792	0	323.31	2729	7.59225	7.91391	7.34653	7.88042	7.8075	7.85395	7.51825	7.4189	7.31973	7.4328	7.43099	7.54528	8.04607	8.09756	8.0908	7.65317	7.72219	7.67022	0.452451	0.923195
P83882;A0A2I3BPG9;A0A0A6YW33	P83882;A0A2I3BPG9	60S ribosomal protein L36a	Rpl36a	3	3	3	22.6	22.6	22.6	12.441	0	11.164	71	7.57503	7.9008	7.61765	7.12399	7.29803	7.11513	6.3274	6.47494	6.42071	6.39282	6.37736	6.55615	7.27405	7.53456	7.96943	7.26012	7.52736	7.27111	0.0460801	0.976462
O09167	O09167	60S ribosomal protein L21	Rpl21	7	7	7	35.6	35.6	35.6	18.562	0	108.14	359	7.56021	7.85463	7.4667	7.42714	7.52273	7.95282	6.65834	6.79832	6.4761	6.59564	6.53333	6.63941	7.63595	8.3481	8.93983	7.26145	7.34688	7.16545	0.0962223	0.943943
P63276	P63276	40S ribosomal protein S17	Rps17	11	11	11	65.9	65.9	65.9	15.524	0	84.224	663	7.53227	8.00508	7.45507	7.41292	7.43505	7.30408	6.6254	6.8633	6.55706	6.79723	6.81448	6.86152	7.6914	7.78819	7.74876	7.467	7.58259	7.37502	0.20386	0.930453
P58252	P58252	Elongation factor 2	Eef2	49	49	48	62.6	62.6	61.4	95.313	0	323.31	2796	7.51809	7.56138	7.30266	7.52201	7.35523	7.26935	6.7845	6.57305	6.57108	6.40719	6.69425	6.85152	7.4914	7.58816	7.67949	7.23644	7.19193	7.06586	0.0512163	1.01953
P80318	P80318	T-complex protein 1 subunit gamma	Cct3	38	38	38	65.5	65.5	65.5	60.629	0	323.31	2433	7.48677	7.78875	7.33861	7.67345	7.63902	7.50773	7.607	7.56932	7.38317	7.51425	7.49418	7.53612	7.56539	7.7253	7.68491	8.08624	8.00402	8.0127	1.17214	0.882071
P80317	P80317	T-complex protein 1 subunit zeta	Cct6a	24	24	19	49	49	41.6	58.004	0	323.31	1323	7.46554	7.68765	7.36346	7.53659	7.49868	7.45789	7.45739	7.49817	7.22819	7.26593	7.19994	7.22517	7.4222	7.4385	7.50964	8.12447	7.99195	8.00224	0.391697	0.926838
P62849	P62849	40S ribosomal protein S24	Rps24	6	6	6	36.1	36.1	36.1	15.423	0	45.351	594	7.35393	7.62448	7.17807	7.60973	7.4841	7.51482	6.47341	6.50874	6.28768	6.4603	6.61428	6.51326	7.79887	7.90078	7.77965	7.09691	7.08064	7.02046	0.0347527	0.982427
Q9QUM9	Q9QUM9	Proteasome subunit alpha type-6	Psma6	14	14	14	58.9	58.9	58.9	27.372	0	284.87	1059	7.3205	7.60556	7.2248	7.35218	7.33701	7.42486	7.62801	7.75498	7.53851	7.25722	7.25707	7.39365	7.40082	7.71592	7.75346	7.72854	7.79081	7.5874	0.380487	0.947626
P84228	P84228	Histone H3.2	Hist1h3b	8	8	1	54.4	54.4	23.5	15.388	0	49.241	207	7.19873	7.86967	7.53825	7.25111	7.19341	7.07734	7.08396	7.18238	6.89062	6.21119	6.13968	6.35662	7.10486	7.20982	7.12945	7.14945	7.27473	7.23489	1.25864	1.30685
P61514	P61514	60S ribosomal protein L37a	Rpl37a	4	4	4	51.1	51.1	51.1	10.275	0	58.929	301	7.19339	7.53138	7.19993	7.35218	7.46948	7.37003	6.40054	6.3124	6.19442	6.40889	6.42391	6.59079	7.49115	7.37045	7.57326	7.16716	7.30174	7.13543	0.076511	0.966751
Q9Z2U0;Q9CWH6	Q9Z2U0	Proteasome subunit alpha type-7	Psma7	15	15	15	56.5	56.5	56.5	27.855	0	280.9	962	7.12469	7.37916	7.06771	6.95438	6.88065	6.82158	7.44403	7.46209	7.32749	7.10141	7.07103	7.13482	6.80969	6.98236	6.8928	7.75087	7.66081	7.50834	0.138532	0.965911
Q60692	Q60692	Proteasome subunit beta type-6	Psmb6	8	8	8	32.8	32.8	32.8	25.378	0	92.422	243	7.10378	7.58092	7.11183	7.01811	7.02031	6.83884	7.50765	7.75403	7.33909	7.21386	7.30065	7.19641	7.05977	7.35576	7.2352	7.69822	7.93188	7.63103	0.522499	0.901374
P11983	P11983	T-complex protein 1 subunit alpha	Tcp1	32	32	32	65.8	65.8	65.8	60.448	0	323.31	2142	7.09688	7.40695	6.91224	7.44136	7.27797	7.25448	7.31466	7.29579	7.13033	7.21467	7.17161	7.15704	7.22826	7.34773	7.22779	7.71047	7.77646	7.60981	0.796247	0.903809
P63325	P63325	40S ribosomal protein S10	Rps10	10	10	10	58.2	58.2	58.2	18.916	0	323.31	976	7.06852	7.46249	7.03233	7.3677	7.29499	7.64704	6.62977	6.49437	6.28144	6.54101	6.50981	6.51374	7.52424	7.68517	7.85177	7.01417	7.1444	7.1144	0.113535	0.953369
O70435	O70435	Proteasome subunit alpha type-3	Psma3	13	13	13	48.2	48.2	48.2	28.405	0	273.34	619	7.00345	7.15283	6.90229	6.88497	6.80666	6.76941	7.1678	7.2787	7.05965	6.88685	6.91018	7.00631	6.88874	7.03769	7.06295	7.34024	7.3863	7.35399	0.503347	0.936814
Q9D8N0	Q9D8N0	Elongation factor 1-gamma	Eef1g	24	24	24	57.4	57.4	57.4	50.06	0	323.31	1350	6.99386	7.25859	6.91954	7.00282	7.14174	6.81075	6.84462	7.01138	6.76411	6.0073	6.25819	6.46741	6.91601	6.94903	7.02123	7.24005	7.17101	7.15633	0.543604	1.12773
O55234	O55234	Proteasome subunit beta type-5	Psmb5	16	16	16	65.5	65.5	65.5	28.532	0	323.31	693	6.98283	7.31948	6.98738	6.92181	6.93554	6.94613	7.30878	7.36946	7.09197	6.87306	6.95097	6.84795	6.98128	7.09593	7.00098	7.41177	7.4449	7.13526	0.0511536	1.00939
P80313	P80313	T-complex protein 1 subunit eta	Cct7	32	32	32	63.6	63.6	63.6	59.652	0	323.31	2129	6.98042	7.24331	6.92064	7.26717	7.10423	7.20997	7.2127	7.19857	6.9877	7.12824	7.06151	7.17295	7.10771	7.22347	7.18368	7.63462	7.65811	7.52648	1.14931	0.885969
Q9R1P0	Q9R1P0	Proteasome subunit alpha type-4	Psma4	11	11	11	51.3	51.3	51.3	29.47	0	141.33	608	6.96471	7.14688	6.83571	6.8966	6.81455	6.85248	7.18574	7.34657	7.10757	6.92943	6.90474	6.99872	6.91704	7.05128	7.02028	7.28335	7.36368	7.24646	0.326292	0.95748
Q8CGP2;Q8CGP1;Q64475;P10853;Q6ZWY9;Q64525;Q64478;P10854;Q9D2U9;Q8CGP0;P70696;Q64524	Q8CGP2;Q8CGP1;Q64475;P10853;Q6ZWY9;Q64525;Q64478;P10854;Q9D2U9;Q8CGP0;P70696;Q64524	Histone H2B type 1-P;Histone H2B type 1-K;Histone H2B type 1-B;Histone H2B type 1-F/J/L;Histone H2B type 1-C/E/G;Histone H2B type 2-B;Histone H2B type 1-H;Histone H2B type 1-M;Histone H2B type 3-A;Histone H2B type 3-B;Histone H2B type 1-A;Histone H2B type 2-E	Hist1h2bp;Hist1h2bk;Hist1h2bb;Hist1h2bf;Hist1h2bc;Hist2h2bb;Hist1h2bh;Hist1h2bm;Hist3h2ba;Hist3h2bb;Hist1h2ba;Hist2h2be	9	9	9	60.3	60.3	60.3	13.992	0	231.75	638	6.93266	7.28565	6.84711	6.69726	6.61748	6.50755	6.54793	6.60893	6.45397	5.80371	5.87513	5.91266	6.39851	6.51989	6.89727	6.72294	6.89608	6.7567	0.998848	1.23263
Q9R1P1	Q9R1P1	Proteasome subunit beta type-3	Psmb3	10	10	10	43.9	43.9	43.9	22.965	0	157.64	556	6.88664	6.77162	6.35695	7.02245	6.94981	6.90049	7.12808	7.1033	7.09488	6.90095	6.83973	6.93012	7.13944	6.96045	7.00696	7.19265	6.99466	7.30979	0.636215	0.921569
P80315	P80315	T-complex protein 1 subunit delta	Cct4	29	29	29	60.3	60.3	60.3	58.066	0	323.31	2017	6.86987	7.09279	6.80506	7.17226	7.02869	6.94679	6.97925	7.10771	6.87162	6.91763	6.85429	6.96825	6.9175	7.16291	7.25535	7.43246	7.45358	7.33421	1.0246	0.896258
Q9R1P3	Q9R1P3	Proteasome subunit beta type-2	Psmb2	14	14	14	53.7	53.7	53.7	22.906	0	84.441	430	6.86497	7.15606	6.74222	6.71065	6.71266	6.75712	7.10376	7.12174	6.97044	6.91657	6.91649	6.95947	6.9162	7.11403	7.26359	7.35806	7.47257	7.38036	1.57701	0.846893	+
Q60605;Q8CI43	Q60605	Myosin light polypeptide 6	Myl6	8	8	8	55.6	55.6	55.6	16.93	0	121.14	525	6.8192	7.12367	6.73887	6.93317	6.84902	6.89971	6.63219	6.74084	6.44115	6.57672	6.64906	6.62004	6.94715	7.02892	7.13888	7.33475	7.32904	7.29108	0.875142	0.874728
P80316	P80316	T-complex protein 1 subunit epsilon	Cct5	39	39	39	71.9	71.9	71.9	59.623	0	323.31	1841	6.81609	7.02526	6.51102	7.305	7.14782	6.91531	7.23884	7.26424	7.06194	7.00145	7.0022	7.1237	6.86084	7.00227	7.00629	7.49968	7.55944	7.44173	0.547369	0.910876
P80314	P80314	T-complex protein 1 subunit beta	Cct2	36	36	36	81.5	81.5	81.5	57.477	0	323.31	3034	6.81028	7.09031	6.72772	7.13333	7.07573	6.95122	7.32157	7.10219	6.93353	6.85266	7.01241	6.96225	6.98794	7.10828	7.30191	7.48466	7.54065	7.73584	0.980969	0.867826
Q9DCS1	Q9DCS1	Transmembrane protein 176A	Tmem176a	6	6	6	30.7	30.7	30.7	26.596	0	155.43	134	6.711	6.31535	7.09646	7.52311	7.94775	7.44197	5.03182	3.4492	3.69331	4.46429	5.15518	5.60909	6.87654	6.85345	7.09255	5.93664	4.9994	5.281	0.209166	1.25429
Q9R1P4	Q9R1P4	Proteasome subunit alpha type-1	Psma1	15	15	15	57.4	57.4	57.4	29.546	0	279.63	791	6.6739	6.73404	6.39954	6.43371	6.43853	6.25318	7.0008	7.12424	6.9617	6.76347	6.62891	6.79868	6.13281	6.45225	6.93985	6.83742	7.04808	6.99383	0.182539	0.956632
Q61937	Q61937	Nucleophosmin	Npm1	12	12	12	49.7	49.7	49.7	32.56	0	323.31	1026	6.65076	7.01282	6.55142	6.91057	6.78565	6.97382	6.60368	6.63897	6.35731	6.07442	4.84819	6.10888	6.76286	7.05362	7.2366	7.14334	7.20048	7.12722	0.146099	1.0742
P50580	P50580	Proliferation-associated protein 2G4	Pa2g4	21	21	21	59.6	59.6	59.6	43.698	0	152.3	819	6.60239	6.94756	6.67677	6.39066	6.30001	6.39143	5.68548	5.58979	5.56367	5.59578	5.79638	5.68923	6.73289	6.83965	6.87666	6.41036	6.4583	6.45191	0.127221	0.947269
Q9R1Q6	Q9R1Q6	Transmembrane protein 176B	Tmem176b	8	8	8	21.3	21.3	21.3	28.367	0	195.9	343	6.57098	6.88116	6.74524	6.83774	6.73094	6.62708	5.3661	5.47338	5.35202	6.0121	5.90982	5.95387	5.82297	5.76622	5.8926	6.23508	6.24378	5.85021	0.7344	1.25006
P57776	P57776	Elongation factor 1-delta	Eef1d	11	11	9	50.5	50.5	46.3	31.293	0	323.31	629	6.51729	6.59389	6.2004	6.77095	6.61574	6.49363	6.42058	6.49963	6.39382	5.91987	5.89944	5.96413	6.51026	6.53397	6.50715	6.77918	6.61278	6.73114	0.416994	1.08406
P99026	P99026	Proteasome subunit beta type-4	Psmb4	8	8	8	48.5	48.5	48.5	29.116	0	154.17	560	6.46971	6.73538	7.24075	7.58909	7.36518	6.49965	7.83361	6.95767	7.61709	7.40276	7.36551	7.56228	6.58162	7.74618	7.55752	7.86584	8.01916	7.71284	1.03549	0.763388
Q9Z2U1	Q9Z2U1	Proteasome subunit alpha type-5	Psma5	11	11	11	60.6	60.6	60.6	26.411	0	323.31	546	6.46536	6.72028	5.91329	6.55372	6.44681	6.0952	6.87651	6.88183	6.77891	6.51868	6.45428	6.60232	6.4601	6.52059	6.65723	6.88442	6.94184	6.99261	0.528696	0.904717
Q9D0I9	Q9D0I9	Arginine--tRNA ligase, cytoplasmic	Rars	40	40	40	57.3	57.3	57.3	75.673	0	323.31	1898	6.31196	6.54568	6.22688	6.49311	6.33074	6.33112	6.33182	6.4343	6.21162	6.26044	6.24097	6.18704	6.38194	6.51661	6.41964	6.7409	6.7871	6.74247	0.715897	0.921615
P16858;S4R1W1;A0A1D5RLD8;Q64467	P16858;S4R1W1;A0A1D5RLD8	Glyceraldehyde-3-phosphate dehydrogenase	Gapdh;Gm3839	15	15	15	52.3	52.3	52.3	35.81	0	320.68	869	6.27641	6.53123	6.19362	6.3663	6.30431	6.14109	7.03116	7.16018	6.93691	6.68673	6.66778	6.70004	6.51421	6.75311	6.48975	6.53303	6.68991	6.73384	0.298119	0.93828
P47915;W4VSN7	P47915;W4VSN7	60S ribosomal protein L29	Rpl29;Gm3550	4	4	4	18.8	18.8	18.8	17.587	0	28.028	74	6.26858	6.28369	5.98533	6.08914	6.05271	6.35371	4.92379	4.78504	4.46811	5.04955	4.94727	5.27544	6.49344	7.85553	9.53371	5.68309	5.62089	5.74615	0.469102	0.680659
P62196	P62196	26S protease regulatory subunit 8	Psmc5	31	31	31	69.7	69.7	69.7	45.626	0	323.31	1100	6.25537	6.0376	5.82498	6.1279	5.87825	5.72679	6.51062	5.93822	6.3302	5.36792	5.90681	5.89489	5.70721	5.58713	5.20947	6.36338	5.48662	6.39652	1.08248	1.23209
Q91WK2	Q91WK2	Eukaryotic translation initiation factor 3 subunit H	Eif3h	21	21	21	54.8	54.8	54.8	39.832	0	203.29	307	6.21448	6.28531	5.94564	6.09348	6.08938	5.86391	6.27537	6.54669	6.23311	5.7223	5.55831	5.70259	5.75891	5.84222	5.98479	6.14977	6.31407	6.34088	1.27185	1.18222
Q64514	Q64514	Tripeptidyl-peptidase 2	Tpp2	64	64	64	59.4	59.4	59.4	139.88	0	323.31	2215	6.1931	6.44094	6.08352	5.87122	5.79198	5.66241	6.06052	6.11938	5.89818	6.13945	6.20255	6.16142	6.16659	6.35007	6.24607	6.35091	6.36705	6.38784	2.02051	0.840851	+
O09061	O09061	Proteasome subunit beta type-1	Psmb1	13	13	13	54.2	54.2	54.2	26.372	0	251.41	676	6.16636	6.20011	6.32741	6.26635	6.18474	6.2077	6.66274	6.64882	6.54412	6.21373	6.38766	6.47955	6.01161	6.39002	6.15019	6.79107	6.60119	6.77178	0.243723	0.955692
Q3THE2;Q9CQ19	Q3THE2;Q9CQ19	Myosin regulatory light chain 12B;Myosin regulatory light polypeptide 9	Myl12b;Myl9	8	8	8	62.2	62.2	62.2	19.779	0	213.99	530	6.03717	6.47654	6.23118	6.44686	6.33111	6.38661	5.90739	6.03113	5.85712	6.2342	6.27312	6.33387	6.46279	6.50271	6.52355	6.64751	6.73468	6.57904	2.03759	0.819393	+
Q8CGC7;Q8CIV8;P98197	Q8CGC7	Bifunctional glutamate/proline--tRNA ligase;Glutamate--tRNA ligase;Proline--tRNA ligase	Eprs	80	80	79	54.6	54.6	54.6	170.08	0	323.31	2767	6.03217	6.18748	5.98267	6.05537	5.95599	6.01931	5.87808	5.90597	5.66158	5.84339	5.75294	5.88724	6.12885	6.01395	6.005	6.44477	6.39671	6.41597	0.701762	0.911007
P17182;P17183;P21550	P17182	Alpha-enolase	Eno1	23	23	23	61.5	61.5	61.5	47.14	0	321.05	836	6.01196	6.08406	5.79497	5.34772	5.30781	5.19303	6.67994	6.53499	6.2659	5.62632	5.56119	5.77393	5.61157	5.66329	5.62633	5.90978	5.81553	5.81867	0.533365	1.14992
O70251	O70251	Elongation factor 1-beta	Eef1b	10	8	8	57.3	52	52	24.693	0	212.06	487	5.9708	6.26828	5.71241	6.44236	6.28062	6.44845	6.11037	5.97501	5.97511	5.48598	5.3801	5.48417	6.0046	6.0477	6.20993	6.19262	6.08355	6.02637	1.06683	1.19089
A0A0A6YVU8;Q9JKV1	A0A0A6YVU8;Q9JKV1	Proteasomal ubiquitin receptor ADRM1	Gm9774;Adrm1	8	8	8	21.1	21.1	21.1	42.147	0	124.57	215	5.87337	5.92255	5.60249	5.67294	5.6809	5.58633	5.81788	6.05472	5.72718	5.47082	5.42509	5.23992	5.06982	4.91071	5.11438	5.83237	5.55085	5.76555	2.39941	1.31533	+
Q99MN1	Q99MN1	Lysine--tRNA ligase	Kars	25	25	25	37.8	37.8	37.8	67.839	0	323.31	837	5.87194	6.11041	5.55927	5.88772	5.95096	5.86151	5.50346	5.5683	5.43674	5.59676	5.5266	5.68408	5.81472	5.91965	5.61402	6.27096	6.3116	6.15555	0.47408	0.91569
Q9CY58	Q9CY58	Plasminogen activator inhibitor 1 RNA-binding protein	Serbp1	24	24	24	56.5	56.5	56.5	44.714	0	323.31	657	5.87163	6.00629	6.01749	6.27645	6.44129	7.04059	4.76011	4.78057	4.52517	4.81252	4.89843	4.98044	7.09134	7.62064	7.74582	5.5229	5.43128	5.38094	0.157717	0.872919
Q922B2	Q922B2	Aspartate--tRNA ligase, cytoplasmic	Dars	36	36	36	74.1	74.1	74.1	57.147	0	315.17	1239	5.86337	6.09736	5.80514	5.96622	5.89813	5.94271	5.92946	5.92406	5.72443	5.76284	5.70031	5.89364	6.00168	6.06397	5.99669	6.33925	6.3866	6.29405	0.886385	0.905554
Q8BMJ2	Q8BMJ2	Leucine--tRNA ligase, cytoplasmic	Lars	52	52	52	49.6	49.6	49.6	134.19	0	323.31	2007	5.82654	6.03051	5.3402	5.56293	5.61186	5.54403	5.33731	5.39494	5.33854	5.49645	5.26059	5.36357	5.65006	5.7556	5.72646	5.89303	5.80429	5.84123	0.370442	0.939926
P46471	P46471	26S protease regulatory subunit 7	Psmc2	31	31	31	71.4	71.4	71.4	48.647	0	323.31	1171	5.78005	5.86878	5.65902	5.48933	5.30453	5.3039	6.14705	6.22397	6.21226	5.6317	5.4626	5.74237	5.23254	5.16862	5.38462	6.09434	5.98583	6.05922	0.362768	1.09911
P10922	P10922	Histone H1.0;Histone H1.0, N-terminally processed	H1f0	6	6	6	27.8	27.8	27.8	20.861	0	44.08	162	5.77268	5.61275	5.41448	5.48147	4.29987	5.47677	6.65992	6.32708	5.77875	4.42592	4.74394	5.05734	5.6514	5.36029	5.37308	6.10571	5.69103	5.81564	0.492184	1.22164
Q922D8	Q922D8	C-1-tetrahydrofolate synthase, cytoplasmic;Methylenetetrahydrofolate dehydrogenase;Methenyltetrahydrofolate cyclohydrolase;Formyltetrahydrofolate synthetase;C-1-tetrahydrofolate synthase, cytoplasmic, N-terminally processed	Mthfd1	37	37	37	44.5	44.5	44.5	101.2	0	323.31	1002	5.75756	5.92962	5.74849	5.48756	5.53481	5.51383	4.79856	4.74435	4.67503	4.94657	4.87909	4.96553	5.88732	5.98738	5.92477	5.84754	5.78899	5.75349	0.408659	0.871163
P11499	P11499	Heat shock protein HSP 90-beta	Hsp90ab1	41	39	25	59.3	57.6	41	83.28	0	323.31	1471	5.75585	5.87327	5.74095	5.33522	5.37756	5.29394	6.68821	6.66303	6.46015	5.85884	5.81322	5.85954	5.60188	5.64846	5.69109	5.87128	5.86287	5.92056	0.262811	1.0851
P05213;P68368;Q3UX10	P05213;P68368	Tubulin alpha-1B chain;Tubulin alpha-4A chain	Tuba1b;Tuba4a	20	20	1	59.2	59.2	2.9	50.151	0	323.31	1326	5.71712	5.83257	5.51628	6.08319	6.0217	5.97798	5.85962	6.09441	5.98065	5.59433	5.52376	5.5739	5.93907	5.96555	5.93403	5.51904	5.37878	5.45594	1.60287	1.18456	+
P29341;A2A5N3;Q8C7D3	P29341	Polyadenylate-binding protein 1	Pabpc1	30	30	12	50.8	50.8	24.1	70.67	0	323.31	1182	5.71546	5.76283	5.53251	5.51296	5.46761	5.3377	5.11419	5.03769	4.98216	4.82056	4.79455	4.85572	5.73135	5.71437	5.72939	5.6503	5.57578	5.66892	0.0174655	0.994024
P62317	P62317	Small nuclear ribonucleoprotein Sm D2	Snrpd2	8	8	8	61.9	61.9	61.9	13.527	0	47.535	216	5.69421	5.9409	5.8422	6.3897	6.33557	5.99277	5.49751	5.25243	5.28432	5.21852	4.8673	5.11545	6.19744	6.10638	6.16182	5.77309	6.01544	5.41947	0.301407	1.10997
P63017;P17156	P63017	Heat shock cognate 71 kDa protein	Hspa8	34	34	30	60.1	60.1	52.6	70.87	0	323.31	1892	5.68945	5.80765	5.61632	5.3124	5.49729	5.35162	5.76199	5.80508	5.65911	5.49077	5.45234	5.51575	5.28432	5.34377	5.14892	5.88027	5.84869	5.8134	0.33229	1.05724
Q9WVJ2	Q9WVJ2	26S proteasome non-ATPase regulatory subunit 13	Psmd13	23	23	23	65.4	65.4	65.4	42.809	0	323.31	820	5.68405	6.02318	5.77362	5.65759	5.66175	5.54542	6.0785	5.98785	6.01046	5.69663	5.65346	5.63531	5.46858	5.77015	5.83276	6.10695	6.12682	6.12287	0.00322242	1.00068
Q6ZWY3	Q6ZWY3	40S ribosomal protein S27-like	Rps27l	5	3	3	40.5	15.5	15.5	9.4771	0	15.233	169	5.67249	5.60929	5.31172	5.14618	4.88133	4.7169	4.40422	4.67468	4.31495	4.66286	4.89749	4.72585	4.97961	4.84134	4.7712	5.5769	5.46552	5.30728	0.104537	0.962499
P41731	P41731	CD63 antigen	Cd63	4	4	4	17.6	17.6	17.6	25.766	0	22.535	172	5.66786	5.91805	5.45381	6.03066	5.76169	5.69455	5.31336	5.15677	4.851	5.38751	5.7221	5.39068	5.83991	5.77762	5.72614	6.00931	5.82781	5.87656	0.682009	0.876613
P62267	P62267	40S ribosomal protein S23	Rps23	4	4	4	35	35	35	15.807	0	26.804	193	5.66448	6.07484	5.67522	6.36742	6.19825	6.16244	4.79026	5.44773	5.29643	4.9646	4.86469	4.92802	6.51767	6.8078	6.67625	5.64045	5.63107	5.52515	0.0152252	1.00939
Q8VDD5	Q8VDD5	Myosin-9	Myh9	120	120	95	57.2	57.2	45.3	226.37	0	323.31	5015	5.55206	5.67857	5.53828	5.77603	5.83563	5.76668	5.31431	5.31954	5.20295	5.53689	5.47099	5.54099	5.6964	5.81266	5.8395	5.84871	5.87548	5.84638	1.0098	0.892001
P47955	P47955	60S acidic ribosomal protein P1	Rplp1	2	2	2	51.8	51.8	51.8	11.475	0	31.615	268	5.52189	5.68795	5.36741	8.20165	8.07982	7.86814	5.51871	5.68511	5.39667	6.0097	5.813	5.83439	7.82892	8.05385	7.9064	4.59903	4.38208	4.83537	0.138831	1.17235
Q64302	Q64302	Transmembrane 4 L6 family member 1	Tm4sf1	1	1	1	4.5	4.5	4.5	22.243	0.0048744	3.2972	38	5.49556	5.18879	5.01512	4.68488	4.515	4.62511	4.76912	3.82394	4.6804	4.53231	4.60883	4.13253	4.38341	3.7744	4.35859	5.64434	5.36748	5.42602	0.0893399	1.04488
O08807	O08807	Peroxiredoxin-4	Prdx4	13	11	11	53.6	53.6	53.6	31.052	0	80.307	330	5.46984	5.5835	5.26047	5.92914	6.04122	5.88796	5.16979	5.1281	5.1197	5.48037	5.31239	5.39253	5.62572	5.95125	5.76786	5.88009	5.94859	5.77884	0.588488	0.887617
P31230	P31230	Aminoacyl tRNA synthase complex-interacting multifunctional protein 1;Endothelial monocyte-activating polypeptide 2	Aimp1	17	17	17	75.8	75.8	75.8	33.997	0	323.31	468	5.46911	5.73516	5.29253	5.42671	5.68834	5.32525	5.56861	5.673	5.42556	5.4716	5.5091	5.30814	5.53295	5.69354	5.48324	5.92801	5.98666	5.92985	0.747162	0.909002
Q8QZY1	Q8QZY1	Eukaryotic translation initiation factor 3 subunit L	Eif3l	24	24	24	43.1	43.1	43.1	66.612	0	323.31	843	5.45136	5.81027	5.38426	5.78301	5.58043	5.4559	5.55425	5.63944	5.28866	5.20412	5.16795	5.12308	5.50037	5.51783	5.64463	5.51816	5.49369	5.5407	0.880167	1.09996
P60229	P60229	Eukaryotic translation initiation factor 3 subunit E	Eif3e	26	26	26	63.6	63.6	63.6	52.22	0	162.9	717	5.43224	5.61185	5.41006	5.61593	5.71406	5.59818	5.55857	5.64298	5.33605	5.20273	5.00863	5.14876	5.47709	5.60455	5.51382	5.59674	5.64356	5.58092	0.76418	1.09203
P09405	P09405	Nucleolin	Ncl	28	28	28	33.7	33.7	33.7	76.722	0	323.31	1118	5.38289	5.57691	5.44752	5.47838	5.47177	5.44024	5.64653	5.46633	5.51911	4.89463	4.99324	4.97657	5.53432	5.57461	5.6447	5.47687	5.46117	5.46317	0.852987	1.11474
Q99JI4	Q99JI4	26S proteasome non-ATPase regulatory subunit 6	Psmd6	24	24	24	58.6	58.6	58.6	45.536	0	312.64	869	5.3636	5.39992	5.23225	5.30474	5.36054	5.41843	5.58878	5.58517	5.43936	5.25378	5.22761	5.42041	5.00188	5.15831	5.3843	5.65988	5.56054	5.61646	0.225034	1.03205
Q8BG32	Q8BG32	26S proteasome non-ATPase regulatory subunit 11	Psmd11	28	28	28	64.5	64.5	64.5	47.436	0	289.37	1073	5.36298	5.72897	5.41371	5.57191	5.51294	5.48433	5.81631	5.94097	5.67906	5.43116	5.40987	5.52363	5.2985	5.42159	5.31154	5.79419	5.80955	5.76355	0.408665	1.05927
P14685	P14685	26S proteasome non-ATPase regulatory subunit 3	Psmd3	29	29	29	54.9	54.9	54.9	60.718	0	323.31	1030	5.35923	5.66216	5.32013	5.09747	5.14345	5.14186	5.4343	5.66504	5.51476	5.36477	5.33645	5.33733	4.95773	5.14345	5.14091	5.81266	5.67562	5.60198	0.0106018	0.997499
P70195	P70195	Proteasome subunit beta type-7	Psmb7	8	8	8	31.4	31.4	31.4	29.891	0	37.752	191	5.26983	5.59868	5.15226	5.11114	4.85852	4.91929	5.7358	5.74352	5.72417	5.28062	5.36246	5.33024	5.05594	5.1514	5.20591	5.56272	5.75519	5.56182	0.0429872	0.988279
P62334	P62334	26S protease regulatory subunit 10B	Psmc6	20	20	20	62.2	62.2	62.2	44.172	0	194.51	801	5.2521	5.4889	5.1654	5.4491	5.2515	5.29411	5.66708	5.8066	5.5043	5.28288	5.27773	5.27967	4.99827	5.30291	5.24012	5.53524	5.51982	5.44359	0.633583	1.07997
Q8BU30	Q8BU30	Isoleucine--tRNA ligase, cytoplasmic	Iars	59	59	59	50.2	50.2	50.2	144.27	0	323.31	1939	5.21184	5.67637	5.40558	5.51963	5.32851	5.34189	5.38153	5.37345	5.16432	5.33165	5.2298	5.33502	5.47066	5.63059	5.56366	5.80239	5.67574	5.73931	1.05715	0.899469
Q9D1M4	Q9D1M4	Eukaryotic translation elongation factor 1 epsilon-1	Eef1e1	8	8	8	43.7	43.7	43.7	19.859	0	94.237	113	5.16272	5.31579	4.99382	5.13226	5.19237	5.08928	5.41549	5.37991	5.18918	5.2299	5.14771	5.29305	5.21931	5.3748	5.31395	5.92439	5.84013	5.69907	1.40375	0.845996	+
P68372;Q9D6F9	P68372;Q9D6F9	Tubulin beta-4B chain;Tubulin beta-4A chain	Tubb4b;Tubb4a	25	25	4	72.6	72.6	16	49.83	0	323.31	886	5.14906	5.10933	5.09312	5.42108	5.50603	5.37485	5.36195	5.03161	5.1227	4.75889	4.78	4.84486	5.17104	5.22481	5.18398	5.01682	4.87057	4.91595	2.24817	1.20328	+
Q9Z1D1	Q9Z1D1	Eukaryotic translation initiation factor 3 subunit G	Eif3g	12	12	12	35.9	35.9	35.9	35.638	0	146.66	225	5.09845	5.29899	5.10299	4.95753	4.53033	4.64813	5.08435	5.21193	4.9311	4.46569	4.50633	4.61215	4.52337	4.51674	4.45759	5.20636	5.29455	5.10795	0.94658	1.18218
P24547	P24547	Inosine-5-monophosphate dehydrogenase 2	Impdh2	25	25	23	46.9	46.9	44	55.814	0	278.86	591	5.09466	5.31122	5.09244	5.57434	5.40971	5.34772	5.30033	5.78478	5.34963	5.96503	5.91012	5.79335	5.0863	4.93092	4.84995	5.3648	5.32998	5.06541	0.00741622	0.997614
P62843	P62843	40S ribosomal protein S15	Rps15	4	4	4	40.7	40.7	40.7	17.04	0	27.922	227	5.0844	5.53256	5.30792	4.93158	4.77026	4.8216	4.86572	4.92792	4.72413	4.69197	4.65119	4.79444	4.942	5.19383	5.3147	5.25637	5.35338	5.25455	0.166361	0.963237
P23116	P23116	Eukaryotic translation initiation factor 3 subunit A	Eif3a	66	66	66	47.6	47.6	47.6	161.93	0	323.31	1940	5.07561	5.33458	5.16976	5.34217	5.31923	5.20046	5.0731	5.20949	5.02574	4.59418	4.73435	4.65227	5.2539	5.20587	5.24022	5.23339	5.04563	5.20148	1.00555	1.13017
P54775	P54775	26S protease regulatory subunit 6B	Psmc4	30	30	30	65.8	65.8	65.8	47.408	0	287.49	733	5.06669	5.16019	5.24313	5.15832	5.10263	5.04218	5.70036	5.4814	5.522	4.93685	4.99011	5.10521	4.93596	5.03128	5.50209	5.54908	5.50833	5.64623	0.089307	1.02115
O88685	O88685	26S protease regulatory subunit 6A	Psmc3	25	25	25	68.3	68.3	68.3	49.548	0	248.87	1063	5.06133	5.20417	5.01566	5.19388	5.11445	5.068	5.44744	5.43624	5.33533	5.08572	5.0628	5.097	4.87603	5.06635	4.88712	5.38718	5.41917	5.1804	0.533303	1.06476
P97311	P97311	DNA replication licensing factor MCM6	Mcm6	36	36	36	48.5	48.5	48.5	92.866	0	323.31	756	5.04282	3.95599	4.16865	5.08704	4.4222	4.70877	5.26763	4.36906	4.13985	3.85626	5.14729	4.05349	5.37836	5.5798	4.3818	5.3709	5.43434	5.2657	0.71676	0.775218
Q8VDM4	Q8VDM4	26S proteasome non-ATPase regulatory subunit 2	Psmd2	38	38	38	48.7	48.7	48.7	100.2	0	323.31	1166	5.029	5.3026	5.14435	4.90673	4.792	4.74735	5.32671	5.54685	5.29269	5.00571	5.02936	5.05123	4.62124	4.69281	4.67252	5.4531	5.47601	5.21689	0.300969	1.06925
Q8JZQ9	Q8JZQ9	Eukaryotic translation initiation factor 3 subunit B	Eif3b	37	37	37	57.8	57.8	57.8	91.369	0	323.31	1029	4.98702	5.13904	4.95386	5.30132	5.32508	5.27001	4.84129	4.87497	4.70867	4.59109	4.61188	4.61703	5.10408	5.26311	5.37302	5.006	4.91865	4.93166	0.420581	1.07879
Q8R1B4	Q8R1B4	Eukaryotic translation initiation factor 3 subunit C	Eif3c	30	30	30	36.8	36.8	36.8	105.53	0	323.31	833	4.98062	4.88835	4.96904	5.2306	5.1946	5.20703	4.84987	5.12071	4.99976	4.60484	5.69596	4.44898	5.11602	4.99404	5.07734	5.16009	5.0702	4.87723	0.133832	1.03096
Q9DCH4	Q9DCH4	Eukaryotic translation initiation factor 3 subunit F	Eif3f	11	11	11	38.2	38.2	38.2	37.984	0	234.98	463	4.9753	5.36318	4.99928	5.5594	5.52871	5.618	5.23751	5.35337	5.07557	5.01203	4.9623	4.92905	5.63744	5.52913	5.44055	5.21313	5.4004	5.39808	0.0640585	1.0146
Q6ZWX6	Q6ZWX6	Eukaryotic translation initiation factor 2 subunit 1	Eif2s1	22	22	22	68.6	68.6	68.6	36.108	0	103.82	567	4.9646	5.14907	4.92986	5.03149	4.95008	4.93513	4.78521	5.0826	4.74424	4.87649	4.83127	4.86455	5.27082	5.35774	5.09322	5.11897	5.16119	5.0844	0.895548	0.919737
Q68FL6	Q68FL6	Methionine--tRNA ligase, cytoplasmic	Mars	38	38	38	51.4	51.4	51.4	101.43	0	323.31	1067	4.95132	5.20507	4.94829	5.02434	5.07503	4.98767	5.06747	5.05691	4.9783	4.82372	4.94849	5.32506	5.1061	5.05666	5.11485	5.47763	5.45378	5.50564	1.15332	0.889696
P43277	P43277	Histone H1.3	Hist1h1d	8	8	1	24.4	24.4	7.2	22.099	0	65.244	320	4.94221	5.09141	4.89669	4.67677	4.5886	4.58284	6.16976	6.23378	6.04987	4.73314	4.65292	4.85038	4.92059	4.88434	4.87006	5.73419	5.75436	5.67381	0.186726	1.09329
Q9D8W5	Q9D8W5	26S proteasome non-ATPase regulatory subunit 12	Psmd12	24	24	24	49.6	49.6	49.6	52.895	0	323.31	804	4.91951	4.99347	4.91673	4.9488	4.80319	4.86958	5.18718	5.26705	5.11808	4.88405	4.82972	4.79856	4.62993	4.74551	5.04982	5.21247	4.80026	5.20929	0.553544	1.0688
O88952	O88952	Protein lin-7 homolog C	Lin7c	1	1	1	5.6	5.6	5.6	21.834	0.0016821	4.5582	6	4.91549	5.19121	4.82341	4.34999	4.7233	4.40489	4.42861	4.40961	4.45966	4.45842	4.16629	4.50157	4.6358	4.96148	4.85953	4.68478	5.05953	4.92004	0.176443	0.95917
P62892	P62892	60S ribosomal protein L39	Rpl39	2	2	2	19.6	19.6	19.6	6.4066	0.00048876	6.6337	72	4.91404	5.04585	4.68955	4.49598	4.63407	4.35653	3.47339	2.94057	3.41314	4.0888	3.932	3.65686	4.84191	4.87123	4.76513	4.17001	3.97524	2.93248	0.0930391	1.05779
P07091	P07091	Protein S100-A4	S100a4	4	4	4	33.7	33.7	33.7	11.721	0	20.395	71	4.90237	5.24756	4.98678	3.11891	3.07568	3.1699	2.79486	3.49382	3.56587	5.25801	5.21014	4.24875	4.42301	3.6765	4.44012	3.62021	3.90918	3.51132	0.566019	0.738186
P17742	P17742	Peptidyl-prolyl cis-trans isomerase A;Peptidyl-prolyl cis-trans isomerase A, N-terminally processed	Ppia	12	12	12	71.3	71.3	71.3	17.971	0	69.58	473	4.88001	5.04083	4.81644	4.68151	4.59726	4.31753	4.8902	5.00834	4.7955	4.77749	4.80527	4.741	4.78122	4.74543	4.65994	5.05156	4.79165	5.0969	0.217918	0.967959
P62827;Q14AA6;Q61820	P62827;Q14AA6;Q61820	GTP-binding nuclear protein Ran;GTP-binding nuclear protein Ran, testis-specific isoform	Ran;1700009N14Rik;Rasl2-9	8	8	8	44.4	44.4	44.4	24.423	0	53.488	229	4.85794	4.94582	4.76068	4.5055	4.57565	4.63046	5.35946	5.40664	5.27514	4.86101	4.8549	4.67325	4.62464	5.11777	5.50146	5.62175	5.64277	5.63103	0.695311	0.843407
P62960;Q9Z2C8	P62960	Nuclease-sensitive element-binding protein 1	Ybx1	13	13	10	63.4	63.4	53.4	35.73	0	323.31	420	4.80573	4.84668	4.58604	4.53597	4.64258	4.57507	4.21737	4.46395	4.2431	4.18743	4.22536	4.17861	4.66123	4.9397	4.93428	4.5082	4.56446	4.40269	0.108827	1.02452
P07356;REV__Q8BND4	P07356	Annexin A2	Anxa2	30	30	30	76.7	76.7	76.7	38.676	0	323.31	999	4.79682	4.77729	4.75723	4.47024	4.21196	4.1173	3.83848	4.00869	3.85806	4.20087	4.1788	4.26019	4.64981	4.8134	4.56195	4.17084	4.12492	4.2524	0.101649	0.971375
Q3TXS7	Q3TXS7	26S proteasome non-ATPase regulatory subunit 1	Psmd1	41	41	41	52.7	52.7	52.7	105.73	0	323.31	1018	4.76509	4.8231	4.88016	4.54043	4.46318	4.67089	5.02983	4.88961	4.8219	4.51589	4.57413	4.69287	4.54616	4.33622	4.56898	5.03205	4.95853	4.92393	0.376134	1.05828
Q61171	Q61171	Peroxiredoxin-2	Prdx2	9	9	9	57.6	57.6	57.6	21.778	0	35.672	286	4.7495	4.8918	4.51674	4.96938	4.9496	4.97887	4.41467	4.49614	4.41701	4.82495	4.79066	4.81278	5.03259	5.12067	5.08859	5.13446	5.27478	5.16505	2.20457	0.802253	+
P61979	P61979	Heterogeneous nuclear ribonucleoprotein K	Hnrnpk	21	21	21	52.7	52.7	52.7	50.976	0	303.93	815	4.74318	4.85498	4.68323	5.00298	5.11085	4.95273	4.46426	4.49952	4.41711	4.34125	4.33988	4.31442	4.74258	5.1566	5.18906	4.52725	4.34263	4.42988	0.50067	1.10917
Q9DBZ5	Q9DBZ5	Eukaryotic translation initiation factor 3 subunit K	Eif3k	10	10	10	58.7	58.7	58.7	25.086	0	55.807	271	4.71483	4.83806	4.65998	4.76475	4.6733	4.77012	4.51973	4.78642	4.64119	4.0916	4.13465	4.38234	4.67067	4.57285	4.82549	4.75118	4.58639	4.65345	1.23233	1.13986
Q9Z1Q9	Q9Z1Q9	Valine--tRNA ligase	Vars	49	49	49	44.3	44.3	44.3	140.21	0	323.31	1455	4.70264	4.9062	4.69481	4.98795	4.88899	4.85244	4.71743	4.76061	4.70859	4.493	4.33774	4.55073	4.7882	4.85253	4.83392	4.91233	5.02604	5.09112	0.160405	1.02606
P62192	P62192	26S protease regulatory subunit 4	Psmc1	21	21	21	57.3	57.3	57.3	49.184	0	304.35	687	4.68887	4.69397	4.61892	4.41674	4.504	4.44348	5.26659	5.31551	5.03522	4.58694	4.72921	4.6299	4.40065	4.44782	4.39993	5.14868	5.10665	5.0045	0.152045	1.04159
P27773	P27773	Protein disulfide-isomerase A3	Pdia3	29	29	29	56.8	56.8	56.8	56.678	0	323.31	1173	4.66221	4.88877	4.66961	4.23511	4.21613	4.17756	4.65693	4.82127	4.64995	4.46182	4.47768	4.47062	4.43033	4.62656	4.36693	4.67511	4.32627	4.60409	0.257783	1.04232
P61957;Q9Z172	P61957;Q9Z172	Small ubiquitin-related modifier 2;Small ubiquitin-related modifier 3	Sumo2;Sumo3	1	1	1	12.6	12.6	12.6	10.871	0	11.969	27	4.57816	4.76755	3.95754	4.676	4.75684	4.65068	2.42024	2.01031	2.35493	3.62448	3.98154	3.49568	4.50624	4.62513	4.62566	3.75579	2.80982	4.04984	0.126355	0.904594
P49722	P49722	Proteasome subunit alpha type-2	Psma2	13	13	13	66.2	66.2	66.2	25.926	0	135.86	354	4.57613	6.11291	6.01023	6.13406	5.95877	6.65379	6.34325	5.58558	5.92962	5.776	5.95709	6.27204	6.21948	6.94432	7.28954	4.81557	4.85214	6.18336	0.127855	0.925504
Q62465	Q62465	Synaptic vesicle membrane protein VAT-1 homolog	Vat1	14	14	14	42.6	42.6	42.6	43.096	0	146	485	4.55001	4.59403	4.49599	3.95759	3.74963	3.788	4.04673	3.86931	3.975	4.29384	4.04869	4.17651	3.73346	3.86814	3.77213	4.60234	4.48675	4.56468	0.141812	0.960724
Q9DCL9	Q9DCL9	Multifunctional protein ADE2;Phosphoribosylaminoimidazole-succinocarboxamide synthase;Phosphoribosylaminoimidazole carboxylase	Paics	25	25	25	55.8	55.8	55.8	47.006	0	242.16	455	4.48225	4.30963	4.25994	4.69421	4.76368	4.64222	3.90441	3.47381	3.58887	4.45356	4.34241	4.60064	4.63372	4.55712	4.71482	4.82544	4.86422	4.50176	1.38088	0.771125	+
Q9CX56	Q9CX56	26S proteasome non-ATPase regulatory subunit 8	Psmd8	11	11	11	32.9	32.9	32.9	39.93	0	64.745	334	4.45148	4.71345	4.34938	4.22723	4.38849	4.34214	4.84597	4.99363	4.76469	4.63537	4.49236	4.51245	4.13792	4.4065	3.96811	5.12561	5.09654	5.08374	0.0955837	0.970998
Q8VEK3	Q8VEK3	Heterogeneous nuclear ribonucleoprotein U	Hnrnpu	26	26	25	35.6	35.6	34.9	87.917	0	322.19	801	4.43638	4.46835	4.4659	4.66487	4.59501	4.59188	4.41602	4.46012	4.28684	3.77504	3.72272	3.65258	4.16956	4.30133	4.30764	4.2414	4.27501	4.15082	3.2797	1.33888	+
P62320	P62320	Small nuclear ribonucleoprotein Sm D3	Snrpd3	5	5	5	53.2	53.2	53.2	13.916	0	47.452	223	4.43638	4.51659	4.41355	5.18009	5.17126	5.17104	4.38721	4.45071	4.32384	3.86371	3.99122	4.04908	4.96621	5.41621	5.04076	4.49732	4.35916	4.50081	0.306256	1.11095
P51150;E0CZ42;Q9ESF1	P51150	Ras-related protein Rab-7a	Rab7a	18	18	18	83.1	83.1	83.1	23.489	0	323.31	459	4.42558	4.58034	4.32808	4.52867	4.20066	4.30473	3.71284	3.79083	3.60203	3.89375	3.56127	3.76394	4.07517	3.97213	4.07752	4.46186	4.40985	4.43164	0.238751	1.06573
O70475	O70475	UDP-glucose 6-dehydrogenase	Ugdh	26	26	26	71.8	71.8	71.8	54.831	0	215.6	632	4.37546	4.55253	4.30452	4.37524	4.27435	4.37874	4.48225	4.51196	4.09073	4.39644	4.40185	4.25598	4.47952	4.64729	4.55647	3.95152	3.86553	3.7655	0.465159	1.0822
P26041	P26041	Moesin	Msn	38	38	27	55.3	55.3	38.8	67.766	0	323.31	877	4.36291	4.95675	4.86256	5.1321	5.02141	5.08672	4.53578	4.7895	4.52415	4.39997	4.27877	4.48257	5.06495	5.11543	4.9898	4.47096	4.68103	4.92975	0.29593	1.06837
O35593	O35593	26S proteasome non-ATPase regulatory subunit 14	Psmd14	10	10	10	43.5	43.5	43.5	34.577	0	31.614	218	4.34095	4.29101	4.2796	4.28359	4.007	3.93583	4.73433	4.59187	4.68775	4.27887	4.49851	4.36714	4.16706	4.19036	4.21144	4.89607	4.10979	4.28277	0.0487588	1.01161
Q99J93	Q99J93	Interferon-induced transmembrane protein 2	Ifitm2	3	2	2	29.2	23.6	23.6	15.743	0	18.988	115	4.31431	4.41967	4.36886	4.12334	3.7788	3.763	2.8159	3.10761	2.99409	4.23362	4.26092	4.29761	3.04568	2.88	3.05171	4.19542	4.438	4.5108	0.178789	0.909747
P40124;Q9CYT6	P40124	Adenylyl cyclase-associated protein 1	Cap1	18	18	18	48.5	48.5	48.5	51.564	0	252.45	536	4.29254	4.31408	4.35596	4.29218	4.46481	4.37175	4.58852	4.67387	4.42255	4.75417	4.66527	4.78976	4.57298	4.6401	4.482	4.69357	4.846	4.65151	3.37653	0.836433	+
Q99JY9;Q641P0	Q99JY9	Actin-related protein 3	Actr3	19	19	19	57.7	57.7	57.7	47.357	0	104.79	482	4.29219	4.47139	4.23852	4.3209	4.31546	4.13733	4.37916	4.45524	4.27985	3.88309	4.10457	4.21037	4.08254	4.15003	3.93969	4.3352	4.39918	4.23076	1.72099	1.12719	+
P61161	P61161	Actin-related protein 2	Actr2	11	11	11	32	32	32	44.76	0	78.142	237	4.29007	4.34166	4.3054	4.019	4.08835	3.80675	4.41106	4.45945	4.11338	3.93286	3.90573	3.93074	3.75956	4.19258	3.74035	4.08805	4.23468	4.07868	1.52892	1.16401	+
Q91V92	Q91V92	ATP-citrate synthase	Acly	43	43	43	46.6	46.6	46.6	119.73	0	315.96	1482	4.27133	4.34756	4.19019	4.46083	4.47562	4.52098	4.6229	4.56466	4.41125	4.53816	4.4034	4.56378	4.42258	4.66979	4.54831	4.31715	4.24805	4.21251	0.0328714	0.995511
Q8R143	Q8R143	Pituitary tumor-transforming gene 1 protein-interacting protein	Pttg1ip	2	2	2	9.8	9.8	9.8	19.965	0.0035629	3.888	54	4.25156	4.49934	4.16432	3.52912	3.54123	3.59183	3.56731	3.43596	3.33695	3.94319	3.90788	3.93652	3.55892	3.55758	3.58287	4.42719	4.63694	4.43483	0.589099	0.852747
P59999	P59999	Actin-related protein 2/3 complex subunit 4	Arpc4	6	6	6	41.1	41.1	41.1	19.667	0	37.853	213	4.23838	4.63373	4.07064	4.45529	4.25947	4.17135	4.48483	4.55959	4.39598	4.2828	4.15254	4.34443	4.35419	4.45915	4.33464	4.55103	4.62493	4.74598	0.323505	0.956282
B2RQC6;Q8C196	B2RQC6	CAD protein;Glutamine-dependent carbamoyl-phosphate synthase;Aspartate carbamoyltransferase;Dihydroorotase	Cad	76	76	76	41.8	41.8	41.8	243.24	0	323.31	2113	4.23373	4.41104	4.22599	4.44145	4.40115	4.3532	4.72541	4.74795	4.61892	4.56752	4.49181	4.6147	4.38374	4.46352	4.50927	4.73164	4.81988	4.77053	0.903169	0.91216
P26516	P26516	26S proteasome non-ATPase regulatory subunit 7	Psmd7	11	11	11	44.5	44.5	44.5	36.539	0	69.04	244	4.2189	4.33558	4.99425	4.99368	5.16542	5.04269	5.48216	5.67031	5.5324	5.23469	3.97097	5.36242	5.01912	4.48609	5.26364	4.72545	5.46779	5.32292	0.103903	1.04587
P49312	P49312	Heterogeneous nuclear ribonucleoprotein A1;Heterogeneous nuclear ribonucleoprotein A1, N-terminally processed	Hnrnpa1	18	18	18	53.1	53.1	53.1	34.196	0	316.5	627	4.20435	4.48807	4.21153	4.31574	4.36634	4.29761	4.1636	4.19403	4.26034	3.43575	3.42187	3.44889	4.36282	4.25093	3.81104	4.09128	4.136	3.69135	2.37106	1.34533	+
Q8R010	Q8R010	Aminoacyl tRNA synthase complex-interacting multifunctional protein 2	Aimp2	6	6	6	29.7	29.7	29.7	35.377	0	257.29	452	4.20197	4.26875	4.14429	4.59625	4.47348	4.37938	3.92157	3.95218	4.24244	4.2903	4.23114	4.28973	4.26648	4.44158	4.29591	4.55396	4.44187	4.59841	0.871277	0.909682
O70194	O70194	Eukaryotic translation initiation factor 3 subunit D	Eif3d	20	20	20	49.3	49.3	49.3	63.988	0	268.68	690	4.16848	4.20831	4.23181	4.69726	4.55942	4.51267	4.18575	4.26662	4.23867	3.82856	3.87791	3.84801	4.4909	4.58454	4.48805	3.98108	4.04409	4.02675	1.00587	1.1575
Q78PY7	Q78PY7	Staphylococcal nuclease domain-containing protein 1	Snd1	44	44	44	55.4	55.4	55.4	102.09	0	323.31	930	4.1598	4.16316	4.22494	3.41377	3.33228	3.51151	2.85875	2.74702	2.77756	2.7654	2.91152	3.18102	4.05118	4.24496	4.0524	3.51994	3.29441	3.40118	0.0343913	0.9822
Q9Z0N1;Q9Z0N2	Q9Z0N1;Q9Z0N2	Eukaryotic translation initiation factor 2 subunit 3, X-linked;Eukaryotic translation initiation factor 2 subunit 3, Y-linked	Eif2s3x;Eif2s3y	19	19	19	55.3	55.3	55.3	51.065	0	98.887	498	4.15024	4.37848	4.15143	4.29262	4.41522	4.41534	4.10553	4.20104	4.02157	4.20867	4.07641	4.16686	4.56432	4.64703	4.57108	4.36991	4.20784	4.20848	0.583996	0.933814
P10107	P10107	Annexin A1	Anxa1	24	24	23	66.5	66.5	64.5	38.734	0	286.55	697	4.12247	4.46251	4.17329	2.0859	2.74993	2.504	4.37957	4.53065	4.29753	4.53189	4.43431	4.58943	3.31162	3.35576	3.3463	3.97853	4.2576	4.00247	0.338956	0.824729
P29533	P29533	Vascular cell adhesion protein 1	Vcam1	11	11	11	21.5	21.5	21.5	81.317	0	30.738	63	4.09302	4.22368	-0.0368865	-4.17193	-1.13644	-1.84523	-1.39237	-2.17499	-2.16884	-0.732385	-0.577642	-0.818622	-0.994016	-0.646779	-2.05672	-0.971407	-0.666734	-0.967979	0.176295	1.34229
Q9QZD9	Q9QZD9	Eukaryotic translation initiation factor 3 subunit I	Eif3i	15	15	15	65.8	65.8	65.8	36.46	0	155.31	409	4.025	4.35814	4.05637	4.05543	4.18868	4.08566	4.28268	4.31298	4.18127	3.86745	3.84932	4.0741	4.03206	4.13166	4.15852	4.24235	4.29489	4.33226	0.409232	1.04436
Q61656	Q61656	Probable ATP-dependent RNA helicase DDX5	Ddx5	36	36	27	56.7	56.7	42.7	69.289	0	323.31	919	4.02387	4.27909	4.06293	4.69995	4.77654	4.83753	3.56122	3.55136	3.86082	3.1818	3.34034	3.20879	4.27155	4.55156	4.37222	4.11454	4.39201	4.19046	0.424604	1.16923
Q9Z0H8	Q9Z0H8	CAP-Gly domain-containing linker protein 2	Clip2	4	4	3	4.2	4.2	3.2	115.91	0	9.1774	25	3.99377	-2.64769	3.99791	3.42952	-4.75039	3.10774	-2.83804	2.9576	3.01591	-3.00827	-3.4921	-3.96853	3.76041	-2.7523	3.71953	-4.18485	-4.40498	3.67401	0.721864	5.01004
Q91XV3	Q91XV3	Brain acid soluble protein 1	Basp1	7	7	7	58.8	58.8	58.8	22.086	0	190.75	98	3.97809	3.87217	3.67503	3.08017	3.20218	3.13162	2.67185	3.35296	3.07922	3.18887	3.06046	2.76788	3.39513	3.07335	2.12279	2.89394	3.33864	2.83503	1.17296	1.29606
P61924	P61924	Coatomer subunit zeta-1	Copz1	4	4	4	26.6	26.6	26.6	20.198	0	29.33	141	3.96996	4.09087	3.97846	3.46921	3.42053	3.47183	3.57942	3.66395	3.57636	2.88405	2.82173	2.70363	3.48947	3.58473	3.60227	4.02973	3.68077	4.18604	0.652867	1.18812
Q8BML9	Q8BML9		Qars	39	38	38	56	56	56	87.676	0	315.61	774	3.95275	4.14804	3.87619	4.28665	4.16082	4.07997	3.97667	4.01644	3.98106	3.95648	3.85287	3.97469	4.04288	4.05936	3.81882	4.22701	4.13237	4.17997	0.163876	1.01819
P17047	P17047	Lysosome-associated membrane glycoprotein 2	Lamp2	6	6	6	14.2	14.2	14.2	45.681	0	48.678	125	3.9444	3.98819	3.86326	3.91017	3.72184	3.76397	2.95955	3.28489	2.92303	3.32931	3.24611	3.41873	3.45111	3.51542	3.51817	3.77647	3.72222	3.84497	0.14907	1.04221
Q62167;P16381;Q61496	Q62167;P16381	ATP-dependent RNA helicase DDX3X;Putative ATP-dependent RNA helicase Pl10	Ddx3x;D1Pas1	30	29	8	54.1	52.4	18.4	73.101	0	323.31	511	3.93435	3.56391	3.95009	4.34919	4.47911	4.13277	3.69649	2.58059	3.04157	3.00478	3.28858	3.60071	4.23278	4.27367	4.3422	3.64601	3.28806	3.64809	0.0627105	1.03154
P11438	P11438	Lysosome-associated membrane glycoprotein 1	Lamp1	4	4	4	11.8	11.8	11.8	43.865	0	20.385	161	3.9281	4.02245	3.7716	3.37257	3.44502	3.59283	3.0651	3.22818	3.10663	3.02454	3.1872	3.26089	3.12364	3.05214	3.22315	3.88839	3.70195	3.64969	0.48193	1.11564
O88569	O88569	Heterogeneous nuclear ribonucleoproteins A2/B1	Hnrnpa2b1	19	19	19	49.6	49.6	49.6	37.402	0	323.31	563	3.89182	4.04098	3.00805	4.32106	4.35664	4.1851	4.07781	3.97825	3.36782	2.8978	3.32095	2.70736	3.8633	3.82611	3.2186	3.85635	3.31458	2.60969	1.91653	1.54076	+
Q9D0E1;Q91VC4	Q9D0E1	Heterogeneous nuclear ribonucleoprotein M	Hnrnpm	33	33	33	54.7	54.7	54.7	77.648	0	141.97	618	3.8832	4.0863	3.8277	4.29654	4.02125	3.97933	2.42135	2.6328	2.58123	2.5829	2.63262	2.74443	3.34933	3.24072	3.161	3.22708	2.95949	3.02242	1.2054	1.44835
Q9CR51	Q9CR51	V-type proton ATPase subunit G 1	Atp6v1g1	3	3	3	36.4	36.4	36.4	13.724	0	69.623	84	3.87311	4.05555	3.89959	3.5398	3.41258	3.37671	4.00756	4.10617	3.9729	3.9161	3.81098	3.86027	3.50067	3.49614	3.40143	4.34482	3.63982	4.01286	0.0778484	1.0203
P60843;P10630	P60843	Eukaryotic initiation factor 4A-I	Eif4a1	22	22	20	61.8	61.8	55.9	46.153	0	191.19	534	3.87052	3.9582	3.93264	3.77927	3.6256	3.55587	4.43086	4.10965	3.80008	3.75392	3.33085	4.01212	3.97936	3.76516	3.83137	4.19749	3.62735	3.99096	0.216615	1.04521
P19096;A0A0G2JG52	P19096	Fatty acid synthase;[Acyl-carrier-protein] S-acetyltransferase;[Acyl-carrier-protein] S-malonyltransferase;3-oxoacyl-[acyl-carrier-protein] synthase;3-oxoacyl-[acyl-carrier-protein] reductase;3-hydroxyacyl-[acyl-carrier-protein] dehydratase;Enoyl-[acyl-carrier-protein] reductase;Oleoyl-[acyl-carrier-protein] hydrolase	Fasn	87	87	87	44.4	44.4	44.4	272.43	0	323.31	2028	3.86705	3.94804	3.46666	3.7513	3.80418	3.7089	4.83219	5.04063	4.76767	4.54402	4.56661	4.5342	3.47725	3.43127	3.31285	4.6361	4.68936	4.57224	0.0862306	0.956513
Q9D883;Q8BGJ9	Q9D883;Q8BGJ9	Splicing factor U2AF 35 kDa subunit;Splicing factor U2AF 26 kDa subunit	U2af1;U2af1l4	8	8	8	35.1	35.1	35.1	27.815	0	60.608	107	3.8669	3.7511	3.85651	3.8451	3.92445	3.75713	3.25291	3.33844	3.27349	2.5525	2.81789	2.97275	3.75716	3.40227	3.43601	3.61004	3.30163	3.31003	1.70366	1.3303	+
Q9D7S7	Q9D7S7	60S ribosomal protein L22-like 1	Rpl22l1	2	2	2	19.7	19.7	19.7	14.467	0	9.2038	52	3.84642	4.04724	3.58522	2.97067	3.02272	2.79622	2.82215	1.29156	0.902171	3.12958	2.97251	1.15187	3.0284	3.15436	3.12348	3.25254	3.60027	1.32409	0.0472545	1.04305
O08992	O08992	Syntenin-1	Sdcbp	6	6	6	26.4	26.4	26.4	32.379	0	89.191	244	3.83268	4.18489	3.77825	3.49474	3.05344	3.04391	3.23943	3.33586	3.17467	3.49991	3.63945	3.65337	2.81838	2.90143	3.01707	3.85963	3.89211	3.84423	0.00239803	1.00095
P99024	P99024	Tubulin beta-5 chain	Tubb5	24	5	4	68.9	19.4	16	49.67	0	175.26	473	3.82296	3.86498	3.57699	4.03572	4.04946	3.95138	4.26369	4.41764	4.14217	3.59649	3.61188	3.709	3.7851	3.72005	3.64906	3.74293	3.70751	3.29445	2.82319	1.29022	+
P14069	P14069	Protein S100-A6	S100a6	2	2	2	16.9	16.9	16.9	10.051	0.0004878	6.5901	21	3.81767	4.15674	4.057	-0.725371	-0.519622	3.3907	3.7062	3.74189	3.53125	4.24463	4.29471	4.2714	3.73589	3.93927	0.282322	3.66195	3.93947	3.81406	0.483922	0.582042
P60335;P57724	P60335	Poly(rC)-binding protein 1	Pcbp1	13	13	9	59	59	48	37.497	0	173.88	319	3.81064	3.92475	3.97779	3.52957	3.81404	3.63627	3.77153	3.67525	3.56626	3.6193	3.61874	3.44536	3.53055	3.66602	3.2822	3.73644	3.65857	3.76471	1.31124	1.1125	+
Q61881	Q61881	DNA replication licensing factor MCM7	Mcm7	33	33	33	51.9	51.9	51.9	81.21	0	233.64	740	3.80481	3.83139	3.64569	4.14109	4.13775	4.11634	4.04965	4.11383	4.09528	4.16396	4.03624	3.97521	4.03178	4.07359	3.99528	4.19085	4.16722	3.73727	0.270707	0.967011
P49717;Q9CWV1	P49717	DNA replication licensing factor MCM4	Mcm4	29	29	28	39.9	39.9	39.2	96.735	0	274.08	763	3.79541	3.52485	3.72046	3.99154	3.90371	3.83072	3.85953	3.96708	3.87498	3.64828	3.6083	4.05545	3.75408	3.63195	3.37695	3.97046	3.77977	3.85704	0.51044	1.0624
Q60668;Q9D3U4	Q60668	Heterogeneous nuclear ribonucleoprotein D0	Hnrnpd	13	13	12	40	40	37.7	38.354	0	235.38	253	3.79441	3.94344	3.72789	3.81864	3.89365	3.88309	3.51466	3.45776	3.2443	3.37961	3.34718	3.16664	3.62815	4.06487	3.73522	3.70778	3.46469	3.48778	0.615396	1.10496
Q01853	Q01853	Transitional endoplasmic reticulum ATPase	Vcp	39	39	39	59.1	59.1	59.1	89.321	0	323.31	958	3.7901	3.93651	3.69829	4.4458	4.36897	4.25973	5.0351	5.0794	4.86517	4.70937	4.7752	4.71332	4.33061	4.42664	4.40528	4.13606	4.14699	3.97816	0.0280999	0.98908
Q64433;Q9JI95	Q64433;Q9JI95	10 kDa heat shock protein, mitochondrial	Hspe1;Cpn10-rs1	7	7	7	65.7	65.7	65.7	10.963	0	54.579	208	3.78126	3.81752	3.72418	2.34629	1.79284	1.66206	3.73414	3.83079	3.68239	3.66051	3.55042	3.00456	2.93715	2.67706	2.29753	3.38601	3.43485	3.34141	0.00909713	1.00633
Q4VBE8	Q4VBE8	WD repeat-containing protein 18	Wdr18	7	7	7	19	19	19	47.211	0	23.94	76	3.76824	3.37818	3.73019	3.67567	3.37491	3.65468	2.52162	-0.131661	-0.0317671	2.74645	2.43225	2.53344	0.636944	0.640329	0.299605	3.30098	2.86367	3.31883	0.39429	1.48882
Q8R081	Q8R081	Heterogeneous nuclear ribonucleoprotein L	Hnrnpl	18	18	18	45.4	45.4	45.4	63.963	0	190.19	293	3.76326	3.89717	3.69215	3.48382	2.4351	3.35028	2.9427	2.9078	2.91103	0.444278	1.47831	0.360294	3.38861	3.63186	3.88449	2.45115	3.54221	2.50287	1.02028	1.80935
Q9WTM5	Q9WTM5	RuvB-like 2	Ruvbl2	19	19	19	49.7	49.7	49.7	51.112	0	100.78	504	3.75689	3.9394	3.68826	4.08004	4.01578	3.91095	4.12991	4.15625	4.06569	3.85222	3.87083	3.95635	3.83371	3.81141	3.81387	4.05883	4.16265	4.04338	0.227683	1.02652
P97310	P97310	DNA replication licensing factor MCM2	Mcm2	36	36	36	42.7	42.7	42.7	102.08	0	291.21	806	3.70161	3.95499	3.57385	3.85841	3.87863	3.83189	4.00553	3.73065	3.91485	3.8674	3.68322	3.76722	3.89632	3.66745	4.14727	4.13341	3.80858	4.04324	0.376779	0.957516
Q60961	Q60961	Lysosomal-associated transmembrane protein 4A	Laptm4a	2	2	2	17.2	17.2	17.2	26.857	0.00050454	7.2697	63	3.69648	3.68989	3.56922	3.15867	3.20311	2.97179	2.84441	2.84559	2.52214	3.30405	3.37156	3.55889	2.46378	2.44344	2.32418	3.48407	3.54239	3.49693	0.0949992	1.04022
Q9D0I8	Q9D0I8	mRNA turnover protein 4 homolog	Mrto4	12	12	12	49	49	49	27.545	0	32.596	124	3.62797	2.98133	3.26748	3.03419	3.21627	3.00462	2.74096	2.6778	2.73261	2.21487	1.55362	1.88612	2.75606	2.9456	3.02434	2.84611	2.73386	2.72739	1.67881	1.42463	+
Q8BGD9	Q8BGD9	Eukaryotic translation initiation factor 4B	Eif4b	15	15	15	30.9	30.9	30.9	68.839	0	307.02	220	3.60889	3.38675	3.39781	3.21297	3.36105	3.36951	3.61493	2.99306	3.22199	2.69125	3.26914	3.15	3.62224	3.12554	3.81024	3.36588	2.93465	3.09044	0.443498	1.08905
P97372	P97372	Proteasome activator complex subunit 2	Psme2	12	12	12	53.6	53.6	53.6	27.057	0	41.204	252	3.60701	3.39694	3.63358	3.20231	3.63272	3.27007	4.6481	4.64546	4.4485	4.14365	4.35906	4.43359	2.69909	3.17189	3.04174	4.10068	4.42366	4.13065	0.00247821	0.998512
P19324	P19324	Serpin H1	Serpinh1	24	24	24	62.1	62.1	62.1	46.533	0	323.31	760	3.57479	3.56631	3.26931	4.36511	4.47871	4.30563	2.90366	3.29585	3.31807	4.02661	3.86575	3.83931	4.04965	3.60954	3.5538	3.94006	2.95718	3.32096	0.0146593	0.993444
P97371	P97371	Proteasome activator complex subunit 1	Psme1	14	14	14	49.8	49.8	49.8	28.673	0	128.76	298	3.57248	3.81501	3.33863	3.5793	3.41553	3.71387	4.46588	4.53148	4.40271	4.31437	4.14622	4.25729	2.94962	3.19644	3.11276	4.17371	4.12596	4.02427	0.0918974	1.04201
Q99020	Q99020	Heterogeneous nuclear ribonucleoprotein A/B	Hnrnpab	9	9	9	29.1	29.1	29.1	30.831	0	84.105	248	3.56075	3.49478	3.65464	3.71748	3.75199	3.65275	3.39204	3.32972	3.25418	3.2348	3.13047	3.17746	3.79836	3.85262	3.73635	3.24233	3.1156	3.38678	0.526935	1.09123
P09528	P09528	Ferritin heavy chain;Ferritin heavy chain, N-terminally processed	Fth1	7	7	7	36.8	36.8	36.8	21.066	0	21.978	159	3.55246	3.6152	3.02988	3.00789	3.20631	2.75912	3.28984	3.61568	3.47852	4.32143	4.30468	4.26484	3.56216	3.44781	3.67939	3.10847	3.21706	3.05889	1.11493	0.769038
Q8BG05	Q8BG05	Heterogeneous nuclear ribonucleoprotein A3	Hnrnpa3	20	20	20	48.5	48.5	48.5	39.652	0	323.31	488	3.53572	3.6731	3.15269	3.04623	2.9874	2.99234	2.88482	2.92131	2.83223	2.68985	2.15533	2.66251	2.97411	3.09949	3.12762	2.82429	2.95087	3.09072	1.13005	1.20776
Q9CQI7	Q9CQI7	U2 small nuclear ribonucleoprotein B	Snrpb2	6	4	4	28.4	21.8	21.8	25.323	0	26.845	32	3.52937	1.91857	3.7745	3.95655	4.16728	3.59137	1.80218	1.56209	1.13552	1.57967	1.75027	1.2717	3.9102	3.40378	3.63289	2.00227	3.66239	2.00229	0.188919	1.18664
P26443	P26443	Glutamate dehydrogenase 1, mitochondrial	Glud1	22	22	22	44.1	44.1	44.1	61.336	0	69.473	375	3.51257	3.76154	3.47639	2.63021	2.76474	2.61439	1.9553	2.0631	2.0384	2.14335	2.31519	1.98382	2.14193	2.29017	2.10773	3.00143	2.93543	2.41601	0.810852	1.30753
Q7TPV4	Q7TPV4	Myb-binding protein 1A	Mybbp1a	52	52	52	45.6	45.6	45.6	152.04	0	323.31	1363	3.51247	4.44668	3.58444	4.04271	4.02912	3.90423	3.22706	3.13629	3.18396	2.6924	2.63587	2.69749	3.92646	3.91786	3.86941	4.29192	4.24357	3.48314	0.220284	1.10606
P62878	P62878	E3 ubiquitin-protein ligase RBX1;E3 ubiquitin-protein ligase RBX1, N-terminally processed	Rbx1	2	2	2	24.1	24.1	24.1	12.274	0	18.042	29	3.50207	3.87149	3.70512	3.81902	3.73638	3.7673	4.06031	4.03042	3.85436	3.88346	3.9283	3.81656	4.20963	4.16316	4.13018	3.75909	4.1102	3.81835	1.22404	0.892791
P62307	P62307	Small nuclear ribonucleoprotein F	Snrpf	3	3	3	32.6	32.6	32.6	9.7251	0	11.1	64	3.49119	3.65061	3.294	3.90432	3.66834	2.14322	3.33093	1.81201	3.11288	2.65246	3.30205	3.09453	3.45945	3.69782	3.60391	3.49141	3.41158	3.39479	0.321758	0.877248
Q8CIE6	Q8CIE6	Coatomer subunit alpha;Xenin;Proxenin	Copa	51	51	51	53.5	53.5	53.5	138.43	0	277.29	750	3.47714	3.4171	3.36842	3.59823	3.53085	3.40652	2.90885	3.08705	2.9005	2.28183	2.37495	2.4544	3.41309	3.47679	3.30014	3.64567	3.58971	3.1939	0.522029	1.16331
Q99JX4	Q99JX4	Eukaryotic translation initiation factor 3 subunit M	Eif3m	14	14	14	44.4	44.4	44.4	42.516	0	204.83	553	3.47559	3.60207	3.40891	4.16303	4.12741	3.97497	3.80528	3.17244	3.65556	3.36212	3.29654	2.91159	3.81922	3.78808	3.77858	3.65677	3.59304	3.46525	0.656102	1.14112
Q7TMK9	Q7TMK9	Heterogeneous nuclear ribonucleoprotein Q	Syncrip	21	21	16	37.1	37.1	29.4	69.632	0	192.89	568	3.46159	3.56391	3.25988	3.86986	3.70481	3.65608	2.91576	3.01581	3.16689	2.8676	3.24177	2.84165	3.76407	3.78878	3.75444	3.18142	3.20138	3.23202	0.205046	1.05877
O55135	O55135	Eukaryotic translation initiation factor 6	Eif6	7	7	7	47.3	47.3	47.3	26.511	0	30.428	114	3.46055	3.42414	3.31212	3.23517	3.29092	3.3126	2.33671	2.60819	2.57708	2.74669	2.6075	2.60844	2.96499	2.89757	1.54646	3.41667	3.42424	3.41866	0.405489	1.15992
P40142	P40142	Transketolase	Tkt	22	22	22	47.5	47.5	47.5	67.63	0	136.37	550	3.44166	3.52399	3.55133	2.8198	3.0715	2.97193	3.68419	3.35249	3.48197	4.17492	4.08986	4.22239	3.91908	4.13215	3.81987	4.01005	3.9001	3.71273	4.66182	0.62598	+
P56959	P56959	RNA-binding protein FUS	Fus	8	8	6	16	16	16	52.673	0	123.19	277	3.43573	3.46893	3.44419	3.6389	3.50885	3.45479	3.01419	2.79787	3.06835	2.9651	3.11985	3.00861	3.41146	3.50961	3.54476	3.04831	3.12239	3.1873	0.39131	1.07296
Q9CVB6	Q9CVB6	Actin-related protein 2/3 complex subunit 2	Arpc2	12	12	12	43.7	43.7	43.7	34.357	0	51.657	263	3.43276	3.44374	3.28509	3.00023	3.07184	3.1066	3.46629	3.6463	3.38255	3.02773	3.09539	3.12976	3.22738	3.16345	3.34102	3.06239	3.47565	3.16757	0.800294	1.0922
P60122	P60122	RuvB-like 1	Ruvbl1	15	15	15	47.1	47.1	47.1	50.213	0	140.86	482	3.42861	3.44284	3.2515	3.83144	3.80376	3.7029	3.73074	3.83389	3.71328	3.37991	3.38269	3.54419	3.70369	3.76106	3.27321	3.66287	3.72267	3.55013	0.433541	1.06016
P25206	P25206	DNA replication licensing factor MCM3	Mcm3	33	33	33	53	53	53	91.545	0	323.31	713	3.41995	3.37755	3.44473	4.0944	3.88659	4.2997	3.25321	3.45145	3.4341	3.48449	3.29491	3.35402	3.9597	4.06263	3.98306	3.51709	3.24921	3.36329	0.10088	1.03075
P05064;A6ZI46;A6ZI47	P05064;A6ZI46	Fructose-bisphosphate aldolase A;Fructose-bisphosphate aldolase	Aldoa;Aldoart1	12	12	12	38.7	38.7	38.7	39.355	0	208.5	226	3.3783	3.4365	3.17805	3.26472	3.3265	3.10634	3.49642	3.3725	3.08311	3.45724	3.57082	3.78466	3.99876	4.32415	4.07457	2.51702	2.77051	2.24611	0.199299	0.918673
Q9JKF1	Q9JKF1	Ras GTPase-activating-like protein IQGAP1	Iqgap1	67	67	65	55.2	55.2	54.1	188.74	0	323.31	1271	3.35998	3.30401	3.40947	4.20563	4.10055	4.16479	3.07084	3.25069	3.22706	3.43538	3.467	3.43688	3.8467	3.99812	3.88752	3.48868	3.41026	3.32875	0.0477115	0.984238
Q8BTM8	Q8BTM8	Filamin-A	Flna	99	99	89	54.4	54.4	50.8	281.22	0	323.31	2354	3.3412	3.32273	3.22505	4.07086	4.12785	4.00793	3.05775	3.19977	3.1635	3.32262	3.36195	3.37774	3.91174	4.12592	4.02041	4.17272	4.1916	4.18604	1.05215	0.784335
Q5XJY5	Q5XJY5	Coatomer subunit delta	Arcn1	16	16	16	38	38	38	57.229	0	91.091	324	3.33712	3.6399	3.47027	3.55383	3.36725	3.46965	3.37372	3.21482	3.02124	2.45485	2.86161	2.54003	3.40326	3.61382	3.16837	3.75534	3.51279	3.45956	0.541978	1.13797
P43274	P43274	Histone H1.4	Hist1h1e	8	3	3	24.7	13.2	13.2	21.977	0	27.715	127	3.32618	3.437	3.35745	2.71242	2.92202	2.95249	4.65773	4.65394	4.48469	3.3552	3.21035	3.27064	3.18114	3.36014	3.0944	3.857	3.95333	3.92757	0.208342	1.10481
Q9D051	Q9D051	Pyruvate dehydrogenase E1 component subunit beta, mitochondrial	Pdhb	11	11	11	38.4	38.4	38.4	38.937	0	61.614	151	3.3117	3.42037	3.30939	1.85404	1.39483	1.1676	2.47493	2.68973	2.00317	2.57027	2.51175	2.55147	1.21424	1.71078	1.42666	3.29594	3.23832	3.34455	0.0236592	0.981819
Q99KJ8	Q99KJ8	Dynactin subunit 2	Dctn2	16	16	16	48.5	48.5	48.5	44.116	0	149.63	381	3.30846	3.46329	3.2811	3.52765	3.79825	3.49297	4.03653	4.07022	4.00896	3.7307	3.74214	3.68367	3.23898	3.26835	3.23946	3.60267	3.44631	3.61745	0.632218	1.11537
P35486	P35486	Pyruvate dehydrogenase E1 component subunit alpha, somatic form, mitochondrial	Pdha1	12	12	12	42.3	42.3	42.3	43.231	0	83.969	276	3.30684	2.91871	2.68925	1.79154	1.5517	1.37217	2.69139	2.08913	2.19802	2.06879	2.24243	2.62273	2.15951	1.87563	1.99124	3.22967	3.07206	3.23315	0.324881	0.864774
Q91V41	Q91V41	Ras-related protein Rab-14	Rab14	11	11	11	66	66	66	23.897	0	59.508	102	3.30533	0.0574709	2.70308	2.64314	3.30574	3.53646	0.627292	-0.159346	0.659065	1.62875	2.61894	0.919396	2.60556	2.72539	3.04222	-0.491187	-0.176406	3.0212	0.0456067	1.06227
P0DP28;P0DP27;P0DP26;Q9D6P8;P20801	P0DP28;P0DP27;P0DP26;Q9D6P8	Calmodulin-like protein 3	Calml3	8	8	8	60.4	60.4	60.4	16.837	0	58.924	153	3.29158	3.30081	3.39736	3.05404	2.99218	2.92937	3.38928	3.14052	3.04405	3.63662	3.24251	3.60385	2.78071	2.97766	2.93782	3.62912	3.12227	3.23704	0.239535	0.952752
Q9D0R2	Q9D0R2	Threonine--tRNA ligase, cytoplasmic	Tars	29	29	28	44.9	44.9	43.8	83.355	0	180.81	599	3.28923	3.49856	3.50633	3.273	3.39309	3.31645	3.74499	3.61445	3.59141	3.81853	3.73859	3.84034	3.58935	3.75791	3.5924	3.68324	3.53669	3.95649	2.59263	0.838568	+
P21956	P21956	Lactadherin	Mfge8	12	12	12	30.5	30.5	30.5	51.24	0	109.22	156	3.27769	3.30621	3.41784	2.95841	2.80302	2.78979	1.43294	2.75631	2.24575	2.85355	2.75105	2.79055	2.57493	2.30349	2.09748	2.91757	2.95846	2.80698	0.183368	1.07458
Q80X71	Q80X71	Transmembrane protein 106B	Tmem106b	5	5	5	18.5	18.5	18.5	31.172	0	30.175	99	3.26296	3.29194	3.23471	2.85186	2.81583	2.70422	2.43926	1.76486	2.01589	2.70343	2.83639	3.02413	1.30072	1.48978	1.04513	2.85936	3.23216	2.79956	0.497439	1.26877
P06151;P00342;P16125;Q8BVP2	P06151	L-lactate dehydrogenase A chain	Ldha	15	15	15	45.5	45.5	45.5	36.498	0	49.833	221	3.26248	3.23996	3.18894	2.70886	2.98417	3.11431	3.55191	3.53577	3.56652	3.4244	3.43074	3.46724	2.62501	2.91338	3.13373	3.0973	3.02595	3.06327	0.369002	1.07772
P63158	P63158	High mobility group protein B1	Hmgb1	10	10	7	35.8	35.8	26	24.893	0	139.44	353	3.25469	3.34477	2.52331	2.97729	2.93879	4.06446	1.7036	3.39243	1.38047	3.94248	3.93592	4.3325	4.59204	5.01313	5.23587	1.20911	1.69239	1.3799	0.513648	0.642033
O08585	O08585	Clathrin light chain A	Clta	5	5	5	13.6	13.6	13.6	25.604	0	9.0534	34	3.25096	3.05842	2.7089	2.72673	2.87956	2.60427	3.41475	2.4741	2.6876	2.5221	3.20725	2.56993	2.62947	2.59373	2.38699	3.02881	2.29371	2.45778	0.912306	1.17695
P47754	P47754	F-actin-capping protein subunit alpha-2	Capza2	7	7	6	41.3	41.3	37.8	32.967	0	42.74	108	3.24988	2.43714	1.71357	1.7479	1.49288	1.60196	1.97273	2.02217	2.24127	2.15707	2.00891	1.7845	2.35453	2.64245	2.20062	2.38063	1.82296	1.73765	0.1257	0.954119
P62315	P62315	Small nuclear ribonucleoprotein Sm D1	Snrpd1	4	4	4	37	37	37	13.281	0	40.36	90	3.23022	2.84006	2.55797	4.07571	4.01166	3.59256	2.77383	2.95171	3.11811	2.11918	2.45786	2.32528	3.521	4.07442	3.38388	2.84503	2.9519	2.38834	0.614082	1.26819
Q62093	Q62093	Serine/arginine-rich splicing factor 2	Srsf2	5	5	5	24.4	24.4	24.4	25.476	0	59.579	157	3.21203	3.47858	3.37273	3.75746	3.69796	3.61161	3.60314	3.52779	4.09703	2.9141	2.28972	3.06602	3.76526	3.73071	3.88558	3.39366	3.48679	3.49084	0.730118	1.19708
P15532	P15532	Nucleoside diphosphate kinase A	Nme1	9	9	5	65.8	65.8	35.5	17.208	0	45.774	182	3.21091	2.7173	2.24852	3.37785	3.4704	2.82819	3.68296	3.72304	3.62331	3.44358	3.45303	3.39197	3.17433	3.55386	3.45293	3.62493	3.67362	2.8579	0.494546	0.874335
Q91WQ3	Q91WQ3	Tyrosine--tRNA ligase, cytoplasmic;Tyrosine--tRNA ligase, cytoplasmic, N-terminally processed	Yars	24	24	24	50.4	50.4	50.4	59.105	0	86.445	293	3.20608	3.03987	3.23596	3.18468	3.16513	3.2264	3.423	3.53205	3.27853	3.75021	3.64781	3.60344	3.61593	3.69378	3.79571	3.3625	3.48132	3.34339	3.54521	0.793555	+
P49718	P49718	DNA replication licensing factor MCM5	Mcm5	35	35	35	49.7	49.7	49.7	82.406	0	286.2	803	3.18821	3.50811	3.50426	4.14268	4.02658	4.05887	3.48389	3.60775	3.42201	3.25047	3.61707	3.51917	3.83913	3.87988	3.85787	3.38459	3.20127	3.11901	0.448835	1.10308
Q8BMF4	Q8BMF4	Dihydrolipoyllysine-residue acetyltransferase component of pyruvate dehydrogenase complex, mitochondrial	Dlat	13	13	13	28.3	28.3	28.3	67.941	0	96.337	305	3.18682	3.29028	3.12606	2.04466	2.25534	1.94458	3.02976	3.13244	2.98965	2.71663	2.80118	2.66007	2.19328	2.33084	1.81134	3.16353	3.01685	3.01866	0.263094	1.10422
P13020	P13020	Gelsolin	Gsn	18	18	9	27.3	27.3	15.6	85.941	0	86.825	293	3.17634	3.35439	3.31271	2.26653	2.02401	2.31112	3.53969	3.59476	3.18585	2.60836	2.49304	2.69589	2.03381	2.40242	2.11964	2.78766	3.19615	2.74225	1.01021	1.3283
P43276	P43276	Histone H1.5	Hist1h1b	7	7	7	23.3	23.3	23.3	22.576	0	58.381	189	3.16526	2.90512	3.17648	2.70036	2.75302	2.45825	5.17586	5.16301	4.92681	3.68057	2.72613	3.24511	3.05144	2.88707	2.80104	4.27982	4.39027	3.5684	0.186535	1.1482
E9Q3S4	E9Q3S4	Mitogen-activated protein kinase kinase kinase 19	Map3k19	2	2	2	1.3	1.3	1.3	146.41	0.0086775	2.7067	43	3.15256	3.24168	3.28316	2.67321	2.57835	2.71302	1.65725	1.60268	1.63534	2.31316	2.416	2.08071	2.90546	2.51911	2.70539	2.91673	2.82537	2.93162	0.190054	0.920449
P32067	P32067	Lupus La protein homolog	Ssb	17	17	16	37.8	37.8	36.4	47.756	0	90.576	404	3.14014	3.53773	3.26589	4.03225	4.05295	3.90423	2.97295	2.84144	3.12251	2.91162	2.7799	2.99268	3.68681	3.75885	3.54849	3.27135	3.09574	3.03068	0.490007	1.14816
Q9CR68	Q9CR68	Cytochrome b-c1 complex subunit Rieske, mitochondrial;Cytochrome b-c1 complex subunit 11	Uqcrfs1	7	7	7	33.6	33.6	33.6	29.367	0	25.814	29	3.12642	3.22156	3.02374	2.56896	2.63411	2.30997	3.41271	3.38214	3.25255	2.96146	3.04184	3.11324	2.52951	2.6733	2.4587	3.24844	3.43948	3.43865	0.0058486	1.00212
O35226	O35226	26S proteasome non-ATPase regulatory subunit 4	Psmd4	9	9	9	39.6	39.6	39.6	40.703	0	129.88	214	3.12393	3.08733	2.9146	2.98454	2.55774	2.80922	3.39837	2.52016	2.87995	2.30123	2.81698	2.38965	2.66696	2.28938	2.55817	2.97553	3.08577	3.00751	1.00535	1.18324
Q6PDM2	Q6PDM2	Serine/arginine-rich splicing factor 1	Srsf1	12	12	12	44.4	44.4	44.4	27.744	0	129	269	3.10328	2.92156	3.12254	3.15668	3.18523	2.97733	3.26784	3.32815	2.04341	2.43699	2.08989	2.54717	3.35806	3.05047	3.39351	3.01492	2.84242	3.05931	0.336282	1.10644
Q99LF4	Q99LF4	tRNA-splicing ligase RtcB homolog	Rtcb	16	16	16	39.2	39.2	39.2	55.249	0	51.281	268	3.10048	3.20412	3.14578	3.12407	3.1093	3.1682	2.74941	2.72762	2.68041	2.69558	2.6718	2.68412	3.1093	3.33506	3.20543	3.1504	3.16269	2.92291	0.0252845	1.00557
P30681	P30681	High mobility group protein B2	Hmgb2	9	6	6	33.3	23.3	23.3	24.162	0	51.474	115	3.09056	1.37282	4.45075	4.45747	3.60001	4.2081	5.33964	3.21074	1.09487	3.5641	3.76159	3.91888	2.33315	3.677	3.74407	0.269549	0.429213	2.1366	0.570318	1.71327
Q99L45	Q99L45	Eukaryotic translation initiation factor 2 subunit 2	Eif2s2	12	12	12	38.4	38.4	38.4	38.092	0	78.061	173	3.08881	2.83611	2.60124	2.91485	2.95489	2.72205	3.58158	3.60915	3.52966	2.97413	3.38349	3.47441	3.68078	3.45328	3.78401	3.49955	2.89309	3.38248	1.08164	0.813073
Q61553	Q61553	Fascin	Fscn1	15	15	15	41.6	41.6	41.6	54.507	0	61.416	145	3.07596	2.68339	2.86061	2.05527	1.93416	2.24539	3.38374	3.26464	3.30065	3.08681	3.11402	3.14396	2.79533	2.56588	2.69361	3.46278	3.08471	3.48831	0.719294	0.816542
Q9CZN7	Q9CZN7	Serine hydroxymethyltransferase	Shmt2	26	26	25	63.1	63.1	60.3	55.758	0	246.28	439	3.04701	2.9539	3.15983	2.09171	2.25139	2.0164	3.21372	3.12171	3.09204	2.46183	2.61259	2.45668	2.43826	2.89871	2.57086	3.04895	2.91798	3.15303	0.084602	1.0304
O89086	O89086	RNA-binding protein 3	Rbm3	7	7	7	43.8	43.8	43.8	16.604	0	70.629	173	3.04437	3.21737	3.8359	2.74376	2.46229	2.4364	2.80247	2.56993	2.57264	2.21151	2.10727	2.34806	3.06178	2.79242	2.60619	2.83415	3.00571	2.90825	0.510721	1.14957
P63024	P63024	Vesicle-associated membrane protein 3	Vamp3	4	4	2	54.4	54.4	31.1	11.48	0	71.887	93	3.04423	3.12231	2.55248	2.78703	2.13288	2.72045	1.69766	2.04077	1.97044	2.74877	2.3216	2.52434	1.83856	1.84288	2.42548	3.19358	2.35575	2.43131	0.0718473	1.03017
P07901	P07901	Heat shock protein HSP 90-alpha	Hsp90aa1	37	23	23	51.2	35.1	35.1	84.787	0	251.28	727	3.04354	3.27856	3.10797	2.92705	2.91036	3.048	4.13723	4.2431	4.01282	3.56544	3.55749	3.62178	3.55765	3.72466	4.11705	3.58492	3.38553	3.40644	0.490137	0.869725
Q9WV32;Q9R0Q6	Q9WV32	Actin-related protein 2/3 complex subunit 1B	Arpc1b	12	12	12	46.2	46.2	46.2	41.063	0	78.849	257	3.03672	3.14527	3.0781	2.88649	2.8893	3.03062	3.10805	3.13236	2.97503	2.81909	2.81738	2.67338	2.84965	3.57857	3.51828	3.16647	3.13541	2.76378	0.0133256	0.996918
Q8R1A4;Q8C147	Q8R1A4	Dedicator of cytokinesis protein 7	Dock7	28	28	25	16.1	16.1	14.9	241.44	0	59.541	122	3.03	-1.36325	-0.795448	-0.0686532	-0.442045	-0.0873436	-1.27083	-1.1803	-0.890822	-0.733974	-0.681824	-0.730695	-0.740418	-0.374555	-0.257798	3.14684	-0.462359	-0.335863	0.133676	0.864002
Q792Z1	Q792Z1		Try10	2	2	2	8.1	8.1	8.1	26.221	0	15.002	51	3.02607	3.31126	3.20858	1.53404	2.5846	1.38014	0.743276	0.744346	0.738532	3.2348	3.47229	3.19664	1.35355	2.09979	1.85723	3.71826	3.05196	3.40174	1.16148	0.535251
Q9Z2W0	Q9Z2W0	Aspartyl aminopeptidase	Dnpep	12	12	12	30.4	30.4	30.4	52.206	0	93.8	273	3.02283	3.37018	3.01033	3.57824	3.46816	3.45769	3.22986	3.45577	3.46675	3.95758	3.85698	3.88396	2.97442	3.02643	3.0337	3.35653	3.29726	3.31658	0.197713	0.951638
Q9WUA2	Q9WUA2	Phenylalanine--tRNA ligase beta subunit	Farsb	20	20	19	38.4	38.4	37.4	65.696	0	56.565	362	3.02227	3.25574	2.88716	2.92883	2.92502	2.86449	2.57824	2.35486	2.52754	2.76274	2.727	2.59082	3.23356	3.09388	3.11703	2.82371	2.82663	2.79567	0.25258	0.952866
E9QA15;REV__Q8BSS9;REV__B2RXQ2	E9QA15		Cald1	19	19	19	23	23	23	89.272	0	156.46	203	3.0044	3.06915	2.63431	2.04679	1.46622	1.2809	1.36241	1.94018	2.44802	2.1783	2.37739	1.3778	0.923438	1.56179	2.35307	2.48763	1.25107	2.33945	0.407851	1.20325
O55029	O55029	Coatomer subunit beta	Copb2	26	26	26	35.2	35.2	35.2	102.45	0	116.01	483	2.98182	3.12405	2.98435	2.91911	3.06823	2.75669	2.4372	2.61162	2.5559	2.14986	2.0987	2.17241	3.1888	3.00757	3.07905	3.28581	2.98568	3.1757	0.0646806	1.02301
Q6PHQ9	Q6PHQ9	Polyadenylate-binding protein	Pabpc4	26	17	16	39.7	25.8	24.4	72.242	0	50.707	270	2.97582	3.23362	3.32637	2.85874	2.87943	2.94685	2.99643	2.9648	2.88455	2.51406	2.34483	2.41845	3.28829	3.31234	3.25454	3.16659	3.09364	3.17479	0.150782	1.03919
Q9CWK8	Q9CWK8	Sorting nexin-2	Snx2	13	13	11	30.6	30.6	26.6	58.47	0	47.577	192	2.97422	2.77773	3.49597	3.17857	3.42685	3.00313	3.06667	1.5348	2.96881	2.17654	2.33872	2.75922	3.38374	3.05625	3.33635	2.87382	1.20319	3.29493	0.32371	1.16689
P08249	P08249	Malate dehydrogenase, mitochondrial	Mdh2	14	14	14	55	55	55	35.611	0	173.26	321	2.93637	3.02283	2.81048	1.57025	1.43862	0.973996	3.01825	3.20433	3.07793	2.36191	2.4613	2.44321	1.16165	1.14371	1.55439	2.58615	2.66907	2.74454	0.420433	1.25287
Q9CYZ2	Q9CYZ2	Tumor protein D54	Tpd52l2	8	8	8	39.1	39.1	39.1	24.043	0	35.244	132	2.93041	3.02429	2.89296	2.58469	2.63616	2.59446	2.27591	2.60189	2.38732	2.50471	2.66615	2.51357	2.64688	3.15208	3.67189	2.78871	2.89551	2.81274	0.669744	0.875649
P18760;P45591	P18760	Cofilin-1	Cfl1	8	8	8	64.5	64.5	64.5	18.559	0	58.026	164	2.92066	2.1061	2.23977	1.85998	2.0568	1.65267	3.09769	3.03844	3.24217	2.69074	2.69364	2.60904	2.09147	2.19224	2.45834	2.47606	2.60091	2.93292	0.10181	0.959921
Q3UV17	Q3UV17	Keratin, type II cytoskeletal 2 oral	Krt76	3	1	1	4	1.5	1.5	62.844	0.0083624	2.7294	25	2.91164	3.15175	3.03738	2.35751	2.73327	2.47462	3.39919	3.28609	3.28547	2.86581	3.0525	3.14761	1.89385	1.61112	1.93937	2.88954	3.1446	2.86001	0.827401	1.28268
P40630;REV__Q921G6	P40630;REV__Q921G6	Transcription factor A, mitochondrial	Tfam	2	2	2	5.3	5.3	5.3	27.987	0.007832	2.8773	13	2.87381	2.78934	2.86856	2.06153	2.11589	2.27319	2.11296	2.3397	2.16592	2.16025	2.10254	2.23386	2.468	2.50545	2.52814	2.55487	2.57981	2.80188	0.102052	0.974613
P28656	P28656	Nucleosome assembly protein 1-like 1	Nap1l1	9	9	8	30.7	30.7	28.1	45.345	0	65.66	273	2.85132	2.78549	2.67597	2.55462	3.03168	2.51254	3.55853	3.5809	3.70718	3.57116	3.47099	3.43091	3.25245	3.24297	2.78444	3.50021	3.17858	3.01119	0.719204	0.845138
Q61990	Q61990	Poly(rC)-binding protein 2	Pcbp2	13	9	7	58.3	47.5	40.3	38.221	0	74.888	163	2.84008	2.94118	2.93518	2.23182	2.54156	2.79836	2.53062	2.91921	2.8917	2.35065	2.50268	2.49123	2.40963	2.60461	2.12144	2.39475	2.37525	2.29725	2.64908	1.26792	+
O70404	O70404	Vesicle-associated membrane protein 8	Vamp8	4	4	4	44.6	44.6	44.6	11.451	0	13.646	70	2.83566	4.56238	3.65594	3.43167	3.90198	3.47559	2.69447	1.94835	2.89425	4.08026	4.07154	4.32235	3.24156	2.86776	1.72577	4.42142	4.22692	4.23076	0.51907	0.746962
Q60864	Q60864	Stress-induced-phosphoprotein 1	Stip1	18	18	18	38.5	38.5	38.5	62.581	0	90.499	323	2.83079	2.72777	2.78311	2.22522	2.22436	2.1311	3.0999	3.19594	3.13554	2.77442	2.73553	2.84777	2.49575	2.2647	2.23688	2.82802	2.46519	2.77958	0.274483	1.07391
P63038	P63038	60 kDa heat shock protein, mitochondrial	Hspd1	38	38	38	69.6	69.6	69.6	60.955	0	323.31	803	2.82627	3.12455	3.01853	0.705711	1.31363	0.907583	3.74113	3.41015	3.58059	2.42752	3.27915	3.31742	0.596127	1.0128	1.37246	1.97593	1.89112	2.02234	0.504119	1.43985
Q61753	Q61753	D-3-phosphoglycerate dehydrogenase	Phgdh	14	14	14	33.2	33.2	33.2	56.585	0	65.21	308	2.81413	2.79911	3.0078	2.64324	2.96476	2.70337	3.37971	3.41485	3.14757	3.03752	3.15154	3.3858	2.17147	2.57355	2.54349	3.41499	3.25299	3.09902	0.057483	1.01898
P20029	P20029	78 kDa glucose-regulated protein	Hspa5	32	30	30	48.7	47	47	72.421	0	323.31	918	2.8055	3.07545	2.13785	2.54002	2.38986	2.12901	3.16262	3.6204	3.10482	2.55955	2.4264	2.46616	2.18282	2.4201	2.30689	3.23506	3.04641	2.93243	0.327343	1.11297
Q6ZQ58	Q6ZQ58	La-related protein 1	Larp1	31	31	31	39.6	39.6	39.6	121.12	0	203.49	582	2.80225	2.84441	2.46247	2.38656	2.50174	2.46324	2.60485	2.60797	2.23914	2.06298	2.17098	2.00418	2.8063	2.86635	2.67823	2.72326	3.08565	2.38572	0.0352069	1.00998
P29391;P49945	P29391;P49945	Ferritin light chain 1;Ferritin light chain 2	Ftl1;Ftl2	8	8	8	57.4	57.4	57.4	20.802	0	84.694	290	2.7646	2.45815	2.21995	2.39683	2.69092	3.23305	3.21881	3.03491	2.83844	3.98386	3.95544	3.95102	2.93153	2.92411	2.88063	2.54329	3.14483	2.93709	1.37698	0.712786	+
O08788	O08788	Dynactin subunit 1	Dctn1	29	29	28	30.7	30.7	30.2	141.67	0	160.68	313	2.69358	2.77013	2.00324	2.54777	2.48429	1.98324	3.00356	3.09086	2.64985	2.32384	2.50958	2.26989	1.67809	1.73496	1.66251	2.49217	2.4535	2.48261	1.40533	1.32148	+
Q9CPW4	Q9CPW4	Actin-related protein 2/3 complex subunit 5	Arpc5	3	3	3	29.1	29.1	29.1	16.288	0	42.766	94	2.68801	2.72724	2.89959	2.73918	2.42688	2.39961	2.88611	2.80713	2.89658	2.86805	2.6173	2.59615	2.77708	2.95582	3.01417	2.69378	2.67603	2.86558	0.371422	0.95531
P10711;Q9QVN7	P10711	Transcription elongation factor A protein 1	Tcea1	12	12	12	47.5	47.5	47.5	33.88	0	46.774	140	2.68747	3.04079	2.78607	1.87122	2.19686	2.20265	2.83157	2.89584	2.79573	2.44604	2.66728	2.51641	2.71667	2.69061	2.55556	2.65199	2.96627	2.69921	0.191721	0.954707
Q9QYJ0	Q9QYJ0	DnaJ homolog subfamily A member 2	Dnaja2	13	13	13	34.2	34.2	34.2	45.745	0	72.186	243	2.67745	2.97627	2.65771	3.67001	2.99218	3.49131	2.97127	2.5731	2.95172	3.0064	2.3454	3.10614	2.94695	3.17921	3.04288	2.18451	2.95859	2.90565	0.386823	1.10405
Q9EQH3	Q9EQH3	Vacuolar protein sorting-associated protein 35	Vps35	20	20	20	31.5	31.5	31.5	91.712	0	146.95	403	2.62423	2.56835	2.48579	2.6101	2.6244	2.71743	2.48317	2.39858	2.44924	2.27701	2.4196	2.25735	2.67812	2.87442	2.82823	2.97365	2.80056	2.84894	0.566725	0.926118
Q9Z1E4;Q8VCB3	Q9Z1E4	Glycogen [starch] synthase, muscle	Gys1	12	12	12	21	21	21	83.926	0	35.642	110	2.6228	0.989874	2.65927	-2.59364	-3.57794	-2.06564	-0.591172	-0.276556	-0.531705	3.16	3.06401	3.0714	-0.0773543	0.124295	0.120941	3.39376	1.93359	3.21748	1.78301	0.192808	+
Q9D0T1	Q9D0T1	NHP2-like protein 1;NHP2-like protein 1, N-terminally processed	Nhp2l1	5	5	5	46.1	46.1	46.1	14.173	0	97.897	107	2.62178	2.80891	2.45158	2.35986	2.09192	2.12234	2.37661	2.17793	2.54703	1.95298	1.23393	2.05064	2.42201	2.25011	1.91866	2.62836	2.36285	2.35511	0.944629	1.20148
P61222	P61222	ATP-binding cassette sub-family E member 1	Abce1	18	18	18	38.2	38.2	38.2	67.314	0	112.59	229	2.62066	2.68944	2.96966	2.58419	2.48778	2.63869	2.40244	2.42673	2.1276	2.17918	2.49071	2.22531	3.12017	3.01353	3.26766	2.59921	2.47371	2.47718	0.284753	0.933072
P11440;Q3V3A1;Q04899;O35495;Q04735;Q8K0D0;Q14AX6	P11440	Cyclin-dependent kinase 1	Cdk1	15	15	13	57.6	57.6	51.2	34.106	0	52.759	220	2.60861	2.22488	2.16251	2.93427	2.78887	2.52433	2.34349	2.80783	2.73189	2.66863	2.60821	2.70776	2.81399	2.93796	2.19812	2.54369	3.05713	2.54405	0.392083	0.929242
E9PYK3	E9PYK3		Parp4	32	32	32	23.7	23.7	23.7	216.13	0	125.94	353	2.60861	2.58779	2.60152	2.16395	2.13348	2.10571	2.0615	2.24723	1.0395	1.43161	1.932	2.06026	2.04704	2.00761	1.44911	2.40259	2.20437	2.26516	0.474113	1.14424
P57784	P57784	U2 small nuclear ribonucleoprotein A	Snrpa1	11	11	11	45.5	45.5	45.5	28.357	0	83.436	199	2.60265	2.7351	2.26323	3.48571	3.75611	3.28104	3.22621	3.14286	2.89955	2.67574	2.92719	2.86938	3.00841	3.35284	2.89263	2.62986	3.55901	3.03112	0.10187	1.03497
P62075	P62075	Mitochondrial import inner membrane translocase subunit Tim13	Timm13	6	6	6	77.9	77.9	77.9	10.458	0	26.849	60	2.60218	2.9217	3.18273	3.98871	3.39	3.67044	2.91255	2.5724	2.98559	2.57996	3.00723	2.73601	3.65989	3.65096	3.13897	3.08356	2.63678	2.19947	0.334545	1.12536
P67871	P67871	Casein kinase II subunit beta	Csnk2b	5	5	5	30.2	30.2	30.2	24.942	0	30.352	87	2.60085	2.39764	2.54329	2.4665	2.32182	1.76843	2.20678	2.55231	2.72794	2.59228	2.40127	2.33958	1.78336	1.67005	1.73836	2.25661	1.93625	1.69128	1.48816	1.27717	+
P61164	P61164	Alpha-centractin	Actr1a	10	10	5	31.1	31.1	21.5	42.613	0	90.356	267	2.58547	2.6623	2.52969	2.89767	2.81771	2.76392	3.1636	3.51121	3.42093	3.0573	3.011	3.08803	2.68225	3.56383	3.86907	2.8317	2.83978	2.9282	0.459445	0.889619
P84104	P84104	Serine/arginine-rich splicing factor 3	Srsf3	6	6	5	31.7	31.7	31.7	19.329	0	27.987	109	2.58148	2.51467	2.41856	3.06592	3.17464	3.06936	2.92862	2.87056	2.86137	1.78931	2.46407	2.12489	3.03238	3.02839	2.84554	2.84535	2.68835	2.46106	0.795728	1.18517
P08752;B2RSH2;P50149;P20612;Q3V3I2;P18872	P08752	Guanine nucleotide-binding protein G(i) subunit alpha-2	Gnai2	16	16	11	56.3	56.3	43.4	40.489	0	94.709	204	2.57106	2.70451	2.38971	2.12874	2.14389	1.96891	1.24629	1.31714	1.40875	1.99801	2.24026	2.17747	1.88803	1.93909	1.58285	1.86803	1.45049	1.18929	0.359397	1.1264
Q60865	Q60865	Caprin-1	Caprin1	11	11	11	24.6	24.6	24.6	78.168	0	51.036	195	2.5581	2.8453	3.08535	2.63162	2.71354	2.65143	1.79643	2.03537	2.33881	2.12896	2.05371	2.1027	2.99844	2.8611	3.03977	2.30361	2.38885	2.29447	0.109136	1.03801
Q99KP6	Q99KP6	Pre-mRNA-processing factor 19	Prpf19	14	14	14	42.7	42.7	42.7	55.238	0	88.753	213	2.55591	1.91224	2.91063	3.19546	3.18889	3.2496	1.75561	1.74914	1.70101	1.16785	1.35702	1.86165	3.06011	3.02459	2.85707	2.21676	2.09889	2.03742	0.40094	1.2158
O70401	O70401	Tetraspanin-6	Tspan6	4	4	4	20.4	20.4	20.4	27.333	0	8.6893	33	2.54336	2.49512	2.39203	1.98521	1.72309	0.803035	1.71127	0.530522	0.292029	2.20338	2.39223	2.27447	1.57273	1.55998	0.329082	2.40312	2.30432	2.29903	0.398583	0.802139
Q3UEB3	Q3UEB3	Poly(U)-binding-splicing factor PUF60	Puf60	16	16	16	36.5	36.5	36.5	60.248	0	52.307	149	2.54295	2.77571	2.84677	2.94996	2.89936	2.96956	2.52072	2.4967	2.23577	2.50746	2.41004	2.40888	2.48308	2.29178	2.45452	2.91016	2.91798	2.58691	0.644009	1.10247
Q3U0V1	Q3U0V1	Far upstream element-binding protein 2	Khsrp	22	22	20	40	40	38	76.775	0	90.762	368	2.53813	2.68084	2.57792	2.5592	2.36891	2.6366	2.07844	1.64235	2.05732	1.92438	1.70779	1.62467	2.81928	2.57968	2.74366	2.28987	2.77007	2.69035	0.00192828	0.999226
P97855	P97855	Ras GTPase-activating protein-binding protein 1	G3bp1	15	15	14	42.8	42.8	40.2	51.828	0	100.85	370	2.53715	2.56509	2.47889	2.55811	2.65028	2.59614	2.34512	2.61891	2.51828	2.17161	1.74726	2.2007	2.64194	2.39868	2.47864	1.99864	1.90455	1.7893	2.6255	1.31309	+
Q99K48	Q99K48	Non-POU domain-containing octamer-binding protein	Nono	21	20	20	54.3	52.6	52.6	54.54	0	182.49	289	2.53173	2.69277	2.37215	2.36523	2.54626	2.40426	1.98727	1.75014	1.58905	2.02487	2.25543	2.25306	2.69614	2.46201	2.53114	2.68763	2.70417	2.77581	0.852574	0.847306
P35278	P35278	Ras-related protein Rab-5C	Rab5c	8	8	5	47.7	47.7	32.9	23.412	0	102.1	143	2.52959	2.50455	1.94783	2.37102	2.61129	2.15529	2.46851	1.44641	1.44621	1.66859	2.43218	2.51798	2.30799	1.41507	1.10962	2.72562	2.05551	2.59835	0.113154	1.05132
Q62318	Q62318	Transcription intermediary factor 1-beta	Trim28	20	20	20	46	46	46	88.846	0	203.24	470	2.5264	2.62356	2.38198	3.56362	3.49882	3.47983	2.6955	2.57697	2.52351	1.96413	1.91881	1.93966	2.63825	2.68465	2.61467	2.1779	2.22429	2.31067	2.17742	1.51539	+
Q91VR5	Q91VR5	ATP-dependent RNA helicase DDX1	Ddx1	24	24	24	41.9	41.9	41.9	82.499	0	123.82	438	2.52384	2.66374	2.41026	2.78343	2.72957	2.68193	2.0578	1.96607	2.14724	2.21298	2.14973	2.17426	2.95765	2.98658	2.8489	2.56256	2.56711	2.63623	0.379839	0.916501
P62137	P62137	Serine/threonine-protein phosphatase PP1-alpha catalytic subunit	Ppp1ca	18	18	6	64.8	64.8	24.2	37.54	0	70.171	387	2.52178	2.61805	2.22256	2.75371	2.86599	2.816	2.70401	2.82899	2.66264	2.51567	2.46394	2.36431	2.89202	2.61459	2.71035	2.46871	2.63284	2.42542	0.585122	1.07226
Q9JM76	Q9JM76	Actin-related protein 2/3 complex subunit 3	Arpc3	5	5	5	25.3	25.3	25.3	20.524	0	18.163	140	2.51881	3.58672	2.65439	3.03585	2.96451	2.89069	2.89551	2.80763	2.81421	2.714	2.75243	2.66245	3.10038	3.35461	3.03032	3.42082	2.48258	3.09653	0.130898	0.966248
Q6A0A9	Q6A0A9	Constitutive coactivator of PPAR-gamma-like protein 1	FAM120A	28	28	27	33.1	33.1	31.8	121.64	0	113.69	339	2.51009	2.55643	1.61883	1.16109	1.46524	1.48208	2.17798	1.1341	2.2094	1.16576	2.10603	2.17335	1.16477	1.69741	0.676532	2.40249	2.48889	2.28362	0.0212676	1.01212
O35682	O35682	Myeloid-associated differentiation marker	Myadm	3	3	3	13.1	13.1	13.1	35.284	0	60.367	66	2.49503	2.44799	2.27112	2.47843	2.28563	2.4063	1.36928	1.39225	1.84133	2.24437	2.15229	1.81837	2.5229	2.21332	2.12685	1.90908	2.16428	1.45464	0.086057	1.0298
P84089	P84089	Enhancer of rudimentary homolog	Erh	4	4	4	43.3	43.3	43.3	12.259	0	99.854	65	2.47646	2.49338	2.36643	2.92007	2.89172	3.25489	1.90305	2.09346	1.83456	1.33915	1.77952	1.65428	2.5575	2.38165	2.68861	2.22173	2.34576	2.57281	0.694428	1.23048
Q8VIJ6	Q8VIJ6	Splicing factor, proline- and glutamine-rich	Sfpq	24	24	23	41.2	41.2	40.1	75.441	0	286.05	302	2.46249	2.27129	2.63662	1.93761	2.16188	2.26016	1.59364	1.90411	1.83165	1.45586	0.977052	1.42408	1.85327	1.92265	1.91443	1.87076	2.63641	2.75127	0.574358	1.18954
Q60973	Q60973	Histone-binding protein RBBP7	Rbbp7	11	11	6	36.9	36.9	28.2	47.789	0	67.476	210	2.46104	2.48289	2.51744	2.4638	2.44434	2.37942	2.93716	2.80525	2.85908	2.3055	2.07803	2.08402	2.00522	1.96454	2.04707	2.48114	2.60854	2.63809	2.13471	1.27341	+
P62874	P62874	Guanine nucleotide-binding protein G(I)/G(S)/G(T) subunit beta-1	Gnb1	13	13	8	50	50	24.7	37.377	0	128.39	133	2.44689	2.81199	2.78663	2.16386	1.90329	1.74361	1.4505	1.7972	2.05228	2.41054	2.20384	2.13825	1.65754	2.10592	1.72328	1.74873	2.10736	1.72266	0.373142	1.10856
Q8C0C7	Q8C0C7	Phenylalanine--tRNA ligase alpha subunit	Farsa	16	16	16	40.7	40.7	40.7	57.598	0	71.828	320	2.44228	2.53702	2.28307	2.51788	2.58097	2.56941	1.70378	1.6575	1.64195	1.90692	1.91454	2.0297	2.59095	2.89269	2.82528	2.28124	2.26351	1.97587	0.174864	0.944102
Q9CQE8	Q9CQE8	UPF0568 protein C14orf166 homolog		10	10	10	55.3	55.3	55.3	28.152	0	49.709	169	2.4245	2.41911	2.31307	2.82828	2.35079	2.74391	1.48793	1.44057	1.80417	1.81212	2.15436	2.10135	2.52331	2.52626	2.75101	2.211	2.45476	2.30195	0.247978	0.924179
P46935	P46935	E3 ubiquitin-protein ligase NEDD4	Nedd4	24	24	21	34.7	34.7	31.2	102.71	0	124.9	460	2.41742	2.51679	2.43544	2.67668	2.55033	2.52057	2.87825	2.72699	2.66163	2.62195	2.60833	2.78517	2.62151	2.67118	2.59963	2.67525	2.59116	2.35585	0.0972911	0.988825
P49817;P51637	P49817	Caveolin-1	Cav1	8	8	8	56.2	56.2	56.2	20.538	0	37.384	137	2.41333	2.53043	2.46726	1.92606	0.894615	1.7514	1.76769	1.42502	-0.731462	-0.133283	0.329428	1.87447	1.67787	1.69741	1.75743	0.511559	1.6792	0.290204	0.618372	1.44282
O55101	O55101	Synaptogyrin-2	Syngr2	1	1	1	4.5	4.5	4.5	24.778	0.0048762	3.2974	23	2.40717	2.48241	2.43689	2.40797	2.3253	2.32657	2.5041	2.271	2.06936	2.32156	2.42016	2.38546	2.09169	2.44435	2.24588	2.57243	2.75487	2.42032	0.262671	0.967728
P51174	P51174	Long-chain specific acyl-CoA dehydrogenase, mitochondrial	Acadl	12	12	12	29.1	29.1	29.1	47.907	0	70.848	176	2.39489	1.77726	2.05605	0.884342	0.852672	1.25521	1.9526	2.36074	2.2059	1.93044	1.19695	1.8879	0.651909	1.47832	1.07848	0.917399	1.28661	1.25314	1.07196	1.36694
P06801	P06801	NADP-dependent malic enzyme	Me1	14	14	14	30.6	30.6	30.6	63.953	0	79.319	308	2.39041	1.44316	2.65912	2.93346	2.84205	2.64001	2.21074	2.94651	2.97433	2.97019	3.14735	2.66678	3.50731	3.46697	3.56552	2.55624	3.10901	3.04363	1.8281	0.68075	+
Q6PDI5	Q6PDI5	Proteasome-associated protein ECM29 homolog	Ecm29	54	54	54	41	41	41	203.7	0	258.89	824	2.358	2.33411	2.36821	3.04193	2.90846	2.87747	2.28357	2.27458	2.18163	2.25669	2.35531	2.39943	2.68401	2.53177	2.57954	2.54391	2.60792	2.6154	0.0175134	1.00417
P47757	P47757	F-actin-capping protein subunit beta	Capzb	9	9	9	39.7	39.7	39.7	31.345	0	31.726	94	2.35296	2.55819	2.49543	2.49913	2.20548	2.16757	2.68131	2.49781	2.68116	1.42684	1.17822	2.47979	1.44468	1.69181	1.84199	2.34354	2.31969	2.39631	2.22493	1.47156	+
Q60749;Q9R226;Q9WU01	Q60749	KH domain-containing, RNA-binding, signal transduction-associated protein 1	Khdrbs1	8	8	8	23.3	23.3	23.3	48.37	0	61.008	147	2.35224	2.47041	2.39684	1.33984	1.85275	1.55724	2.35373	2.05853	2.41156	1.68492	1.20795	1.54614	1.81828	2.10176	1.89537	2.44558	2.98278	2.78468	0.0546535	1.0254
Q9D0M5	Q9D0M5	Dynein light chain 2, cytoplasmic	Dynll2	3	3	1	32.6	32.6	7.9	10.35	0.00048733	6.5615	30	2.34788	1.23644	1.73608	2.6746	2.51705	2.18006	1.59208	1.4909	1.1094	1.91347	1.719	1.2745	2.24146	2.11803	1.895	2.49661	1.71997	2.33036	0.159365	0.938516
Q9CPN9	Q9CPN9		2210010C04Rik	1	1	1	4.9	4.9	4.9	26.422	0.00045746	5.7957	46	2.34003	2.69434	2.42773	1.63729	1.73869	1.85147	3.02644	2.84405	3.02885	2.82083	2.99549	2.97188	2.12752	2.07294	2.11192	3.03152	2.88609	2.8167	0.534951	0.841157
Q9JIF7	Q9JIF7	Coatomer subunit beta	Copb1	34	34	34	46.6	46.6	46.6	107.06	0	230.89	488	2.33157	2.44789	2.58828	2.86771	2.82226	3.03635	1.98134	2.03578	2.18377	1.7037	1.79611	1.83171	2.68156	3.05587	2.57046	2.61194	2.69435	2.38701	0.217226	1.07693
Q80UY2	Q80UY2	E3 ubiquitin-protein ligase KCMF1	Kcmf1	4	4	4	17.3	17.3	17.3	41.791	0	51.007	46	2.32967	1.97867	1.71823	1.55237	1.75812	1.16661	2.53088	2.54861	2.40591	2.79959	2.52731	2.50372	1.76234	0.939844	1.48907	2.84755	2.54313	2.57776	0.367426	0.857161
P62309	P62309	Small nuclear ribonucleoprotein G	Snrpg	2	2	2	17.1	17.1	17.1	8.496	0	8.1517	48	2.32899	2.05526	1.83683	3.69983	3.4923	3.5494	2.3061	2.30677	2.2938	1.76629	2.19883	1.84288	3.63151	3.65774	2.94036	1.74664	1.64137	2.56655	0.244959	1.15554
O08553	O08553	Dihydropyrimidinase-related protein 2	Dpysl2	20	20	16	50.9	50.9	43.2	62.277	0	105.01	399	2.29811	2.19088	2.25196	2.53182	2.13676	2.10613	2.08319	1.90331	2.02185	2.74718	2.78	2.98654	3.13003	3.11251	2.99384	2.31317	2.38491	2.39776	3.69369	0.663733	+
Q61768;P33175	Q61768	Kinesin-1 heavy chain	Kif5b	33	33	27	44.1	44.1	36.4	109.55	0	229.26	413	2.29304	2.32796	1.94309	2.25563	2.44577	2.01672	2.99276	3.07218	2.97842	2.72287	2.68428	2.56423	2.00612	2.06725	2.51957	2.7599	2.47863	2.75411	0.0540717	0.982337
Q9CWZ3;A0A0N4SUH6	Q9CWZ3;A0A0N4SUH6	RNA-binding protein 8A	Rbm8a	4	4	4	27	27	27	19.889	0	13.865	43	2.27987	2.10895	1.47474	1.26008	1.10041	1.24035	0.936903	1.01877	1.49708	1.89993	1.84866	2.02986	1.32547	1.78246	2.30984	1.9076	1.88342	1.28823	1.17093	0.772098
Q3THW5;P0C0S6	Q3THW5;P0C0S6	Histone H2A.V;Histone H2A.Z	H2afv;H2afz	5	3	3	31.2	24.2	24.2	13.509	0	19.393	94	2.23482	2.4607	2.48827	2.36245	2.47399	2.5239	2.50161	2.63347	2.58844	2.04627	2.07125	2.15367	2.1661	2.31245	1.80992	2.24134	2.35312	2.29372	3.49098	1.24256	+
Q9WVA4	Q9WVA4	Transgelin-2	Tagln2	9	9	9	52.8	52.8	52.8	22.395	0	33.286	82	2.21368	2.40858	2.57101	0.866717	-1.09553	-0.0929685	2.41721	2.96914	1.46994	2.38424	2.17876	2.1438	1.22115	-1.06621	1.0513	2.57264	2.64405	2.55383	0.139103	0.860169
P48024;Q9CXU9	P48024;Q9CXU9	Eukaryotic translation initiation factor 1;Eukaryotic translation initiation factor 1b	Eif1;Eif1b	3	3	3	41.6	41.6	41.6	12.746	0	24.455	36	2.20373	2.06139	2.07681	1.09714	1.83028	1.18343	1.93792	2.0439	1.26775	2.21077	1.62885	1.43875	1.83702	2.19367	1.94399	1.60337	1.18586	1.18708	0.102412	1.0371
Q91WJ8	Q91WJ8	Far upstream element-binding protein 1	Fubp1	16	14	14	30.7	29.5	29.5	68.539	0	62.229	172	2.20265	1.42235	1.10533	1.99748	1.29779	1.58959	1.08292	1.04739	0.787988	0.891714	1.04345	1.35349	1.76317	2.21883	2.01214	1.24727	1.05981	0.128151	0.133916	1.06482
Q3UGC7;Q66JS6	Q3UGC7;Q66JS6	Eukaryotic translation initiation factor 3 subunit J-A;Eukaryotic translation initiation factor 3 subunit J-B	Eif3j1;Eif3j2	6	6	6	28.7	28.7	28.7	29.343	0	26.115	107	2.18978	2.13628	2.08601	2.03982	2.23172	1.98096	1.45928	1.14319	1.59622	1.53721	1.78664	1.933	2.31917	2.40564	2.52863	1.75139	1.71368	1.59438	0.178005	0.947042
P54071	P54071	Isocitrate dehydrogenase [NADP], mitochondrial	Idh2	23	23	22	50.9	50.9	50.9	50.906	0	129.31	361	2.16596	2.17482	2.24699	0.759972	0.675127	0.34113	1.25196	1.87173	2.12209	1.4343	1.56892	1.75668	1.21226	1.18811	0.575264	2.3746	2.31193	2.21612	0.137741	0.923852
Q9CU62	Q9CU62	Structural maintenance of chromosomes protein 1A	Smc1a	21	21	21	20.9	20.9	20.9	143.23	0	49.064	94	2.15924	2.0928	2.37105	1.57095	1.65036	1.88975	2.48039	2.61902	2.45413	2.35907	2.28498	2.25189	1.72373	1.8056	2.05154	2.4603	2.57347	2.44873	0.189621	0.949589
Q9WVA3	Q9WVA3	Mitotic checkpoint protein BUB3	Bub3	7	7	7	27.9	27.9	27.9	36.954	0	22.757	131	2.159	2.30711	2.22374	2.36855	2.39267	2.2489	2.34179	2.28463	2.23753	2.07091	2.18629	2.10723	2.48811	2.43969	2.37994	2.55147	2.63562	2.6571	0.712194	0.929272
P63001;P60764;Q05144;Q9ER71	P63001;P60764;Q05144	Ras-related C3 botulinum toxin substrate 1;Ras-related C3 botulinum toxin substrate 3;Ras-related C3 botulinum toxin substrate 2	Rac1;Rac3;Rac2	9	9	8	52.6	52.6	46.9	21.45	0	65.662	115	2.14513	2.22619	2.27359	1.64089	1.74503	1.92116	1.14388	1.8486	0.323142	2.38635	2.47524	2.02803	2.44231	2.37895	1.72913	1.88741	1.82368	2.81102	1.34561	0.696592	+
Q921M3	Q921M3	Splicing factor 3B subunit 3	Sf3b3	25	25	25	26.1	26.1	26.1	135.55	0	204.11	388	2.11058	2.0402	1.94764	3.00361	2.97528	2.80444	2.10681	2.0199	2.08014	1.7146	1.74109	1.62292	2.39528	2.39018	2.38102	2.50957	2.39199	2.0428	0.550265	1.1575
Q9QXS1;Q8R0W0	Q9QXS1	Plectin	Plec	229	229	228	56.1	56.1	55.9	534.18	0	323.31	3190	2.10633	2.0665	1.79184	2.0733	2.08366	2.09948	2.30241	2.27941	2.28151	1.39591	1.48103	1.30741	2.27017	2.34602	2.25416	2.62496	2.62868	2.57457	0.042072	1.01564
Q9CXW3	Q9CXW3	Calcyclin-binding protein	Cacybp	10	10	10	59.8	59.8	59.8	26.51	0	47.199	167	2.09884	2.05642	2.2128	1.19662	0.851351	1.10179	2.42799	2.47384	2.46314	1.99484	1.92756	2.04353	1.26928	1.27263	0.754268	2.46118	2.3149	2.49035	0.0480031	1.02766
Q8VDJ3	Q8VDJ3	Vigilin	Hdlbp	37	37	37	35.6	35.6	35.6	141.74	0	178.2	437	2.09455	2.30551	2.16419	2.43797	2.40418	2.40805	1.79815	1.8267	1.84889	1.2766	1.32401	1.44676	1.85917	2.27489	2.29903	1.98222	2.00197	1.83648	1.31477	1.25866	+
P16045	P16045	Galectin-1	Lgals1	6	6	6	58.5	58.5	58.5	14.866	0	51.739	85	2.07326	1.55987	1.994	1.14781	1.44356	1.26679	1.3805	0.571948	0.894602	1.90352	1.12067	1.79968	2.43686	1.93388	2.34698	0.845798	0.340825	0.775821	0.176305	0.913711
P35279;P61294;Q8BHD0	P35279;P61294	Ras-related protein Rab-6A;Ras-related protein Rab-6B	Rab6a;Rab6b	7	7	7	32.7	32.7	32.7	23.59	0	66.329	94	2.07	2.15971	2.41512	1.45163	1.56379	1.69495	1.64443	1.83688	1.8226	1.87689	2.21338	1.93216	1.46941	1.81208	1.46977	2.19168	2.30093	2.02512	0.198034	0.95247
Q8CG48	Q8CG48	Structural maintenance of chromosomes protein 2	Smc2	32	32	32	29.8	29.8	29.8	134.24	0	176.05	366	2.06514	1.96812	1.7942	2.29088	2.13307	2.36872	1.23227	1.06497	1.08943	1.36044	1.42477	1.0893	1.986	2.33016	2.11236	2.17206	1.96688	2.19023	0.117612	0.952976
O54724	O54724	Polymerase I and transcript release factor	Ptrf	18	18	17	46.9	46.9	45.4	43.953	0	323.31	382	2.05272	2.26236	2.35898	2.57066	2.14761	2.46124	2.18574	2.44574	2.15458	1.98895	1.89936	2.23069	1.90249	2.50342	1.61662	1.96561	1.40953	1.53976	2.17186	1.3178	+
P34884	P34884	Macrophage migration inhibitory factor	Mif	4	4	4	65.2	65.2	65.2	12.504	0	17.748	83	2.03903	1.57081	1.72305	2.04297	1.80058	1.74991	2.24836	2.19114	2.20948	2.03724	1.82686	2.22889	2.00516	2.06605	2.31751	2.04712	1.97167	2.2166	0.683749	0.91582
Q8CG47	Q8CG47	Structural maintenance of chromosomes protein 4	Smc4	29	29	29	25.1	25.1	25.1	146.89	0	88.503	312	2.03464	2.31358	2.17424	2.26801	2.27445	2.13343	1.58567	1.60195	1.38573	1.30314	1.43354	1.26122	2.22945	2.05791	2.10152	2.3656	2.26885	1.88208	0.213412	1.06917
O89013	O89013	Leptin receptor gene-related protein	Leprot	1	1	1	9.9	9.9	9.9	14.316	0.0035672	3.8929	6	2.02145	2.08133	1.79371	1.24952	1.82834	1.14659	0.905451	0.772524	1.15521	1.62265	1.81393	1.69815	1.3893	0.659646	1.24049	1.83897	2.00626	2.04967	0.299958	0.900214
Q01768	Q01768	Nucleoside diphosphate kinase B	Nme2	8	4	4	68.4	38.2	38.2	17.363	0	18.241	64	2.01636	2.06049	1.95811	1.99485	2.02601	1.89004	2.08336	2.06635	2.0918	1.61741	1.5539	1.76405	2.00604	1.92364	1.70433	2.54228	2.72175	2.47891	0.0333453	0.990425
Q7TT37	Q7TT37	Elongator complex protein 1	Ikbkap	18	18	18	19.4	19.4	19.4	149.58	0	51.612	189	2.00408	0.830491	0.757736	1.18682	1.24063	1.20185	1.01551	1.04369	1.81529	1.98341	1.06193	1.00224	1.02723	2.23023	0.980483	0.413059	2.252	2.24631	0.390752	0.850616
P60521;Q9DCD6;Q8R3R8	P60521;Q9DCD6;Q8R3R8	Gamma-aminobutyric acid receptor-associated protein-like 2;Gamma-aminobutyric acid receptor-associated protein;Gamma-aminobutyric acid receptor-associated protein-like 1	Gabarapl2;Gabarap;Gabarapl1	2	2	2	18.8	18.8	18.8	13.667	0.002501	4.4704	14	1.99645	1.91213	1.95431	1.21578	0.981521	1.16788	1.95002	1.91892	1.98522	2.12846	1.9913	2.0368	1.05915	1.08967	1.51001	1.96065	2.20574	2.12279	0.230176	0.924282
Q9CQF3	Q9CQF3	Cleavage and polyadenylation specificity factor subunit 5	Nudt21	11	11	11	42.3	42.3	42.3	26.24	0	35.662	121	1.99411	1.96134	1.96606	2.66808	2.63541	2.66259	1.80801	1.94236	1.78998	1.14544	1.53703	1.57962	2.34416	2.5545	2.27524	2.24598	2.03641	1.52268	0.600117	1.18344
O89079	O89079	Coatomer subunit epsilon	Cope	7	7	7	29.9	29.9	29.9	34.567	0	49.32	221	1.98694	2.10085	1.82656	2.48637	2.31774	1.85742	1.76791	1.77086	1.71548	1.19152	1.31464	1.0682	2.08491	2.06105	1.8573	2.05129	2.21206	2.09215	0.612522	1.15731
O35295;Q8R4E6	O35295	Transcriptional activator protein Pur-beta	Purb	7	7	5	29.9	29.9	26.2	33.901	0	17.023	55	1.98487	0.400608	1.39322	1.20935	-0.296846	1.25596	-0.0333872	0.913531	0.963936	0.415549	1.27854	1.52786	0.950041	1.13283	1.843	1.90365	1.92403	1.90045	1.11386	0.675971
Q91VC3;A0A0N4SVP8;E9PV04	Q91VC3;A0A0N4SVP8;E9PV04	Eukaryotic initiation factor 4A-III;Eukaryotic initiation factor 4A-III, N-terminally processed	Eif4a3;Gm8994	17	15	15	52.1	46.2	46.2	46.839	0	46.189	133	1.98265	1.99278	2.19126	0.501263	0.792997	1.26427	1.01631	1.33045	1.32645	1.12469	0.333518	0.659603	1.67795	1.56913	1.67894	1.7342	1.68322	1.90874	0.00408967	1.00219
Q9D8B3	Q9D8B3	Charged multivesicular body protein 4b	Chmp4b	3	3	3	17.9	17.9	17.9	24.936	0	17.501	56	1.95544	2.12716	2.19236	1.19533	1.33234	1.02319	1.3235	1.81132	1.70774	1.86862	1.917	1.82644	1.6228	1.35085	0.0181598	1.98464	1.67615	1.32658	0.197527	1.0865
Q922R8	Q922R8	Protein disulfide-isomerase A6	Pdia6	15	15	15	43.4	43.4	43.4	48.1	0	252.87	279	1.94828	2.03474	1.62349	2.06345	2.04122	1.98223	2.32419	2.28348	2.30425	1.97929	1.97319	1.99461	1.90472	1.72983	1.90363	1.83956	1.63353	1.2982	1.60957	1.19829	+
Q8CFE6	Q8CFE6	Sodium-coupled neutral amino acid transporter 2	Slc38a2	5	5	5	12.3	12.3	12.3	55.503	0	34.103	139	1.94746	2.06635	2.05691	1.35735	1.3258	1.43451	1.72771	1.95737	1.72292	2.40442	2.48358	2.50729	1.04184	1.34814	1.3969	2.79653	2.65931	2.64776	0.936373	0.752659
Q6PHZ2;P11798	Q6PHZ2	Calcium/calmodulin-dependent protein kinase type II subunit delta	Camk2d	10	10	7	26.1	26.1	17.6	56.369	0	41.087	176	1.93103	2.05634	2.03445	2.04708	2.06209	2.19581	2.73123	2.61231	2.37289	2.38571	2.53321	2.29405	2.0666	2.26165	2.36992	2.56521	2.55278	2.77574	0.943819	0.873126
Q9WUM4;Q920M5	Q9WUM4	Coronin-1C	Coro1c	11	11	11	31.4	31.4	31.4	53.12	0	221.13	229	1.92948	2.09359	2.11686	2.56792	2.66692	3.33493	2.46462	2.46234	2.42257	2.28181	2.24316	2.2658	3.01091	3.53941	3.61604	2.12079	2.01045	2.20461	0.228081	0.909355
P63037	P63037	DnaJ homolog subfamily A member 1	Dnaja1	11	10	10	41.8	40.3	40.3	44.868	0	38.717	142	1.91879	1.76038	2.095	2.29637	1.50533	1.96083	2.25073	1.38385	2.02744	2.04002	2.08606	2.28656	2.10941	2.05834	2.41443	2.07086	1.82574	1.71558	0.638016	0.897215
G3UXL2;Q9D7G0	G3UXL2;Q9D7G0	Ribose-phosphate pyrophosphokinase 1	Prps1l3;Prps1	7	7	0	29.2	29.2	0	34.824	0	19.935	100	1.9181	1.7376	2.03679	2.50422	2.51575	2.54094	1.85749	2.09678	2.09059	2.26281	2.11158	2.27862	2.53077	2.60454	2.57601	1.96671	1.72439	1.68551	0.122481	0.96648
Q6NZJ6;Q80XI3	Q6NZJ6	Eukaryotic translation initiation factor 4 gamma 1	Eif4g1	38	38	38	27.4	27.4	27.4	176.07	0	221.64	432	1.91563	2.10795	2.06635	2.1433	2.00593	1.82582	2.61019	2.25552	2.01849	2.05391	1.63722	1.69799	1.99839	1.95443	1.98353	1.76804	1.69986	1.66819	2.02859	1.21117	+
P07742	P07742	Ribonucleoside-diphosphate reductase large subunit	Rrm1	24	24	24	43.8	43.8	43.8	90.209	0	76.589	246	1.89013	2.37322	2.14271	2.75076	2.76014	2.67851	1.98267	2.18532	1.99018	2.58101	2.37165	2.66972	2.86439	2.51154	2.72834	1.92635	1.83478	2.00994	0.197152	0.944306
Q9ER72	Q9ER72	Cysteine--tRNA ligase, cytoplasmic	Cars	27	27	27	36.6	36.6	36.6	94.859	0	88.941	243	1.88961	2.1392	1.78536	1.62348	1.98403	1.72926	2.48516	2.2939	2.20424	2.13279	2.13482	2.21388	1.7823	2.10258	1.77566	2.44587	2.449	2.0652	0.397893	0.92817
E9Q616	E9Q616		Ahnak	181	181	181	65.5	65.5	65.5	604.25	0	323.31	2902	1.88961	2.34632	2.18483	1.92834	2.14497	2.36288	1.93713	1.8461	1.80951	2.51624	2.53296	2.59537	1.85833	1.90705	1.87414	1.94475	1.96114	1.76241	0.1673	0.962023
Q9D554	Q9D554	Splicing factor 3A subunit 3	Sf3a3	12	12	12	27.5	27.5	27.5	58.841	0	39.393	134	1.8794	1.67339	1.5558	2.64808	2.79786	1.93716	2.00022	1.76292	1.92778	1.51048	1.81258	1.70998	2.20421	1.35257	1.6866	1.85969	1.95499	1.04414	1.09195	1.26453
Q6ZQ38	Q6ZQ38	Cullin-associated NEDD8-dissociated protein 1	Cand1	26	26	25	24.6	24.6	24	136.33	0	72.676	328	1.87819	1.84982	1.70591	2.07813	2.02013	1.9825	1.88045	1.95917	2.00922	1.86131	1.74971	1.84756	2.13009	2.17242	2.06263	2.09532	1.92512	1.83517	0.231632	0.975973
P21619	P21619	Lamin-B2	Lmnb2	10	7	7	19.5	16.1	16.1	67.317	0	13.785	14	1.8736	-0.460564	-0.681053	1.60199	1.77425	1.70415	-4.20926	-4.33992	-3.33965	2.0802	2.15471	-0.25672	1.85668	1.83251	-2.40965	2.45674	-2.14029	-4.02543	0.307837	0.555845
Q9Z204	Q9Z204	Heterogeneous nuclear ribonucleoproteins C1/C2	Hnrnpc	12	12	12	42.2	42.2	42.2	34.384	0	89.288	180	1.8675	2.00607	1.99725	2.11241	2.27224	1.98711	1.58729	1.28468	1.28833	0.514943	0.591751	0.636806	1.66323	2.04001	1.71619	0.867997	0.664377	1.08438	2.31712	1.66545	+
Q99L48	Q99L48	60S ribosomal export protein NMD3	Nmd3	12	12	12	28.8	28.8	28.8	57.611	0	47.85	154	1.86128	1.56419	1.81779	2.37168	2.36354	2.24666	1.86204	1.75022	1.62591	0.720253	1.38924	1.44811	2.36821	2.04161	2.27297	2.05531	2.12635	2.02596	0.228621	1.08133
P52927	P52927	High mobility group protein HMGI-C	Hmga2	4	4	4	41.7	41.7	41.7	11.819	0	15.463	45	1.85644	0.577738	0.187612	0.137877	-0.144266	-1.1038	1.69062	1.17048	1.51176	1.51283	0.0360147	1.58002	0.33827	-0.577364	1.34916	1.63396	0.696464	1.8481	0.279994	0.822768
O89051	O89051	Integral membrane protein 2B;BRI2, membrane form;BRI2 intracellular domain;BRI2C, soluble form;Bri23 peptide	Itm2b	5	5	5	19.5	19.5	19.5	30.26	0	21.386	57	1.85572	1.97395	1.83423	1.34222	1.31663	1.16491	0.957005	1.68829	1.47325	2.36788	2.06654	2.31016	0.645319	0.859847	1.00678	1.73524	1.9662	1.62165	0.179385	0.927774
A2AN08	A2AN08	E3 ubiquitin-protein ligase UBR4	Ubr4	93	93	93	23.7	23.7	23.7	572.28	0	323.31	1038	1.85484	1.86317	1.65618	1.61437	1.71352	1.71927	2.24577	2.18691	2.09122	1.739	2.00391	2.03179	1.53652	1.67035	1.47831	2.4112	2.14595	2.0675	0.0425776	0.989329
Q3UHX2	Q3UHX2	28 kDa heat- and acid-stable phosphoprotein	Pdap1	8	8	8	34.8	34.8	34.8	20.605	0	31.215	42	1.8544	1.92479	1.95341	0.759225	0.405012	0.926381	1.28852	1.71238	1.89607	1.42361	1.31212	1.65118	1.55187	0.731748	1.708	0.408418	1.04572	0.872041	0.422512	1.16792
P63280	P63280	SUMO-conjugating enzyme UBC9	Ube2i	4	4	4	24.7	24.7	24.7	18.007	0	8.2251	43	1.85389	2.09896	2.01883	1.9099	1.4936	2.14754	1.79643	1.94501	1.67323	1.80176	1.74858	1.59879	1.68488	1.69921	1.89261	1.83665	2.15048	1.73157	0.485029	1.06296
Q8C1B7;Q9R1T4	Q8C1B7	Septin-11	2022-09-11	13	13	10	37.4	37.4	29.7	49.694	0	47.363	140	1.85247	1.8443	2.06978	1.53315	1.01465	1.62687	1.57959	0.486373	1.28875	0.708895	1.57915	1.52416	1.01211	1.92902	1.52215	1.96435	1.87602	1.63371	0.0876033	0.965667
Q9CX86	Q9CX86	Heterogeneous nuclear ribonucleoprotein A0	Hnrnpa0	7	7	7	41.3	41.3	41.3	30.53	0	60.505	128	1.85064	1.6328	0.553931	2.3597	2.06598	2.22639	0.49947	0.6021	1.61513	1.48396	-0.480458	1.45562	1.58703	2.08442	1.92974	0.535498	0.528297	1.29131	0.420013	1.25902
Q8K2Y3	Q8K2Y3	Protein eva-1 homolog B	Eva1b	1	1	1	13.4	13.4	13.4	18.291	0.0039139	3.7031	23	1.84628	1.51698	1.82432	1.76305	1.4536	1.73661	1.17965	0.613088	0.528503	1.34511	1.13193	1.52879	1.15014	1.15058	1.49954	1.33733	1.28065	1.32404	0.181388	1.05653
Q8BLY2	Q8BLY2	Probable threonine--tRNA ligase 2, cytoplasmic	Tarsl2	19	18	18	28.4	27.3	27.3	91.317	0	50.365	190	1.83394	1.96048	1.73061	1.5539	1.91799	1.60013	1.85409	1.6158	1.91783	1.85203	1.78419	1.47258	1.79153	1.62597	1.04198	2.20536	1.58284	1.88648	0.301562	1.0588
P70372	P70372	ELAV-like protein 1	Elavl1	7	7	7	25.2	25.2	25.2	36.169	0	58.35	101	1.81018	1.94789	1.92129	1.25595	1.26537	1.49425	1.16639	1.25949	1.38275	1.09328	1.03507	1.0948	1.20043	0.714997	1.75813	1.50125	1.64417	1.84378	0.538051	1.13268
P54227	P54227	Stathmin	Stmn1	3	3	2	22.8	22.8	16.8	17.274	0.00051151	7.5882	9	1.80455	1.91471	1.92989	0.480438	0.00158263	-0.0721536	2.43322	2.66161	2.77964	1.48062	0.819438	1.90722	0.497652	-0.0826143	0.095397	0.967427	2.10235	1.72109	0.524889	1.40606
Q9DBG3	Q9DBG3	AP-2 complex subunit beta	Ap2b1	31	31	18	43.1	43.1	29.7	104.58	0	130.81	351	1.80318	1.17221	1.70292	2.31943	2.37294	2.21352	1.5955	1.48435	1.39512	1.33401	1.24177	1.27112	1.72387	1.843	1.60378	1.7137	1.38005	1.28163	1.058	1.22795
P62880	P62880	Guanine nucleotide-binding protein G(I)/G(S)/G(T) subunit beta-2	Gnb2	12	8	5	45.9	29.7	21.8	37.331	0	203.26	198	1.80093	2.12573	1.61804	0.872757	0.153445	0.422362	0.628047	-0.0326215	0.94859	1.57635	1.10649	1.18983	1.27148	1.04555	1.06564	1.3109	1.1508	1.0712	0.461376	0.840834
O09106	O09106	Histone deacetylase 1	Hdac1	10	10	6	29.3	29.3	21.4	55.074	0	53.933	198	1.79481	2.59914	2.00294	1.28029	1.23225	1.31678	2.82319	3.0339	2.92386	2.13219	1.86615	1.55423	0.966799	1.80441	1.08785	2.04608	2.555	2.03124	0.537418	1.25636
O88477	O88477	Insulin-like growth factor 2 mRNA-binding protein 1	Igf2bp1	12	12	12	26.7	26.7	26.7	63.45	0	51.273	189	1.78892	1.5698	1.74756	1.86449	1.68346	1.07221	0.773998	1.24898	0.823389	1.5315	1.27319	1.31794	1.30264	1.82624	0.810449	1.48451	0.383268	1.28631	0.33603	1.11015
P21126	P21126	Ubiquitin-like protein 4A	Ubl4a	4	4	4	31.8	31.8	31.8	17.8	0	12.152	42	1.77396	2.14636	1.88287	2.17566	1.89075	1.7624	2.69879	3.01769	2.80097	2.00662	2.13268	2.09161	1.48301	1.43072	1.42587	1.86322	1.95149	1.88419	1.46993	1.34828	+
O35737	O35737	Heterogeneous nuclear ribonucleoprotein H;Heterogeneous nuclear ribonucleoprotein H, N-terminally processed	Hnrnph1	14	12	6	40.3	34.3	17.1	49.199	0	99.479	165	1.76142	2.07044	2.16587	1.70671	1.57311	1.33476	1.052	1.17074	1.77452	0.706014	1.26956	1.09568	1.31659	1.89604	1.14315	1.16235	0.791028	1.15254	1.7686	1.36884	+
Q62189	Q62189	U1 small nuclear ribonucleoprotein A	Snrpa	7	7	5	27.5	27.5	22.3	31.835	0	55.874	35	1.74729	1.7598	-0.95354	1.22932	1.63627	1.56118	-1.08252	0.214272	-0.789112	-0.253759	1.39194	-0.728494	-0.551029	1.52073	1.56801	1.48083	1.68925	0.168887	0.0735752	0.928487
Q9QY73	Q9QY73	Transmembrane protein 59	Tmem59	3	3	3	10.2	10.2	10.2	36.313	0	48.12	86	1.74362	2.04058	1.89694	1.86474	1.75806	1.7552	1.42969	1.31653	1.23125	1.98666	2.01794	2.09482	1.34767	1.37999	1.22116	1.67763	1.8816	1.91631	0.147612	0.963176
P40336	P40336	Vacuolar protein sorting-associated protein 26A	Vps26a	8	8	7	34.6	34.6	32.4	38.113	0	32.528	77	1.73824	1.8953	1.42474	1.3727	1.49738	1.40453	1.40179	2.20277	1.92494	2.08784	2.06852	1.85542	1.81243	2.1277	1.93233	2.5332	2.18401	2.20492	2.57106	0.738044	+
P10518	P10518	Delta-aminolevulinic acid dehydratase	Alad	7	7	7	26.1	26.1	26.1	36.023	0	30.167	70	1.73435	1.93033	0.980123	1.70287	1.5919	1.66738	3.10669	2.97504	2.98519	2.99627	3.21743	2.94975	1.32401	1.73104	0.80995	2.04384	1.96718	2.01128	0.040506	0.971391
Q64282	Q64282	Interferon-induced protein with tetratricopeptide repeats 1	Ifit1	15	15	12	38	38	31.3	53.737	0	57.819	171	1.71902	1.83668	1.88072	1.58253	1.27604	1.26938	1.3319	0.879412	1.30025	2.03893	2.11055	2.14984	1.83553	2.01298	2.07465	1.31622	1.32434	1.48887	1.45349	0.777008	+
Q9QZE5	Q9QZE5	Coatomer subunit gamma-1	Copg1	24	24	21	38.4	38.4	34.3	97.512	0	97.431	312	1.70139	2.02759	1.8584	2.15727	2.39849	2.13553	1.12202	1.18054	1.08616	0.659559	0.673672	0.80538	2.30247	1.76037	2.1418	1.21945	1.12966	1.82418	0.676046	1.27464
P27546	P27546	Microtubule-associated protein 4	Map4	22	22	22	26.8	26.8	26.8	117.43	0	140.39	175	1.69911	1.55225	1.57468	1.81822	2.1642	2.05229	1.25988	1.47875	1.06038	1.5744	1.8132	1.67768	2.42715	1.89659	2.44581	1.01179	0.96626	-0.652706	0.202063	1.12243
P26039	P26039	Talin-1	Tln1	76	76	69	48	48	44.7	269.82	0	323.31	1049	1.68404	1.80908	1.73351	2.35805	2.3694	2.43487	1.93966	2.07789	1.96378	2.52237	2.53858	2.35693	2.06635	2.08723	2.16396	2.26093	2.13106	2.04927	1.00303	0.870121
P23198	P23198	Chromobox protein homolog 3	Cbx3	7	6	5	39.9	33.3	24.6	20.855	0	33.861	74	1.67005	2.70203	1.30284	0.646515	0.958356	1.40838	1.25841	2.0342	2.2891	1.07069	0.0309054	1.3752	0.819175	0.929378	0.401236	0.582638	0.454458	1.36142	2.09562	1.74712	+
Q6PFD9;P41230	Q6PFD9	Nuclear pore complex protein Nup98-Nup96;Nuclear pore complex protein Nup98;Nuclear pore complex protein Nup96	Nup98	11	11	10	8.6	8.6	8.3	197.24	0	17.986	65	1.6617	-0.382118	-5.80772	-4.09558	-5.2508	-5.22752	-0.767617	-0.713133	-5.46335	-5.42166	-5.67153	-3.66814	1.61475	2.04454	-4.34599	-5.47141	-5.63958	-6.08663	0.213	1.66242
Q9DBC7;P12849	Q9DBC7	cAMP-dependent protein kinase type I-alpha regulatory subunit;cAMP-dependent protein kinase type I-alpha regulatory subunit, N-terminally processed	Prkar1a	11	11	11	27.3	27.3	27.3	43.185	0	57.527	112	1.65979	1.84337	1.58292	1.77817	1.6383	1.59943	2.90533	2.90309	2.66465	2.32468	2.27614	2.38319	0.98826	0.893341	1.00958	1.29864	1.34803	1.93311	0.900896	1.37343
P14733	P14733	Lamin-B1	Lmnb1	34	32	31	59.4	57.8	56	66.785	0	180.55	226	1.6555	1.75921	1.71639	0.164478	0.40453	1.35796	1.40554	1.46395	1.52754	0.846779	0.802245	0.672693	0.558872	1.4001	1.65543	2.16267	1.40935	1.36334	0.0931609	1.04598
P15864;Q07133	P15864	Histone H1.2	Hist1h1c	8	1	1	25.5	7.5	7.5	21.266	0.0004817	6.4557	44	1.65058	1.64403	1.4583	0.690797	0.624215	0.724081	3.0042	3.13754	3.17735	1.65743	1.50539	1.89646	1.25782	1.15403	1.22939	2.05136	2.31657	2.29579	0.0796455	1.05921
P70698	P70698	CTP synthase 1	Ctps1	15	15	13	32.7	32.7	28.3	66.682	0	60.511	173	1.64652	0.825161	1.82626	1.75365	1.61535	1.84954	2.42771	2.51991	2.41751	2.07766	2.0291	2.38685	2.11764	1.88722	1.64788	1.62942	1.50227	1.67598	0.0138168	0.994439
Q8VBV7	Q8VBV7	COP9 signalosome complex subunit 8	Cops8	5	5	5	34.9	34.9	34.9	23.255	0	27.953	87	1.64481	1.52889	1.42267	1.62137	1.61865	1.45554	2.8631	2.9832	2.92915	2.20681	2.3506	2.37316	1.41478	1.49398	1.51565	2.04524	1.82226	1.77401	0.183008	1.08597
Q3UPL0	Q3UPL0	Protein transport protein Sec31A	Sec31a	21	21	21	22.5	22.5	22.5	133.57	0	147.65	234	1.64354	2.31965	1.73904	0.79711	1.27023	0.5254	1.95557	2.26656	1.90823	2.35633	2.03549	2.09044	0.828017	1.52551	0.972033	1.35424	1.06089	1.21263	0.157265	1.07921
P84091	P84091	AP-2 complex subunit mu	Ap2m1	12	12	12	33.1	33.1	33.1	49.654	0	52.316	113	1.63978	1.42309	1.88092	2.44693	2.37125	2.2479	1.14022	1.27597	0.420361	0.597811	0.779963	0.299948	1.73603	1.82714	1.83672	1.724	1.79863	1.51447	0.484655	1.23415
Q8K310	Q8K310	Matrin-3	Matr3	24	24	24	35.5	35.5	35.5	94.629	0	118.07	443	1.63408	2.02481	1.82375	1.95629	1.79911	1.4362	1.25934	1.19145	1.49705	0.654438	1.19409	1.11077	1.28506	1.63721	1.56244	1.54275	1.80078	1.73508	0.802066	1.1755
P24452	P24452	Macrophage-capping protein	Capg	8	8	8	39.2	39.2	39.2	39.24	0	39.994	100	1.62654	1.2105	0.922186	-3.43376	-1.48699	-0.836557	2.21457	2.25446	2.14276	2.03103	1.89715	1.87164	0.835675	0.662607	0.361577	1.97454	2.0048	2.44951	0.803413	0.482046
O08573	O08573	Galectin-9	Lgals9	5	5	5	16.7	16.7	16.7	40.035	0	20.524	48	1.6223	1.58863	1.67392	-0.141851	-1.40994	-0.215686	1.20031	1.40552	1.23434	1.70931	1.37127	2.03514	-0.310978	0.625375	0.663486	0.252544	1.30101	0.161165	0.078022	0.936577
Q68FD5	Q68FD5	Clathrin heavy chain 1	Cltc	71	71	71	51	51	51	191.55	0	323.31	929	1.60555	1.68289	1.53517	1.35901	1.7232	1.3618	1.77828	1.7733	1.60324	2.22798	2.13342	2.14602	1.54167	1.42807	1.41617	1.23446	1.40865	1.05841	0.0445493	0.986809
Q80VD1	Q80VD1	Protein FAM98B	Fam98b	10	10	8	33.1	33.1	25.4	45.349	0	27.405	86	1.6042	1.50447	1.73954	2.00583	1.94369	1.8983	1.10465	1.09121	0.222454	-0.0612927	0.944855	1.28075	1.73716	1.59675	1.96328	1.43792	1.67177	1.90001	0.0948004	1.05078
P50516	P50516	V-type proton ATPase catalytic subunit A	Atp6v1a	15	15	15	33.2	33.2	33.2	68.325	0	54.387	237	1.59831	1.97496	1.42091	1.74799	1.51414	1.66338	1.5638	1.94497	1.74698	2.08965	1.60799	1.81776	1.8477	1.77105	1.86307	2.27487	1.83738	1.88364	1.42174	0.869368	+
P47802	P47802	Metaxin-1	Mtx1	6	6	6	22.4	22.4	22.4	35.623	0	27.85	23	1.58621	1.57692	1.43099	1.47328	1.38063	0.929428	2.22117	2.03931	2.11417	1.81559	1.81934	1.94039	1.52441	1.55644	1.34558	2.21748	2.35047	2.2432	0.6484	0.853239
P26638	P26638	Serine--tRNA ligase, cytoplasmic	Sars	12	12	12	31.6	31.6	31.6	58.388	0	83.142	273	1.58317	1.49994	1.5375	1.39264	1.47127	1.40849	2.45098	2.37365	2.32226	2.06748	2.12327	2.16585	1.8607	2.00554	1.75617	1.80796	1.63793	1.36452	0.194135	0.943909
P54823	P54823	Probable ATP-dependent RNA helicase DDX6	Ddx6	9	9	9	25.9	25.9	25.9	54.191	0	63.694	170	1.58302	1.69391	1.54434	1.88008	1.97846	1.96515	1.23064	0.535359	1.11748	1.3006	1.30624	1.68146	2.19267	2.12965	1.98841	1.7376	0.536498	1.81444	0.229574	0.914597
O35286	O35286	Pre-mRNA-splicing factor ATP-dependent RNA helicase DHX15	Dhx15	27	27	26	40.3	40.3	39.1	91.006	0	104.61	433	1.56653	2.04155	2.27156	2.68109	2.74148	2.40426	2.26875	1.47155	1.72609	1.35304	1.71605	2.2969	2.74956	2.65934	2.47833	2.4519	2.31641	2.42691	0.283724	0.906433
Q99JR5	Q99JR5	Tubulointerstitial nephritis antigen-like	Tinagl1	3	3	3	7.7	7.7	7.7	52.664	0.00287	4.1985	2	1.55513	1.87475	1.50055	0.461565	0.277702	0.368222	1.84843	1.81699	1.54654	1.34255	1.48455	1.60163	0.73675	0.752103	0.71421	0.759077	0.813067	0.877414	0.444572	1.18177
Q9D7M1	Q9D7M1	Glucose-induced degradation protein 8 homolog	Gid8	8	8	7	55.3	55.3	47.8	26.778	0	31.582	71	1.55195	1.92023	1.46571	1.38263	0.118633	0.612497	1.00357	0.861516	1.10419	1.62077	1.68735	1.32359	1.09851	1.0264	0.646972	1.86247	1.63222	1.9197	0.707254	0.806203
Q8BVY0	Q8BVY0	Ribosomal L1 domain-containing protein 1	Rsl1d1	14	14	14	37.4	37.4	37.4	50.421	0	88.442	202	1.53553	1.05196	1.20369	2.09887	1.92171	2.13842	1.78931	2.35774	1.68033	0.580993	1.43932	0.946861	1.30412	1.60445	0.713295	1.49542	1.56637	1.3653	1.84478	1.44298	+
P61079;P62838;Q6ZWY6	P61079;P62838;Q6ZWY6	Ubiquitin-conjugating enzyme E2 D3;Ubiquitin-conjugating enzyme E2 D2;Ubiquitin-conjugating enzyme E2 D2B	Ube2d3;Ube2d2;Ube2d2b	2	2	2	23.8	23.8	23.8	16.687	0.0081151	3.1634	11	1.53125	1.82863	1.83062	1.60021	1.5553	1.23222	1.71857	2.15789	1.88646	1.93551	1.8707	2.01212	1.38402	1.32924	1.68252	1.90286	1.8797	1.56234	0.073412	0.983364
Q9CPY7	Q9CPY7	Cytosol aminopeptidase	Lap3	15	15	15	41.6	41.6	41.6	56.141	0	59.765	182	1.5268	1.26567	1.17512	0.558256	0.920201	0.754528	2.61176	2.54011	2.09688	2.24348	2.23029	1.82117	1.57293	1.69866	1.75277	1.52288	0.992133	1.92334	0.421476	0.837128
P63242;Q8BGY2	P63242	Eukaryotic translation initiation factor 5A-1	Eif5a	9	9	9	67.5	67.5	67.5	16.832	0	56.002	211	1.52656	0.889338	0.815815	1.79015	1.56245	3.24337	1.16461	0.617838	-5.07579	1.26873	0.818943	0.335169	2.1461	1.89392	4.8924	-4.60543	1.16767	0.680896	0.0747772	0.853025
Q9Z2X1	Q9Z2X1	Heterogeneous nuclear ribonucleoprotein F;Heterogeneous nuclear ribonucleoprotein F, N-terminally processed	Hnrnpf	15	15	13	50.4	50.4	43.9	45.729	0	216.57	303	1.52554	2.21547	1.72031	1.91292	1.68537	1.06607	1.5292	1.59661	0.616454	1.14038	1.35161	1.27826	1.42096	1.9029	1.84786	1.36055	2.04316	1.65992	0.0287247	0.989453
Q9ER00	Q9ER00	Syntaxin-12	Stx12	4	4	4	20.4	20.4	20.4	31.195	0	18.314	38	1.52443	1.10101	1.51135	1.55101	1.8153	2.14548	0.702246	0.521152	0.778079	1.32814	1.3354	1.26421	2.41565	1.78324	2.29976	1.27609	0.968709	1.09326	0.437505	0.849725
Q8R550	Q8R550	SH3 domain-containing kinase-binding protein 1	Sh3kbp1	18	18	18	32	32	32	78.169	0	88.792	226	1.52142	1.59525	1.74142	1.99771	1.76089	1.68151	2.15939	2.01689	2.10912	1.78015	1.91516	1.89265	1.1737	0.984198	1.03639	1.54717	1.63982	1.35141	1.6616	1.2857	+
P01897;P01896;P79568;P14430;P14429;P01901;P14431;P06339;P14427	P01897	H-2 class I histocompatibility antigen, L-D alpha chain	H2-L	7	7	5	24.3	24.3	19.1	40.711	0	72.459	91	1.51714	2.02056	1.10928	1.0416	0.854905	0.974479	0.127888	0.148664	0.167957	1.02687	0.941814	1.24475	0.207707	0.431624	-0.0771917	1.05921	0.565838	0.699563	0.356114	1.15422
Q61545	Q61545	RNA-binding protein EWS	Ewsr1	6	6	6	13.3	13.3	13.3	68.461	0	61.974	179	1.5138	1.55079	1.46947	1.76172	1.75614	1.46007	1.2064	1.22076	1.27455	-0.389286	0.537054	0.245782	1.42092	1.73239	1.47988	-0.212074	-0.185084	-0.0311225	2.41506	1.9416	+
P62715;P63330;P97470	P62715;P63330	Serine/threonine-protein phosphatase 2A catalytic subunit beta isoform;Serine/threonine-protein phosphatase 2A catalytic subunit alpha isoform	Ppp2cb;Ppp2ca	6	6	6	24.9	24.9	24.9	35.575	0	19.975	74	1.51245	1.26374	1.43564	1.47782	1.89278	1.64635	2.00937	1.99043	1.55839	1.31739	2.10253	1.70093	1.6451	1.7186	1.58547	1.32771	1.65043	1.55011	0.0653531	1.01464
Q9Z1R2	Q9Z1R2	Large proline-rich protein BAG6	Bag6	15	15	15	18	18	18	121.04	0	97.285	210	1.50502	1.26704	1.46361	1.78424	1.58252	1.5292	2.29004	2.50041	1.72211	1.2297	2.03049	1.19237	1.40564	2.30327	0.691009	1.49147	1.45787	1.43669	0.670775	1.20355
Q8BMJ3	Q8BMJ3	Eukaryotic translation initiation factor 1A, X-chromosomal	Eif1ax	6	6	1	43.1	43.1	6.9	16.46	0	18.885	59	1.50012	1.76124	1.65976	2.43976	2.42864	1.11444	1.26352	2.24611	1.23896	2.63304	1.53442	1.73983	2.59449	1.64843	2.70572	1.65784	1.52863	1.35587	0.346279	0.874199
Q9D1M0	Q9D1M0	Protein SEC13 homolog	Sec13	4	4	4	20.5	20.5	20.5	35.565	0	13.479	45	1.49562	1.80263	1.55074	1.15336	1.47343	0.343352	-1.76993	1.09732	0.850066	-0.650099	-0.569089	1.65544	1.35175	0.954469	0.835884	1.09443	1.26773	0.950788	0.102321	1.08885
Q9D8U8	Q9D8U8	Sorting nexin-5	Snx5	13	12	12	33.9	32.4	32.4	46.797	0	29.503	132	1.49364	1.54249	1.58115	1.92003	1.81456	1.83253	1.42453	1.27629	1.10435	1.41599	1.6791	1.72406	1.84292	1.75242	1.45727	1.0779	1.17792	1.22725	0.226655	1.0501
P47199	P47199	Quinone oxidoreductase	Cryz	10	10	10	46.8	46.8	46.8	35.268	0	38.108	120	1.46827	1.49491	1.36499	-0.253783	0.985331	0.79488	1.33503	1.15073	1.6969	1.39264	0.49418	1.06367	1.51697	0.262465	1.31262	1.34238	1.30554	1.35652	0.00152139	0.99925
Q9CQV6;Q91VR7	Q9CQV6;Q91VR7	Microtubule-associated proteins 1A/1B light chain 3B;Microtubule-associated proteins 1A/1B light chain 3A	Map1lc3b;Map1lc3a	2	2	2	16.8	16.8	16.8	14.617	0.00045208	5.6108	40	1.46593	1.68536	1.5805	1.03223	0.840437	0.910835	1.67251	1.60715	1.58352	1.62468	1.47182	1.47095	0.876332	1.13773	0.937733	1.71271	1.65102	1.50366	0.00199462	0.999372
Q3TWW8	Q3TWW8	Serine/arginine-rich splicing factor 6	Srsf6	7	7	4	17.1	17.1	12.4	39.025	0	41.114	88	1.45933	1.82701	1.71022	2.13302	2.226	2.13164	2.52716	2.58664	2.40082	1.2009	1.28254	-1.20017	1.89135	2.26337	2.08333	1.9672	1.83851	1.80022	0.999276	1.57215
Q9JJ80	Q9JJ80	Ribosome production factor 2 homolog	Rpf2	8	8	8	29.4	29.4	29.4	35.363	0	19.631	37	1.45834	1.54316	1.53433	0.943214	1.05565	-0.278704	-0.0579625	-0.543938	0.597275	-4.09098	0.151419	-0.471505	1.19497	1.43202	1.14558	1.0577	1.27613	-0.628879	0.413733	1.49081
Q9WUK4	Q9WUK4	Replication factor C subunit 2	Rfc2	9	9	9	33.5	33.5	33.5	38.724	0	28.832	84	1.45058	1.46652	1.69988	1.61009	1.74075	1.42029	1.33436	0.579571	1.18776	0.509047	0.536051	0.781562	1.54405	1.82016	1.64249	1.11992	0.953756	1.61663	0.521981	1.16349
P70280	P70280	Vesicle-associated membrane protein 7	Vamp7	3	3	3	15.5	15.5	15.5	24.967	0.00049776	7.0231	33	1.44588	1.62706	1.64223	1.05059	1.41227	0.89637	-0.371655	0.426344	-0.592858	0.83926	0.0740781	0.85536	0.657713	-1.05061	-0.342688	0.302719	-0.520664	-0.368695	1.3643	1.72638	+
O55013	O55013	Trafficking protein particle complex subunit 3	Trappc3	3	3	3	17.8	17.8	17.8	20.302	0.0032245	4.0584	33	1.44358	0.718762	1.53717	1.4775	1.41175	1.00201	1.11955	0.539829	1.32225	1.03019	1.3229	1.06784	2.03533	1.12787	1.49834	1.19823	0.932831	0.82754	0.11751	0.964547
P27048;P63163	P27048;P63163	Small nuclear ribonucleoprotein-associated protein B;Small nuclear ribonucleoprotein-associated protein N	Snrpb;Snrpn	7	7	7	25.5	25.5	25.5	23.656	0	26.892	151	1.44308	1.49208	1.78008	2.06635	2.42695	2.2161	1.99917	1.3339	1.99889	1.48605	1.73588	1.5121	2.13954	2.13417	2.36885	1.88701	2.03018	1.35908	0.0236926	1.00802
P16254	P16254	Signal recognition particle 14 kDa protein;Signal recognition particle 14 kDa protein, N-terminally processed	Srp14	2	2	2	24.5	24.5	24.5	12.51	0	16.718	64	1.43159	1.77394	1.99053	2.57914	1.81787	1.33909	1.97486	2.13457	2.30379	1.65817	1.75975	1.99021	0.97742	1.022	0.767988	1.85171	1.69458	1.52239	1.47343	1.37143	+
E9PVA8	E9PVA8		Gcn1l1	65	65	65	29.8	29.8	29.8	293.02	0	193.91	774	1.42157	1.49071	1.31321	1.55753	1.53033	1.43992	0.968881	0.980763	0.85511	0.92453	0.954996	1.02452	2.02473	1.68112	1.67933	1.75323	2.49107	1.43003	0.708644	0.830885
Q9Z2N8;Q99MR0	Q9Z2N8	Actin-like protein 6A	Actl6a	6	6	6	18.2	18.2	18.2	47.447	0	17.449	53	1.42004	0.813576	1.1607	1.23247	1.07477	0.0111607	1.02935	0.565514	0.879669	-0.352712	0.47286	0.624733	0.395573	-0.825776	-1.164	1.07869	0.538844	1.01773	1.51492	1.63723	+
Q91VR8	Q91VR8	Protein BRICK1	Brk1	3	3	3	42.7	42.7	42.7	8.7608	0.00049579	6.9157	10	1.4197	1.25596	1.38268	2.01457	2.30442	1.68626	1.52056	1.5465	1.70973	-0.093002	1.44237	1.65831	1.91107	2.21212	2.20685	1.4995	2.01906	1.99212	0.00116472	0.999382
P39054	P39054	Dynamin-2	Dnm2	21	21	12	28.9	28.9	18.4	98.144	0	43.355	251	1.41007	1.4193	1.58767	2.03166	1.92961	2.08975	0.878833	1.02598	1.18788	1.51929	1.30449	1.62203	1.71737	1.8207	1.82525	1.54652	1.7583	1.76829	0.438152	0.903231
Q9JIF0;Q6PAK3	Q9JIF0	Protein arginine N-methyltransferase 1	Prmt1	14	14	14	41.5	41.5	41.5	42.435	0	46.567	179	1.40763	1.53717	0.8449	2.65544	2.18045	2.48767	2.64414	2.45138	2.78449	2.34575	2.68919	2.48762	2.91002	3.07487	3.20327	1.84114	2.38593	1.69332	0.754121	0.755653
Q8C156	Q8C156	Condensin complex subunit 2	Ncaph	7	7	7	13.8	13.8	13.8	82.302	0	18.513	39	1.39999	1.09407	1.04529	1.77307	1.73392	1.55829	0.638286	0.78352	0.673069	0.604825	0.67979	0.323246	1.24133	1.78045	1.50856	1.77658	1.62513	1.60346	0.0765792	0.966392
Q99L47	Q99L47	Hsc70-interacting protein	St13	7	7	7	21.6	21.6	21.6	41.655	0	21.451	96	1.39938	1.6716	1.38621	1.24603	1.3067	1.01861	2.37684	2.82664	2.33859	2.04922	1.96821	2.05541	1.38619	1.79612	1.60567	1.47801	-0.205931	1.5334	0.295126	1.15796
Q8BWY3	Q8BWY3	Eukaryotic peptide chain release factor subunit 1	Etf1	13	13	13	34.6	34.6	34.6	49.03	0	58.811	162	1.38523	1.67287	1.63971	1.22628	1.47363	1.41049	1.11292	1.08192	1.14236	1.18725	1.15703	1.21953	1.5618	1.72342	1.5793	1.23793	0.976327	0.846313	0.253424	1.05186
Q60710	Q60710	Deoxynucleoside triphosphate triphosphohydrolase SAMHD1	Samhd1	16	16	16	32.8	32.8	32.8	75.892	0	40.314	165	1.37528	1.28236	1.38241	1.58738	1.57902	1.71284	1.87358	1.81415	2.04498	2.10227	2.26627	2.32242	1.76701	1.84377	1.89134	1.61298	1.73398	1.60937	1.41281	0.825025	+
Q9EQU5	Q9EQU5	Protein SET	Set	4	4	4	16.6	16.6	16.6	33.377	0	13.543	51	1.37305	1.3293	1.55358	0.0351804	0.177706	0.182357	2.97732	3.04189	3.0224	1.93064	2.0917	2.02304	1.42096	0.676848	0.625248	1.68251	1.97557	1.79498	0.045988	0.960098
Q5SF07	Q5SF07	Insulin-like growth factor 2 mRNA-binding protein 2	Igf2bp2	11	11	10	26	26	23.8	65.583	0	38.208	159	1.37116	1.96583	1.81966	1.75294	1.34694	1.20102	1.08894	1.5395	1.18773	1.52384	1.11999	1.47092	1.96601	1.99076	1.74269	0.841655	1.28198	1.03128	0.0727995	1.02374
Q5SWD9	Q5SWD9	Pre-rRNA-processing protein TSR1 homolog	Tsr1	19	19	19	28.4	28.4	28.4	92.104	0	99.767	327	1.36949	1.49524	1.65449	2.66671	2.60953	2.63922	1.79306	1.76467	1.823	1.96744	1.93573	2.07244	2.78979	2.96309	2.91593	1.68215	1.68656	1.65877	0.373815	0.866772
O35685	O35685	Nuclear migration protein nudC	Nudc	10	10	10	32.2	32.2	32.2	38.358	0	27.549	84	1.36553	2.33634	2.0675	1.75947	1.70043	1.77241	0.938355	2.22548	1.86965	2.60678	2.58781	2.20953	2.08192	1.9863	2.36939	1.9037	1.98889	1.84378	1.43709	0.761196	+
Q9CQC6	Q9CQC6	Basic leucine zipper and W2 domain-containing protein 1	Bzw1	10	10	9	25.1	25.1	23.4	48.043	0	14.834	74	1.36332	1.50845	1.7161	0.0815993	1.08361	0.93957	1.73018	1.74582	1.54303	1.2535	1.18486	1.60521	1.40902	1.72035	1.63688	0.798549	1.22292	0.145599	0.129764	1.05822
P70303	P70303	CTP synthase 2	Ctps2	13	11	11	30.2	25.8	25.8	65.514	0	28.348	114	1.34291	1.25824	1.05481	2.03504	1.83229	1.92184	1.49345	1.80151	1.77573	1.75573	1.95309	1.78047	2.05748	1.90986	1.94651	0.954242	0.797215	0.928897	0.087559	1.03386
Q9R190	Q9R190	Metastasis-associated protein MTA2	Mta2	16	16	13	28.3	28.3	25	75.029	0	56.645	237	1.34157	1.44794	0.950192	0.711363	0.647149	0.564431	2.21615	1.94387	2.14082	1.41786	0.968249	0.871514	0.40468	0.153349	0.687443	1.59894	1.60674	1.86092	0.422047	1.20245
P62627	P62627	Dynein light chain roadblock-type 1	Dynlrb1	2	2	2	34.4	34.4	34.4	10.99	0	18.226	43	1.34121	1.27169	1.1894	2.23901	2.46243	2.25221	0.768956	0.54683	1.37072	2.70533	2.87157	2.72517	2.32959	2.41064	2.04505	1.44306	0.970206	1.37008	1.10481	0.658321
Q99J62	Q99J62	Replication factor C subunit 4	Rfc4	7	7	7	22	22	22	39.866	0	21.522	137	1.33856	1.52309	1.36532	1.12316	1.61526	1.44929	1.5369	1.42678	1.40824	0.839662	1.28333	1.19147	1.58369	1.55911	1.53168	1.37198	1.29163	1.36676	0.445824	1.06088
Q01320	Q01320	DNA topoisomerase 2-alpha	Top2a	53	53	42	36.3	36.3	29.5	172.79	0	262.4	512	1.33843	1.41377	1.0961	-0.183465	0.158086	-0.891575	1.1991	0.897702	1.02046	0.618333	0.345582	0.677666	0.0318743	0.38337	0.0287489	1.34548	1.24541	1.14231	0.0286766	1.01786
Q9Z2D8	Q9Z2D8	Methyl-CpG-binding domain protein 3	Mbd3	6	6	6	22.5	22.5	22.5	32.168	0	21.254	87	1.33353	1.63819	1.33021	1.11932	-0.331508	0.811805	2.23858	2.37108	2.20825	0.221878	1.36012	1.15158	0.0717063	0.379698	0.709095	1.43532	1.70077	0.130825	1.00557	1.53433
P62305	P62305	Small nuclear ribonucleoprotein E	Snrpe	2	2	2	25	25	25	10.803	0	14.734	118	1.32707	1.44228	1.25815	4.63428	4.93922	4.46696	3.61352	3.65531	3.55099	2.6522	3.45221	3.2751	4.27904	4.34382	3.90207	0.610863	0.651416	1.88272	0.263511	1.34395
Q9WVE8	Q9WVE8	Protein kinase C and casein kinase substrate in neurons protein 2	Pacsin2	12	12	12	29.4	29.4	29.4	55.832	0	26.571	65	1.31118	-0.713495	0.54237	2.41785	2.35611	2.16102	1.10229	1.14813	0.945948	0.692408	0.577407	0.14713	2.13261	2.3913	2.6359	1.30485	1.19496	1.64055	0.143561	0.894632
Q3TEA8	Q3TEA8	Heterochromatin protein 1-binding protein 3	Hp1bp3	10	10	10	19.9	19.9	19.9	60.866	0	31.543	127	1.30912	1.90965	1.83831	1.77732	1.96566	1.76674	0.968448	0.42155	0.89665	-0.0857132	0.826272	0.612173	1.69458	1.54601	1.051	1.67681	1.53547	1.68266	0.434647	1.1951
Q62188	Q62188	Dihydropyrimidinase-related protein 3	Dpysl3	18	15	14	44.4	38.9	37.7	61.936	0	37.17	111	1.30324	1.58784	1.5253	1.8298	2.05242	1.26039	1.24703	1.59677	1.70383	2.45024	2.04071	2.23384	2.39403	2.58739	1.85195	0.601103	1.69007	1.16175	0.719101	0.799563
Q922K7	Q922K7	Probable 28S rRNA (cytosine-C(5))-methyltransferase	Nop2	12	12	12	19.7	19.7	19.7	86.751	0	54.541	170	1.29573	1.37171	1.36217	1.73669	2.06061	1.73437	0.899041	1.18526	0.886571	0.228613	0.114148	0.141535	1.74935	2.68023	2.5886	1.68939	1.46795	1.42396	0.0505275	1.03513
Q09143	Q09143	High affinity cationic amino acid transporter 1	Slc7a1	5	5	5	13.2	13.2	13.2	67.091	0	13.058	30	1.29118	0.796234	0.890923	-0.528285	0.562303	0.451692	0.173269	0.242211	0.331499	0.889294	1.11855	1.16034	-1.06121	-1.03269	0.341576	0.996644	0.92349	0.756106	0.0134175	1.0092
Q99J72	Q99J72	DNA dC->dU-editing enzyme APOBEC-3	Apobec3	5	5	5	13.4	13.4	13.4	52.213	0.00052274	7.9232	21	1.29105	1.36919	1.24163	-0.910924	-0.857274	-0.834992	-0.669138	-0.665837	-2.1204	-0.509615	-0.690188	-0.47535	-0.606218	-0.42494	-0.524747	1.24471	1.03574	0.936394	0.196726	0.847888
Q9CXI5	Q9CXI5	Mesencephalic astrocyte-derived neurotrophic factor	Manf	5	5	5	27.4	27.4	27.4	20.373	0	23.837	53	1.27893	-0.000611397	0.398809	0.0721927	0.300534	0.044852	0.244496	0.326979	0.792364	0.478332	0.909633	-1.94168	0.40845	0.695557	0.358164	-0.00229838	0.172005	0.00116928	0.393074	1.2011
P23249	P23249	Putative helicase MOV-10	Mov10	20	20	20	25.3	25.3	25.3	113.58	0	65.33	181	1.26926	1.19832	1.55675	0.0691967	0.423392	0.884728	-0.0198052	0.488872	-0.13428	0.694087	0.12714	-0.545974	1.03649	0.910765	0.988631	0.970582	0.958087	0.952243	0.052248	0.972984
Q60598	Q60598	Src substrate cortactin	Cttn	8	8	8	19.4	19.4	19.4	61.249	0	21.021	59	1.26883	1.36214	0.961803	1.11278	1.42011	1.2802	1.07553	0.884399	1.18952	1.01112	1.32843	1.13195	1.71139	1.67179	1.48841	0.665316	0.615141	0.52898	0.103891	1.03151
Q9WTX6	Q9WTX6	Cullin-1	Cul1	15	15	15	21.5	21.5	21.5	89.69	0	50.397	146	1.25587	1.04131	1.7694	1.57665	1.74794	1.6858	1.106	1.28253	1.20015	0.86352	0.376186	1.45061	1.52711	1.83603	1.82388	1.10694	1.30589	0.798309	0.433024	1.12915
P19182	P19182	Interferon-related developmental regulator 1	Ifrd1	7	7	7	21.6	21.6	21.6	49.935	0	75.363	58	1.248	1.1933	0.983511	1.90584	1.88362	1.42651	-1.16334	-1.17407	-0.822614	0.337873	0.153793	-0.074737	1.90377	1.97767	2.07008	0.913903	0.678867	0.962873	0.33515	0.767058
P53996	P53996	Cellular nucleic acid-binding protein	Cnbp	6	6	6	43.3	43.3	43.3	19.592	0	73.016	83	1.24748	0.381289	1.10499	2.57832	2.53691	2.01773	0.0213235	1.48642	1.53124	2.33315	2.19023	2.16339	2.70073	2.6185	2.76805	0.120377	2.93856	0.225321	0.633519	0.672445
P62700	P62700	Protein yippee-like 5	Ypel5	3	3	3	29.8	29.8	29.8	13.841	0	10.92	26	1.24446	1.34469	1.37286	1.40569	1.50431	1.31789	1.34967	1.20573	1.31046	1.40285	1.39458	1.45125	1.24278	1.137	1.00591	0.775313	1.49511	1.52562	0.348177	1.04934
O35841	O35841	Apoptosis inhibitor 5	Api5	7	7	7	17.3	17.3	17.3	56.784	0	19.826	54	1.24254	1.48347	1.54934	1.22607	1.02322	1.06112	1.56691	1.55548	1.50256	1.04887	1.10066	-0.919109	1.07782	1.34441	1.09325	1.3652	1.36983	1.29165	0.827554	1.30316
Q8BK63	Q8BK63	Casein kinase I isoform alpha	Csnk1a1	11	11	11	38.9	38.9	38.9	38.914	0	93.295	93	1.23769	1.3586	1.4148	1.2221	1.71139	1.19715	1.40228	1.48738	1.57369	1.62218	1.76258	1.70864	1.0285	1.46329	1.08137	1.45577	1.07985	1.59469	0.0701736	0.985338
P62821	P62821	Ras-related protein Rab-1A	Rab1A	8	8	4	54.6	54.6	32.2	22.677	0	62.402	159	1.23316	1.40384	1.31769	1.19937	1.15865	1.23353	0.922305	1.11724	1.08697	1.37731	1.28423	1.4186	0.9158	1.09825	0.616629	1.30366	1.13782	1.09914	0.199022	1.03298
P47856;Q9Z2Z9	P47856	Glutamine--fructose-6-phosphate aminotransferase [isomerizing] 1	Gfpt1	19	19	19	32.6	32.6	32.6	78.538	0	87.782	221	1.21938	1.04588	1.10482	1.39916	1.95694	1.84231	1.04724	1.38111	1.17851	1.9019	1.99651	1.48966	1.88622	1.59777	1.73285	1.52547	0.936763	1.54802	1.01106	0.828694
Q61792	Q61792	LIM and SH3 domain protein 1	Lasp1	3	3	3	14.1	14.1	14.1	29.994	0	16.555	6	1.20073	1.45389	1.51241	0.959569	1.02782	0.467502	1.49866	1.64057	1.76714	2.4028	1.48712	2.35868	1.97673	1.32618	1.38234	1.47925	1.21897	2.4329	1.47715	0.705111	+
Q93092	Q93092	Transaldolase	Taldo1	6	6	6	18.1	18.1	18.1	37.387	0	15.389	70	1.19752	1.0491	1.4616	0.614187	0.374725	0.195411	2.22373	2.0426	2.12083	1.37974	1.20427	1.20977	0.73047	-0.826995	-0.457394	1.23205	1.21902	1.09551	0.699294	1.41348
Q9WU78	Q9WU78	Programmed cell death 6-interacting protein	Pdcd6ip	19	19	19	30.3	30.3	30.3	96.023	0	50.143	158	1.18694	1.25203	1.50144	0.617034	0.754327	0.840457	1.05078	1.41934	1.17367	1.35269	1.35279	1.3211	0.635189	0.659984	0.766151	1.6488	1.53292	1.54621	0.294445	0.924463
P28740;Q8C0N1	P28740	Kinesin-like protein KIF2A	Kif2a	12	12	10	18.4	18.4	16.3	79.755	0	36.207	106	1.18385	0.987505	1.40675	1.10219	1.27992	1.1475	0.76115	-0.427529	0.702364	1.01836	0.91384	-0.957136	1.19337	0.999076	0.141733	1.51768	0.748953	1.14476	0.211903	1.11583
P61327;Q9CQL1	P61327;Q9CQL1	Protein mago nashi homolog;Protein mago nashi homolog 2	Magoh;Magohb	6	6	6	47.9	47.9	47.9	17.163	0	24.738	74	1.18365	1.37003	1.08457	1.07084	1.21782	1.10999	1.10832	0.997781	1.11531	0.790795	0.866775	1.2809	1.05026	1.19441	1.5681	0.879995	1.31573	0.858524	0.2178	1.03549
P12382;Q69ZF7	P12382	ATP-dependent 6-phosphofructokinase, liver type	Pfkl	21	21	17	31.7	31.7	25.5	85.359	0	166.01	265	1.1808	0.999924	1.01588	1.90488	2.02004	1.81868	1.15081	1.86488	0.878208	1.49468	1.83416	1.73822	1.76507	1.81041	1.75857	1.10596	0.919881	0.400201	0.00115121	1.00053
Q8BK67	Q8BK67	Protein RCC2	Rcc2	20	20	20	43.5	43.5	43.5	55.983	0	131.44	287	1.17899	1.18929	1.26895	1.45946	1.36155	1.39999	1.22917	1.22162	1.21805	1.41301	1.39719	1.39993	1.51194	1.8281	1.86995	1.49858	1.61109	1.50092	3.05498	0.82463	+
Q62376	Q62376	U1 small nuclear ribonucleoprotein 70 kDa	Snrnp70	8	8	8	14.3	14.3	14.3	51.991	0	19.572	50	1.17769	1.12566	4.0101	1.32006	1.90027	1.33182	0.272295	0.271183	0.831512	-2.10691	0.134831	-0.869505	1.47129	1.20165	0.0351149	-0.670476	-1.46224	0.00699844	2.06302	3.05483	+
Q9QY33	Q9QY33	Tetraspanin-3	Tspan3	3	3	3	9.1	9.1	9.1	28.048	0.00088261	5.221	12	1.17453	3.58799	3.44419	0.0536627	-0.188356	-0.22095	-0.496887	-0.606421	2.76372	2.87685	0.147328	2.88263	-0.571444	-0.600767	-0.70962	3.36925	0.291579	0.586748	0.0624981	1.10012
Q8BHL4	Q8BHL4	Retinoic acid-induced protein 3	Gprc5a	2	2	2	7.6	7.6	7.6	40.1	0.0004985	7.0297	29	1.17448	0.931541	1.22679	-0.922518	-1.1587	-1.22563	0.714512	-1.07657	-0.857181	-0.604322	1.16101	-0.732089	-0.295695	-0.129657	-0.856041	1.04983	0.572591	0.804162	0.219872	0.846544
Q9DBR1	Q9DBR1	5-3 exoribonuclease 2	Xrn2	9	9	9	12.8	12.8	12.8	108.69	0	61.263	106	1.17412	0.709675	-0.94114	1.05329	1.44496	1.21549	0.729624	0.730982	-1.32078	-1.31817	0.585485	-1.00835	0.720568	0.457021	0.639044	0.861499	0.34572	-1.42369	0.612351	1.46263
Q8K4Z5	Q8K4Z5	Splicing factor 3A subunit 1	Sf3a1	24	24	24	31.7	31.7	31.7	88.544	0	72.937	228	1.17312	1.3425	1.63983	2.12123	2.59152	2.53105	1.68615	2.05199	1.9077	1.48577	1.42486	1.48148	1.5927	1.82278	1.60345	1.90491	2.16862	1.99434	0.444199	1.1282
Q9JHU4	Q9JHU4	Cytoplasmic dynein 1 heavy chain 1	Dync1h1	154	154	153	39.5	39.5	39.4	532.04	0	323.31	1928	1.16737	1.39891	1.31058	2.94038	2.94471	2.85291	0.761334	0.681026	0.596869	2.94434	3.11199	3.09433	2.62097	2.63738	2.56024	1.44733	1.10699	1.31137	0.894171	0.621246
Q9CYH6	Q9CYH6	Ribosome biogenesis regulatory protein homolog	Rrs1	7	7	7	17.5	17.5	17.5	41.551	0	23.636	59	1.16393	1.25177	1.10109	2.22138	2.03668	0.911451	0.765218	-0.221625	-0.692581	-0.689444	-0.49431	-1.08506	2.28878	1.43333	0.546441	0.622666	1.07117	1.74507	0.301792	1.26953
Q8K2F8	Q8K2F8	Protein LSM14 homolog A	Lsm14a	4	4	4	8.2	8.2	8.2	50.545	0.00047192	6.2292	20	1.15789	0.555024	-1.80293	-0.710562	0.462328	-2.12584	-0.129112	-0.0483584	0.57629	0.68572	0.447331	0.562817	0.718913	-2.39034	1.0919	-1.20086	0.483802	0.99519	0.313762	0.766089
Q08288	Q08288	Cell growth-regulating nucleolar protein	Lyar	4	4	4	12.6	12.6	12.6	43.735	0	33.266	104	1.15636	1.13526	1.21576	1.91845	1.76634	1.71004	1.29919	1.46716	1.33791	0.589306	0.80051	0.634646	2.13901	1.96214	1.76919	1.71581	1.44465	1.79413	0.0277948	1.01217
Q9CQW2	Q9CQW2	ADP-ribosylation factor-like protein 8B	Arl8b	8	8	4	48.4	48.4	16.7	21.539	0	44.754	110	1.15152	0.16487	0.980554	0.20871	0.633785	0.200672	-0.206765	-0.742746	-0.306884	0.782485	-0.0898591	0.680412	1.49176	-0.497908	-0.142805	-0.213355	0.984301	0.962693	0.29478	0.865603
Q9D0R8	Q9D0R8	Protein LSM12 homolog	Lsm12	2	2	2	15.9	15.9	15.9	21.701	0.00045704	5.7844	24	1.15024	1.30993	1.20911	0.982411	0.255348	0.00724441	0.799344	0.12364	0.924168	-0.558802	0.716507	0.371645	-0.278375	0.898544	-0.464794	0.258146	1.24806	0.931297	0.794748	1.3235
Q9Z0Y1	Q9Z0Y1	Dynactin subunit 3	Dctn3	5	5	5	29	29	29	20.978	0	11.257	33	1.14003	1.30647	1.32766	1.08259	0.992044	0.290447	2.38773	1.82404	1.87778	1.46364	1.64169	1.52381	1.13939	1.22506	1.18046	1.61551	1.72513	1.70379	0.208711	0.92661
Q8BW10	Q8BW10	RNA-binding protein NOB1	Nob1	11	11	11	32	32	32	45.463	0	26.283	140	1.13936	1.0907	1.3047	1.68277	1.79448	1.68825	1.1724	0.940601	1.00896	1.37359	1.48381	1.48861	1.93645	2.06735	1.99494	1.34139	1.4022	1.08593	0.93954	0.834314
B1ARD6;B1ARD8	B1ARD6		Slfn9	18	18	18	22.9	22.9	22.9	103.99	0	54.061	221	1.13844	1.29916	1.07156	1.50588	1.32414	1.22404	0.945309	0.873656	1.04147	1.3134	1.10325	1.39509	1.54474	1.92955	1.82472	1.09791	0.801754	1.18429	0.760214	0.872493
Q64314	Q64314	Hematopoietic progenitor cell antigen CD34	Cd34	6	6	6	18.1	18.1	18.1	40.982	0	74.944	26	1.13704	0.648098	-0.233754	1.01543	-1.49886	-0.551469	-0.279484	-4.31187	-0.621545	-1.92396	-0.90245	0.18255	-0.579213	-1.93711	-1.5932	1.29407	-1.08216	-0.856712	0.186072	1.23131
P62869	P62869	Transcription elongation factor B polypeptide 2	Tceb2	2	2	2	17.8	17.8	17.8	13.17	0.0035857	3.9314	3	1.13306	-0.134479	1.21753	1.29942	1.39096	1.13248	1.34493	1.55485	1.61603	0.637265	1.43619	0.762884	0.54973	1.27096	1.35674	1.50846	0.418714	0.0548355	0.581415	1.21785
Q9Z1Z2	Q9Z1Z2	Serine-threonine kinase receptor-associated protein	Strap	11	11	11	44.3	44.3	44.3	38.442	0	30.605	136	1.12949	0.786779	1.14629	0.858122	0.688123	0.853382	0.369718	0.39911	0.382146	-0.0378881	-0.60347	0.0668052	0.771282	0.64251	0.902997	-1.18861	0.51998	0.492565	1.38867	1.47506	+
Q9CZ04	Q9CZ04	COP9 signalosome complex subunit 7a	Cops7a	7	7	7	33.8	33.8	33.8	30.224	0	17.165	47	1.12367	1.27816	1.14476	1.1328	0.587854	0.914529	2.34451	2.34537	2.09169	1.7946	1.79648	1.55563	0.887585	1.08089	0.344732	1.53986	1.28766	-0.0646117	0.475819	1.23499
Q9CWJ9	Q9CWJ9	Bifunctional purine biosynthesis protein PURH;Phosphoribosylaminoimidazolecarboxamide formyltransferase;IMP cyclohydrolase	Atic	17	17	17	38.9	38.9	38.9	64.217	0	91.945	199	1.10939	1.42698	1.4269	1.0406	1.14038	-0.00127149	3.2526	2.68096	2.80051	2.2881	2.29329	2.31493	1.92762	2.04123	2.07094	1.54156	1.73662	1.20618	0.340926	0.822108
Q80UW8	Q80UW8	DNA-directed RNA polymerases I, II, and III subunit RPABC1	Polr2e	4	4	4	21.9	21.9	21.9	24.57	0	37.188	42	1.10854	1.2129	0.806776	1.13979	0.648374	0.843976	1.63255	1.42142	0.228865	0.907289	1.14117	1.15775	0.968008	1.20912	0.95234	1.397	1.44765	1.15665	0.436588	0.90516
B1AUN2	B1AUN2		Eif2b3	9	9	9	27.9	27.9	27.9	50.488	0	34.659	150	1.10523	1.07698	0.419696	0.170016	0.974713	1.61992	0.0238171	1.10615	1.66095	1.0256	1.16049	1.85525	1.44316	1.19325	1.70678	0.396155	0.743723	0.703741	0.425084	0.85259
P62743	P62743	AP-2 complex subunit sigma	Ap2s1	5	5	5	35.9	35.9	35.9	17.018	0	9.0663	39	1.07032	0.653449	1.55793	1.87471	1.82642	1.79688	1.68073	1.50438	1.7437	0.237672	-2.91903	0.733771	0.521529	0.983607	-0.550106	-0.101555	1.121	-0.185344	2.60817	2.90951	+
Q00519;G3X982;Q3TYQ9	Q00519	Xanthine dehydrogenase/oxidase;Xanthine dehydrogenase;Xanthine oxidase	Xdh	18	18	18	19.6	19.6	19.6	146.56	0	65.307	268	1.0673	0.900794	1.28699	1.31613	0.909591	0.616674	1.34832	1.83095	1.81765	1.6357	1.59629	1.61387	0.835277	0.809196	0.851833	1.10011	1.19423	1.03644	0.0986102	1.03299
Q9Z1T1;Q9JME5	Q9Z1T1	AP-3 complex subunit beta-1	Ap3b1	18	18	18	19.3	19.3	19.3	122.74	0	33.961	128	1.06361	0.425988	0.635142	0.644345	1.10743	1.61422	0.30934	0.24636	0.283718	0.525258	0.474843	0.232873	1.49054	1.62773	1.52236	0.790099	0.564128	0.454956	0.270108	0.901068
Q60760	Q60760	Growth factor receptor-bound protein 10	Grb10	12	12	12	33.2	33.2	33.2	70.584	0	65.724	148	1.05921	1.05551	1.0238	1.33022	1.63935	1.25201	0.802281	1.44257	1.25593	1.41766	1.10029	1.36869	1.28792	1.2297	1.27827	0.902016	1.22171	1.03255	0.00843956	1.0017
Q8CI59	Q8CI59	Metalloreductase STEAP3	Steap3	12	12	12	27.5	27.5	27.5	54.748	0	33.073	79	1.05687	1.09412	0.889345	0.265074	-0.402263	0.00672848	0.761288	0.552457	0.513531	1.08304	1.17225	1.05723	0.597307	0.462125	0.0442481	1.11871	1.43012	1.24643	0.987216	0.76523
Q9QYJ3;Q9D832	Q9QYJ3	DnaJ homolog subfamily B member 1	Dnajb1	10	10	10	31.5	31.5	31.5	38.167	0	34.62	133	1.04773	0.810796	0.835431	1.48139	1.3432	1.26494	0.760784	0.760841	1.12067	1.63932	1.64583	1.5012	1.57925	1.69593	1.50953	1.23026	0.760678	0.619603	1.11719	0.808768
O55131;Q9DA97	O55131	Septin-7	2022-09-07	12	12	11	36.9	36.9	34.9	50.549	0	127.55	198	1.0451	1.26511	1.2627	0.900457	0.94067	0.897896	0.490712	0.412023	0.142301	1.01116	1.02591	0.393108	1.32698	1.4638	0.732911	1.66553	1.57293	1.62424	1.17168	0.766097
O54879	O54879	High mobility group protein B3	Hmgb3	2	2	2	13.5	13.5	13.5	23.01	0.00049237	6.7895	31	1.04493	0.767394	0.929049	0.706188	0.76077	0.815634	0.407418	0.641351	0.576054	0.796514	1.03062	-0.353001	1.02752	0.980482	0.857846	0.693156	0.709809	0.647621	0.067914	1.02009
Q91W50	Q91W50	Cold shock domain-containing protein E1	Csde1	13	13	13	17.5	17.5	17.5	88.79	0	67.814	186	1.04042	1.08825	1.18557	1.35386	0.99186	1.00428	0.912776	1.23688	1.11937	0.748182	0.724514	0.500859	1.58346	1.55922	1.45477	0.925694	0.796766	0.984379	0.212328	1.05177
P17225;B2RU80	P17225	Polypyrimidine tract-binding protein 1	Ptbp1	13	13	10	41.6	41.6	37.6	56.477	0	269.87	296	1.0397	1.07518	0.591468	1.37504	1.38215	1.13272	-0.971444	0.585505	-0.0192328	-0.00465489	0.487323	0.729981	1.22974	0.541639	1.02126	-0.0498465	0.240129	0.246583	0.285004	1.14419
P17809	P17809	Solute carrier family 2, facilitated glucose transporter member 1	Slc2a1	6	6	6	8.9	8.9	8.9	53.984	0	14.483	86	1.02996	1.14828	-0.261204	0.344907	0.193819	0.108566	-0.167144	-0.387315	-0.44461	0.0720032	1.02784	0.0314532	0.834279	0.655939	0.783976	0.953756	0.84497	-0.514428	0.688584	0.786125
P47739	P47739	Aldehyde dehydrogenase, dimeric NADP-preferring	Aldh3a1	7	7	6	17.2	17.2	14.6	50.48	0	19.409	68	1.02166	0.911944	0.868667	0.411335	-0.375167	-0.411418	1.6652	1.80161	1.78417	1.14195	2.47393	1.44909	0.230738	0.510176	0.378707	1.17637	1.67785	0.835249	0.285753	0.844398
Q5SWU9	Q5SWU9	Acetyl-CoA carboxylase 1;Biotin carboxylase	Acaca	49	49	41	25.1	25.1	20.2	265.25	0	185.4	543	1.01763	0.814039	1.0544	1.28877	1.49849	1.48588	1.69976	1.79014	1.70316	1.77607	1.77921	1.98709	1.27324	1.47426	1.4385	1.53306	1.18043	1.70202	0.725107	0.871113
P62814;Q91YH6	P62814	V-type proton ATPase subunit B, brain isoform	Atp6v1b2	13	13	13	38.7	38.7	38.7	56.55	0	51.579	180	1.01466	1.08071	0.769457	1.01902	1.19758	1.01314	1.8049	1.92554	1.96604	1.85814	1.69768	1.76962	1.34976	1.55274	1.33259	1.23455	1.15827	1.82968	0.640629	0.857773
Q9JIK5	Q9JIK5	Nucleolar RNA helicase 2	Ddx21	34	34	34	46.7	46.7	46.7	93.55	0	252.38	434	1.01461	0.868454	0.888358	2.0044	1.79448	1.70853	2.5913	2.41444	2.44895	0.906572	1.0556	1.3966	1.79092	1.86314	1.81333	2.03807	2.00785	1.94291	0.149396	1.0733
Q62448	Q62448	Eukaryotic translation initiation factor 4 gamma 2	Eif4g2	24	24	24	34.1	34.1	34.1	102.1	0	61.314	242	1.01438	1.11101	0.611953	1.63745	1.64351	1.70173	0.791619	0.636725	0.819161	0.837399	1.03691	0.999553	1.74318	1.88099	1.5231	1.14473	0.451549	0.686223	0.0622235	0.974448
Q6PDL0	Q6PDL0	Cytoplasmic dynein 1 light intermediate chain 2	Dync1li2	9	8	8	21.3	18.7	18.7	54.218	0	57.031	77	1.01	1.13166	0.8342	1.99259	1.88193	1.49043	0.633678	0.551861	0.144005	2.30191	2.38265	2.14815	1.49895	1.38265	1.42089	0.668349	0.731567	0.870376	0.722228	0.750011
Q501J6	Q501J6	Probable ATP-dependent RNA helicase DDX17	Ddx17	26	17	17	42.9	29.7	29.7	72.399	0	82.926	158	1.00927	1.35005	0.783851	1.45464	1.21226	1.55028	0.14318	0.637754	0.710605	0.361713	0.270148	0.324179	1.05915	0.896944	0.816992	0.916734	0.409311	0.8799	1.01092	1.25187
Q00560	Q00560	Interleukin-6 receptor subunit beta	Il6st	13	13	13	20.6	20.6	20.6	102.45	0	54.196	114	1.00893	1.02441	0.929688	0.703864	0.631722	0.282927	-0.718988	-0.107712	-0.203353	0.722283	0.786077	0.545582	-1.35796	-0.514955	-1.45939	0.673475	0.0941356	0.465342	0.54397	1.31919
P48678	P48678	Prelamin-A/C;Lamin-A/C	Lmna	45	45	43	64.7	64.7	63.3	74.237	0	323.31	825	1.00396	0.0954691	0.211624	1.23302	1.44862	1.26269	0.172709	-0.522774	0.532525	1.27628	1.27669	1.44973	1.56443	1.03364	1.28346	1.8693	1.72245	1.88753	2.63042	0.543131	+
Q99LC8;E9PXI5;L7N2B1;K7N6Y7;E9Q7S8;D3YUI0	Q99LC8	Translation initiation factor eIF-2B subunit alpha	Eif2b1	8	8	8	28.9	28.9	28.9	33.816	0	26.172	60	0.99943	0.938053	0.930455	0.952552	0.776142	1.01078	1.42194	1.29082	1.422	1.60985	1.5674	1.58503	1.23507	1.44995	1.21014	1.38769	1.2661	1.2354	2.30898	0.805744	+
Q80X90	Q80X90	Filamin-B	Flnb	73	67	65	40.2	38.5	37.2	277.82	0	323.31	845	0.974604	1.00716	0.986156	1.51984	1.77098	1.51266	0.837168	0.846415	0.844619	1.43255	1.59976	1.47367	1.89619	1.96331	2.04169	1.51918	1.68518	1.58845	2.87828	0.685635	+
Q7TQH0	Q7TQH0	Ataxin-2-like protein	Atxn2l	13	13	13	16.5	16.5	16.5	110.65	0	91.921	108	0.972237	0.877352	1.66547	1.08324	1.80823	1.35136	0.26525	0.0655458	0.197118	0.553754	0.338434	-0.0448191	1.13078	1.50566	1.82031	0.9335	0.861551	0.626829	0.0805393	1.04406
Q9WTX5	Q9WTX5	S-phase kinase-associated protein 1	Skp1	4	4	4	20.9	20.9	20.9	18.672	0	15.354	43	0.97189	1.08637	1.19524	1.56412	1.12311	1.61025	1.08372	1.00998	1.24286	1.83079	1.16262	1.22361	1.35678	1.69448	0.952404	1.70985	0.979402	1.10793	0.438018	0.916628
Q60875;REV__Q9CQ66	Q60875	Rho guanine nucleotide exchange factor 2	Arhgef2	22	22	22	27.7	27.7	27.7	111.97	0	71.422	163	0.966678	0.936294	1.40039	1.29854	2.06747	1.50807	0.341962	0.123709	0.192196	0.680756	0.308925	1.01464	1.25034	1.28203	0.616629	0.725351	0.35645	0.790943	0.364811	1.14952
O09117	O09117	Synaptophysin-like protein 1	Sypl1	2	2	2	13	13	13	28.899	0.00046189	5.9321	30	0.955615	1.16509	1.27892	0.572776	0.766648	0.732447	1.14422	1.18993	1.08179	0.913156	1.01669	1.06565	0.799285	0.549	0.649127	1.33297	1.43296	1.01935	0.0340194	1.00845
Q8VHK9	Q8VHK9	ATP-dependent RNA helicase DHX36	Dhx36	17	17	16	20.2	20.2	19.2	113.88	0	52.318	165	0.950637	1.00548	0.531479	0.77137	0.899886	0.776346	0.35496	0.555436	0.132767	-0.0168914	0.489402	-0.0171772	0.749647	0.876632	0.867402	0.733053	0.703242	0.620061	0.31491	1.07782
P42208	P42208	Septin-2	2022-09-02	14	14	14	54.8	54.8	54.8	41.525	0	242.78	205	0.941754	0.833178	0.918002	1.999	2.05086	2.24902	0.743184	0.854928	0.816353	0.994733	0.955281	0.987535	2.14395	1.99662	2.06128	1.08527	1.88918	1.32014	0.377215	0.855415
O54941	O54941	SWI/SNF-related matrix-associated actin-dependent regulator of chromatin subfamily E member 1	Smarce1	4	4	4	11.7	11.7	11.7	46.638	0	18.248	53	0.940515	1.06572	0.186637	-0.651583	0.892541	0.535687	1.5801	1.02548	1.16623	-1.0799	-2.52206	-0.86491	-0.0696629	-2.23192	0.948847	-0.489949	-0.979164	-0.501332	2.90204	3.06226	+
Q91VY9	Q91VY9	Zinc finger protein 622	Znf622	10	10	10	31.1	31.1	31.1	53.451	0	61.103	101	0.937795	0.829233	0.911281	0.157294	0.187219	0.626685	0.0831403	0.554294	0.234719	-0.135062	0.230564	0.282909	-0.50268	1.07146	0.946839	0.930976	0.839255	1.46348	0.105883	0.954395
Q61584	Q61584	Fragile X mental retardation syndrome-related protein 1	Fxr1	13	13	12	25.6	25.6	24.4	76.221	0	63.078	156	0.933766	1.12598	1.19942	0.17841	0.143056	-0.0946592	0.233634	-0.13838	-0.119663	0.327777	0.38862	0.161409	0.571719	0.662471	0.523133	0.736136	0.487066	0.529142	0.222929	0.931173
P63101;O70456	P63101	14-3-3 protein zeta/delta	Ywhaz	9	9	7	46.5	46.5	39.2	27.771	0	61.319	121	0.930916	1.05581	1.09945	0.899462	0.811331	0.831145	0.222552	-0.160984	0.586209	1.53547	1.02084	1.14165	1.18523	1.20548	0.974707	0.886806	0.658405	0.841349	1.34011	0.783132	+
Q8VHR5	Q8VHR5	Transcriptional repressor p66-beta	Gatad2b	10	10	9	23.4	23.4	21.7	65.41	0	39.319	120	0.926687	0.982085	0.770245	0.186337	0.318215	0.864984	1.97478	1.64221	1.98902	0.498348	0.557219	0.0882651	0.169324	0.275961	0.203132	0.828569	0.990806	0.728358	1.54922	1.50578	+
O88796	O88796	Ribonuclease P protein subunit p30	Rpp30	5	5	5	24.3	24.3	24.3	29.473	0	22.578	111	0.923643	1.00833	0.798662	1.26218	1.30162	1.29905	1.24658	1.18833	1.32262	0.904035	0.931491	0.883222	1.53343	1.45123	1.37631	1.11102	0.956024	0.855158	0.13703	1.02725
Q99NB9	Q99NB9	Splicing factor 3B subunit 1	Sf3b1	43	43	43	42.9	42.9	42.9	145.81	0	234.46	422	0.922986	0.553993	0.95717	1.67999	1.73495	2.30145	0.746102	0.633166	0.914477	0.285561	0.379634	0.23636	1.13332	1.367	1.13277	1.22148	0.794406	1.34874	0.55287	1.21654
P83870	P83870	PHD finger-like domain-containing protein 5A	Phf5a	4	4	4	48.2	48.2	48.2	12.405	0	28.336	66	0.910739	1.30601	1.08044	1.71778	2.06021	2.06635	1.13593	1.22761	0.943885	1.13789	0.973562	0.978617	1.39734	1.78268	1.38729	1.37728	1.43339	1.29543	0.177197	1.05421
Q9DAW9	Q9DAW9	Calponin-3	Cnn3	6	6	5	24.5	24.5	21.2	36.428	0	15.202	27	0.910017	0.280691	0.52221	-1.32283	-0.587212	-0.699901	0.157387	0.763108	1.30414	-0.378111	0.899737	0.909058	-1.94895	-1.73993	-1.37535	0.621918	1.01673	0.891517	0.221136	1.2059
P46460	P46460	Vesicle-fusing ATPase	Nsf	14	14	14	19.9	19.9	19.9	82.613	0	53.623	256	0.89997	1.1474	1.16298	1.11301	1.56153	1.24049	1.07315	1.10387	0.816699	1.32593	1.8162	1.46553	1.28613	1.68438	1.67217	1.32181	1.27358	1.49905	2.71064	0.780025	+
Q9D898	Q9D898	Actin-related protein 2/3 complex subunit 5-like protein	Arpc5l	2	2	2	16.3	16.3	16.3	16.98	0	9.2014	66	0.889118	0.724913	0.636559	0.176973	0.135812	0.833331	1.2044	1.17004	1.33489	0.894708	0.966796	0.944064	0.935131	0.603142	0.800651	1.05009	0.856385	1.11363	0.350654	0.921708
Q99K85	Q99K85	Phosphoserine aminotransferase	Psat1	9	9	9	25.7	25.7	25.7	40.472	0	33.46	92	0.887158	1.22368	1.15482	1.95751	-0.170336	0.289082	2.42661	2.47988	1.84072	1.98397	1.67216	1.91754	0.881294	2.53014	1.08108	1.82549	1.15207	1.7386	0.389884	0.812676
Q8QZT1	Q8QZT1	Acetyl-CoA acetyltransferase, mitochondrial	Acat1	9	9	9	32.1	32.1	32.1	44.816	0	115.04	92	0.882432	0.701281	0.282319	-0.574311	-0.435868	-0.463942	0.855935	0.216737	0.73801	1.08664	0.746781	0.437061	0.223103	-0.58371	-0.472596	-0.38338	0.077172	-0.231835	0.21576	1.10559
Q8K3A9	Q8K3A9	7SK snRNA methylphosphate capping enzyme	Mepce	2	2	2	5.4	5.4	5.4	72.05	0	87.061	24	0.880094	0.887742	0.943938	0.0537543	-0.157982	0.14531	1.77803	0.431771	1.38434	0.356404	0.686029	0.779678	0.512725	0.100404	0.565748	1.61212	1.2495	1.6744	0.189814	0.912425
Q8BMA6	Q8BMA6	Signal recognition particle subunit SRP68	Srp68	12	12	12	27.5	27.5	27.5	70.573	0	136.81	122	0.875038	0.630879	0.526809	1.06981	0.54602	0.85989	0.661787	0.818263	0.392509	-0.401063	0.358875	0.229959	0.671792	0.371339	0.186405	0.959207	0.580615	0.353961	1.51287	1.26672	+
P63005	P63005	Platelet-activating factor acetylhydrolase IB subunit alpha	Pafah1b1	7	7	7	21	21	21	46.67	0	23.799	90	0.87374	0.73592	0.929049	0.967855	0.915927	1.03976	1.01124	1.20579	0.676082	1.52275	1.15787	1.43101	1.34804	1.10242	1.33235	0.848882	0.619139	0.78081	0.954709	0.871362
Q9JKB3	Q9JKB3	Y-box-binding protein 3	Ybx3	5	2	2	17.5	8.6	8.6	38.813	0	43.3	36	0.87145	0.549563	0.471077	-3.62585	0.267323	1.00769	0.0395212	0.0231099	0.203883	0.291458	0.541666	0.107383	0.939954	1.56794	2.28748	0.44945	0.393948	0.0426271	0.769063	0.591674
Q9CZ30	Q9CZ30	Obg-like ATPase 1	Ola1	8	8	8	26.8	26.8	26.8	44.729	0	22.072	62	0.866175	1.40282	0.835979	1.64719	0.81248	0.993299	1.10661	1.1992	1.09811	1.19013	1.09872	1.11103	1.32147	1.24707	1.5065	0.87709	0.164504	-0.0617608	0.380089	1.12308
Q3U1J4	Q3U1J4	DNA damage-binding protein 1	Ddb1	22	22	22	25.3	25.3	25.3	126.85	0	52.854	186	0.857759	1.05512	0.666608	0.735336	0.634314	0.672735	1.26947	1.14051	1.16195	1.3339	0.984125	1.04089	0.737462	0.456943	0.592036	0.529857	0.536231	0.260229	0.720818	1.14183
P05202	P05202	Aspartate aminotransferase, mitochondrial	Got2	17	17	17	47.9	47.9	47.9	47.411	0	127.7	132	0.853751	0.756915	1.02063	-1.94603	-0.429714	0.0683128	2.37477	2.31882	2.27919	0.848926	0.832268	0.561579	-0.99573	-0.445167	0.0558516	1.03896	1.03001	1.23993	0.274522	1.2726
P42669	P42669	Transcriptional activator protein Pur-alpha	Pura	6	4	4	25.5	21.8	21.8	34.883	0	10.151	38	0.846964	-0.00419617	1.07802	1.48708	1.59657	1.53074	-0.386848	-0.256478	-0.449032	-0.298679	-0.262394	0.140645	1.81858	1.44092	0.492346	-0.0140589	-0.500087	0.024691	0.322755	1.22178
Q8VC04	Q8VC04	Transmembrane protein 106A	Tmem106a	2	2	2	11.5	11.5	11.5	29.109	0	8.5217	27	0.84141	0.889614	0.748316	0.459323	0.352451	0.232302	-0.252351	-0.289953	-0.429101	1.03106	0.865035	0.715754	-0.247922	-0.0165107	-0.593309	0.548429	0.457505	0.537881	0.12997	0.944171
Q9QUI0;Q9CR99	Q9QUI0	Transforming protein RhoA	Rhoa	7	7	3	50.8	50.8	24.9	21.782	0	128.73	87	0.839703	0.64842	1.82741	0.903805	0.527027	1.29966	1.30842	1.42332	1.42637	1.79846	1.1806	1.57956	0.966555	1.13021	1.24286	0.707325	1.16444	1.50874	0.287147	0.920569
Q02013	Q02013	Aquaporin-1	Aqp1	2	2	2	10.8	10.8	10.8	28.793	0	26.099	27	0.834756	0.503993	0.724119	-2.01329	-1.52669	-0.395645	-0.429569	-0.704977	-2.01553	0.851719	0.948749	0.663961	-0.525198	-0.469501	-0.14485	0.888446	0.521334	-1.71427	0.747435	0.627867
Q99J09	Q99J09	Methylosome protein 50	Wdr77	8	8	8	34.5	34.5	34.5	36.942	0	35.038	122	0.826029	0.691709	0.639389	0.966653	1.96236	1.94953	1.93607	1.89633	1.56328	1.80756	1.59853	1.62132	2.30045	1.15747	2.06221	1.10708	0.804491	1.60284	0.316161	0.881982
Q9CQJ6	Q9CQJ6	Density-regulated protein	Denr	5	5	5	34.3	34.3	34.3	22.166	0	21.957	30	0.823214	1.06987	-0.0157314	-1.63638	-2.15396	1.48231	0.503939	-1.31717	-2.97789	-0.855963	-1.11937	0.586698	0.406206	1.84416	0.301635	-1.31847	-1.13628	-0.750535	0.149162	0.84545
Q61035	Q61035	Histidine--tRNA ligase, cytoplasmic	Hars	11	11	9	25	25	21.2	57.432	0	28.073	91	0.814802	0.897623	0.407349	0.281272	0.362604	1.21959	0.718813	0.798729	0.456821	1.15701	0.831286	0.964235	0.962187	1.6222	1.38207	0.224018	0.773454	1.17517	1.2648	0.78555
O70551	O70551	SRSF protein kinase 1	Srpk1	10	10	8	21.9	21.9	18.7	73.088	0	25.063	62	0.811901	0.977112	-0.136611	0.616021	0.759527	0.618243	0.457797	0.300043	0.060466	0.171054	0.455698	-0.0283352	0.598876	0.584185	0.67614	0.496886	0.631068	-0.126229	0.311171	1.08049
Q9CPP0	Q9CPP0	Nucleoplasmin-3	Npm3	4	4	4	41.7	41.7	41.7	19.023	0	133.4	75	0.808541	0.563864	0.516053	1.41414	1.44261	1.47246	0.722676	1.11681	0.993945	0.63118	0.43062	0.68381	1.2629	1.06699	1.36874	0.201022	-0.00371173	0.420901	0.922721	1.25882
O88544	O88544	COP9 signalosome complex subunit 4	Cops4	8	8	8	27.8	27.8	27.8	46.284	0	25.256	66	0.80128	0.754271	0.565314	0.571865	0.437449	0.638989	1.84315	1.6736	1.97501	0.528172	1.3399	1.36815	0.696756	0.339093	0.374469	0.813457	0.933854	0.86072	0.43607	1.1671
P10639	P10639	Thioredoxin	Txn	3	3	3	32.4	32.4	32.4	11.675	0.00052383	7.9381	37	0.784017	1.35941	1.01576	0.996237	0.752371	0.796937	0.416481	1.10799	1.16176	1.00406	1.25033	1.13893	1.40951	1.07272	0.956403	1.39258	1.03044	0.510024	0.593858	0.899584
Q6PGB6	Q6PGB6	N-alpha-acetyltransferase 50	Naa50	8	8	8	52.1	52.1	52.1	19.414	0	25.197	23	0.781712	-0.186018	1.19126	1.57618	1.47056	2.13051	0.544431	0.0501922	1.18262	1.45662	0.639617	1.4928	1.8136	2.29795	2.21082	1.62582	1.22678	1.11986	1.1045	0.672973
Q61879;E9Q264;G3UW82;Q91Z83;P13542;Q02566;Q5SX39;P13541;A2AQP0;Q5SX40	Q61879	Myosin-10	Myh10	60	41	40	35.6	26	25.5	228.99	0	148.9	540	0.766548	0.804638	1.02697	1.30852	1.25346	1.1683	0.823581	1.02598	0.798527	1.21718	1.1352	1.01859	1.17762	1.39091	1.19913	1.25344	1.31558	0.899962	1.29484	0.881948
Q8BYU6	Q8BYU6	Torsin-1A-interacting protein 2	Tor1aip2	3	2	2	7	5	5	54.495	0.008377	2.7388	3	0.75149	0.359527	0.426469	-1.8274	-1.53207	-0.922835	1.3836	1.40968	1.41701	0.0151743	0.0404588	0.249731	-2.00558	-1.86629	-0.79815	-0.149356	-0.372045	-0.398356	0.799982	1.68178
E9Q555	E9Q555	E3 ubiquitin-protein ligase RNF213	Rnf213	95	95	95	23.8	23.8	23.8	584.25	0	315.88	953	0.743191	0.836714	0.79184	1.00672	1.04419	1.13657	-0.500771	-0.517271	-0.56146	0.185982	0.257517	0.243886	1.09353	1.02817	1.23211	0.232847	0.282916	0.113955	0.100363	0.948159
Q6NVF9	Q6NVF9	Cleavage and polyadenylation specificity factor subunit 6	Cpsf6	8	8	8	21.2	21.2	21.2	59.152	0	35.435	69	0.743057	1.63983	0.947037	1.77583	0.339138	1.44867	1.63699	1.30697	1.50973	1.00975	0.317871	0.0759906	1.44511	0.795348	0.951565	1.89616	1.93855	1.8498	0.168913	1.08566
Q6P5B0	Q6P5B0	RRP12-like protein	Rrp12	22	22	22	21.5	21.5	21.5	143.13	0	63.592	215	0.736276	0.947714	0.704157	1.13024	0.95087	0.906741	0.056723	0.440949	0.458236	-0.0639735	0.322519	0.280985	1.2899	0.990908	0.919942	0.877546	0.592278	0.387102	0.181627	1.05822
Q64012	Q64012	RNA-binding protein Raly	Raly	10	10	10	37.2	37.2	37.2	33.188	0	29.699	71	0.733214	1.08661	1.11871	-1.6002	-1.43417	-1.15901	-2.30702	-2.29695	-0.885372	-2.72722	-3.17705	-1.9966	-0.972056	-0.673303	-0.315729	-0.756598	-0.71669	-0.406246	0.452822	1.46943
P16110	P16110	Galectin-3	Lgals3	5	5	5	20.8	20.8	20.8	27.515	0	17.353	149	0.730895	0.677333	0.892632	0.459532	0.441077	0.488522	0.428861	0.641303	0.692832	0.612876	0.540944	0.718716	1.20264	1.23636	0.956726	0.70206	0.816836	0.792093	1.55758	0.848948	+
Q6PAM1	Q6PAM1	Alpha-taxilin	Txlna	8	8	8	20.2	20.2	20.2	62.368	0	37.848	113	0.727958	1.47813	0.631987	0.728485	0.915586	0.603215	0.395918	0.673435	0.99113	1.1053	0.998042	1.2061	0.473024	0.7723	1.48912	1.42871	1.70808	1.62984	1.52228	0.754092	+
Q8VDW0	Q8VDW0	ATP-dependent RNA helicase DDX39A	Ddx39a	14	14	6	43.1	43.1	19.9	49.067	0	71.943	200	0.72241	0.653643	1.34968	0.4589	0.415358	0.387821	0.54213	0.562754	0.0257804	-0.08642	0.393836	0.286269	0.665143	0.625582	0.367697	0.803536	0.337065	0.677969	0.351025	1.08404
Q8C854	Q8C854	Myelin expression factor 2	Myef2	9	9	9	15.1	15.1	15.1	63.294	0	17.932	66	0.718493	0.665248	0.19096	1.13343	0.66778	1.09523	-1.3065	-0.640608	-0.671289	0.0870954	-0.229359	-0.622598	0.617883	-0.160835	0.622488	-0.882347	-0.630302	0.304111	0.410577	1.23557
Q8BTW3	Q8BTW3	Exosome complex component MTR3	Exosc6	4	4	4	18.7	18.7	18.7	28.37	0.0005291	8.1435	21	0.711734	0.574689	0.868934	0.990526	1.43294	1.2599	0.839505	1.00733	0.480422	-0.466707	-0.872615	-2.06593	-0.0414884	0.957706	0.209205	0.616059	1.19278	1.02386	1.44865	1.79739	+
Q8K396	Q8K396	Meiotic nuclear division protein 1 homolog	Mnd1	1	1	1	4.9	4.9	4.9	23.849	0.0096352	2.6347	24	0.710628	0.583077	0.738539	0.377339	0.221092	0.170203	0.0168747	-0.0780693	0.122095	0.322185	0.327867	0.477546	1.00752	0.730146	0.715961	0.685693	0.446425	0.443463	1.22869	0.837985
Q9JK48	Q9JK48	Endophilin-B1	Sh3glb1	5	5	4	14.2	14.2	12.1	40.855	0	23.658	69	0.704944	1.407	1.84501	0.65122	0.466422	0.273216	1.60466	0.988097	1.21463	1.22442	1.33141	1.59761	0.212242	0.0234521	0.00923216	2.07003	1.41646	1.85907	0.0753767	0.955671
Q80X50	Q80X50	Ubiquitin-associated protein 2-like	Ubap2l	14	14	14	19.7	19.7	19.7	116.8	0	169.72	150	0.702926	1.07897	1.03019	0.606122	1.19617	0.639865	0.984716	0.634244	0.897952	0.686002	0.475893	0.506233	0.51181	0.625375	0.707258	0.285157	0.441997	0.335155	2.99309	1.27911	+
Q99LD9	Q99LD9	Translation initiation factor eIF-2B subunit beta	Eif2b2	7	7	7	21.7	21.7	21.7	38.897	0	31.373	61	0.689933	0.730303	0.554347	0.584317	0.160117	0.416035	0.806008	0.983029	0.885212	0.741444	0.899567	0.648834	0.797648	0.529755	1.15487	0.846554	0.659207	1.05892	0.875427	0.889014
Q64737	Q64737	Trifunctional purine biosynthetic protein adenosine-3;Phosphoribosylamine--glycine ligase;Phosphoribosylformylglycinamidine cyclo-ligase;Phosphoribosylglycinamide formyltransferase	Gart	19	19	19	28.1	28.1	28.1	107.5	0	76.364	233	0.684659	1.00202	0.66684	1.39743	1.09572	1.04263	1.89793	1.67338	1.36606	1.08064	1.2933	1.21098	1.22201	1.49243	0.817772	1.12593	1.45375	1.05931	0.0175052	1.00545
Q9QZI8	Q9QZI8	Serine incorporator 1	Serinc1	3	3	3	7.5	7.5	7.5	50.508	0.0024865	4.3728	22	0.684094	0.718454	0.668611	0.0794325	0.134243	-0.148631	-0.225808	-0.384788	-0.528063	0.41713	0.4928	0.447172	0.0522995	-0.10484	-0.304263	0.819462	0.747909	0.896817	0.664244	0.826963
Q9DBJ1;O70250	Q9DBJ1	Phosphoglycerate mutase 1	Pgam1	8	8	8	38.2	38.2	38.2	28.832	0	48.22	66	0.683603	0.420208	0.538666	0.0212629	0.13573	0.0763135	1.31885	1.68023	0.462599	0.394886	0.918118	-0.288219	0.39322	0.205992	0.212233	0.555279	0.637338	0.740265	0.350862	1.12839
Q80UG5	Q80UG5	Septin-9	2022-09-09	16	16	16	39.6	39.6	39.6	65.574	0	115.95	102	0.680427	-0.725033	0.832559	-0.22693	0.0748306	0.0221358	0.304262	-1.88211	0.375738	0.479251	-3.56619	0.694661	-0.325563	-0.644524	0.358653	0.411252	1.01495	-0.720534	0.142073	1.14463
Q9DBD5	Q9DBD5	Proline-, glutamic acid- and leucine-rich protein 1	Pelp1	10	10	10	13.8	13.8	13.8	118.07	0	48.861	116	0.671782	0.46772	0.318057	1.05731	0.590342	0.796513	-0.12902	-0.117424	-0.0292319	-1.12034	-0.286414	-1.30514	0.437199	0.303614	0.578868	0.419874	0.224783	0.650759	0.788726	1.33205
Q99JI6	Q99JI6	Ras-related protein Rap-1b	Rap1b	9	9	3	54.3	54.3	29.3	20.825	0	35.291	73	0.668582	0.758777	0.870003	-1.78372	-0.0764548	-0.248426	-1.08141	0.207804	-2.24639	0.449254	-0.939235	-0.922404	-0.539582	-0.0987143	-0.612498	0.601654	0.417407	0.063567	0.13632	0.901204
Q8CIG8	Q8CIG8	Protein arginine N-methyltransferase 5	Prmt5	12	12	12	25.4	25.4	25.4	72.679	0	24.768	110	0.666302	0.485966	0.535963	0.850075	0.79859	0.801288	0.847787	0.896575	0.966853	1.43106	1.5284	1.44222	0.908372	0.910425	0.630346	1.02085	1.13431	1.01076	2.15643	0.783537	+
Q9D1J3	Q9D1J3	SAP domain-containing ribonucleoprotein	Sarnp	6	6	6	31.9	31.9	31.9	23.532	0	38.886	57	0.663516	0.614982	1.00301	0.439186	-1.35534	0.729664	1.35159	0.39489	1.39448	-1.85813	-0.0165808	1.07294	1.3441	-0.338261	1.2063	-1.24606	0.234315	1.19792	0.393873	1.32352
Q64337	Q64337	Sequestosome-1	Sqstm1	9	9	9	32.1	32.1	32.1	48.162	0	95.725	94	0.660297	0.430326	0.329155	0.336023	0.254511	-0.161783	0.892393	1.16424	0.691426	0.556361	0.574543	0.620122	0.598561	0.521778	0.285405	0.391779	0.35197	0.294791	0.125014	1.03139
Q8VCN5	Q8VCN5	Cystathionine gamma-lyase	Cth	6	6	6	21.4	21.4	21.4	43.567	0	25.203	48	0.658291	0.695783	0.424733	-0.616937	-0.635543	-0.364163	1.69149	1.85312	1.74614	1.09897	1.196	1.36916	1.14245	1.12456	0.833431	1.64427	1.46511	1.17979	1.0511	0.649628
P16460	P16460	Argininosuccinate synthase	Ass1	11	11	11	30.3	30.3	30.3	46.584	0	22.176	62	0.656927	0.36242	0.083656	2.02048	2.34894	2.10581	-1.36537	-1.10065	-0.424873	1.64992	1.6515	1.88992	2.41896	1.9768	2.22281	-0.394094	-0.361853	0.0025705	0.593839	0.6123
P09055	P09055	Integrin beta-1	Itgb1	19	19	19	30.7	30.7	30.7	88.231	0	154.05	142	0.656639	0.551033	0.779592	-0.084469	0.0627414	0.188122	-0.0789676	-0.000822389	-2.18647	0.274378	0.539779	0.60424	-0.191093	0.0606073	-0.477729	0.0970302	0.203226	0.348546	0.23201	0.886001
Q9WVK4	Q9WVK4	EH domain-containing protein 1	Ehd1	24	24	17	53.2	53.2	39	60.602	0	110.41	245	0.654053	0.873634	0.711117	1.5688	1.71754	1.21052	0.820995	0.331292	0.884181	0.792668	0.468942	0.943033	0.546887	1.055	1.48609	1.85697	1.74842	1.65966	0.395897	0.87152
Q9WUD1	Q9WUD1	STIP1 homology and U box-containing protein 1	Stub1	8	8	8	30.6	30.6	30.6	34.909	0	22.988	52	0.648359	0.505415	0.255165	0.108053	0.924752	0.91464	0.709818	0.295873	0.446679	1.03724	1.10762	1.09642	0.700631	0.891621	0.146942	0.651195	0.253691	0.198958	0.403402	0.906432
P24369	P24369	Peptidyl-prolyl cis-trans isomerase B	Ppib	9	9	9	37.5	37.5	37.5	23.713	0	48.859	88	0.644237	0.973371	0.920772	0.529325	0.7472	1.02661	0.276323	0.00154867	0.30029	0.574892	0.76291	0.703608	1.62604	1.11328	0.999922	0.514491	0.819603	-0.350209	0.306849	0.901607
Q5SSW2	Q5SSW2	Proteasome activator complex subunit 4	Psme4	32	32	32	21.3	21.3	21.3	211.19	0	152.15	322	0.63734	0.42051	0.982157	0.766684	0.629303	0.485612	1.14179	1.30407	1.37556	1.39458	1.47221	1.30294	0.150651	0.561737	0.499353	0.823727	0.770771	0.942693	0.0365034	0.986564
Q3TJZ6	Q3TJZ6	Protein FAM98A	Fam98a	6	4	4	21	14.6	14.6	55.055	0	18.535	67	0.63501	0.666268	0.794375	0.126806	0.259983	0.231149	0.167387	-0.0133643	0.0384636	0.127727	-0.0127329	0.238764	0.373976	0.65877	0.0826917	-0.712459	0.344423	0.483548	0.415036	1.10713
Q9CPS7	Q9CPS7	RNA-binding protein PNO1	Pno1	7	7	7	41.9	41.9	41.9	27.453	0	80.706	83	0.627116	1.08096	1.39461	2.22637	2.32789	2.47934	0.496097	1.03685	1.1123	1.4998	1.56169	1.56216	2.74222	2.83939	2.89422	1.4645	1.37188	1.09161	0.722799	0.721077
P26043	P26043	Radixin	Rdx	18	7	7	36.2	18.5	18.5	68.542	0	46.08	86	0.625505	-2.59749	0.190528	0.538542	-3.68201	-3.64128	0.49947	-2.06816	-2.18393	0.670142	0.330273	0.481079	0.412566	-0.803927	-0.475315	-1.10832	0.916781	0.128046	1.36268	0.371127	+
Q9DBR3	Q9DBR3	Armadillo repeat-containing protein 8	Armc8	10	10	10	18.9	18.9	18.9	75.363	0	30.781	137	0.624844	0.551239	0.765297	1.17643	0.990473	1.54146	1.24322	1.19553	1.23502	1.309	1.17131	0.935448	0.382945	0.436032	0.209205	1.08976	0.660315	0.764481	0.862354	1.19979
Q9D2G2	Q9D2G2	Dihydrolipoyllysine-residue succinyltransferase component of 2-oxoglutarate dehydrogenase complex, mitochondrial	Dlst	8	8	8	20.9	20.9	20.9	48.994	0	55.832	114	0.606749	0.502214	0.59682	-0.200009	0.0278259	-0.101442	0.547051	0.806874	0.609688	0.384435	0.396558	0.395912	-0.0517788	-0.20501	-0.24471	0.593634	0.73561	0.830708	0.134612	1.04411
O88384	O88384	Vesicle transport through interaction with t-SNAREs homolog 1B	Vti1b	3	3	3	14.7	14.7	14.7	26.713	0	11.95	21	0.605263	0.491281	0.602233	0.240201	-1.28004	0.167706	-1.97771	-0.324261	-1.47545	0.630006	0.288169	0.151819	-1.43477	-0.278151	-1.5558	0.46905	0.423429	0.428665	0.220583	0.852426
Q99ME9	Q99ME9	Nucleolar GTP-binding protein 1	Gtpbp4	11	11	11	24.1	24.1	24.1	74.112	0	28.105	76	0.60489	0.680752	-0.412827	0.0338788	-0.0774525	-0.668133	-0.660181	-0.750304	-0.934804	-4.70473	-2.16978	-2.04097	0.272858	-0.0990529	-0.2812	-0.116473	0.376852	-0.101721	0.63936	1.67276
P97499	P97499	Telomerase protein component 1	Tep1	34	34	34	17.8	17.8	17.8	291.46	0	83.944	227	0.604296	0.596042	0.918196	0.282613	0.169098	-0.0231683	0.0221045	-0.073844	-0.182936	-0.109548	-0.279525	-0.255094	0.332514	0.467594	0.0784305	-0.0990853	-0.302934	-0.0978198	1.0877	1.21962
Q9WUP7	Q9WUP7	Ubiquitin carboxyl-terminal hydrolase isozyme L5	Uchl5	8	8	8	33.7	33.7	33.7	37.616	0	22.832	103	0.60206	0.26126	0.670686	1.34125	1.60931	0.952914	0.885796	1.06148	0.796325	1.58511	1.67609	1.21279	-0.262432	-0.713599	0.165694	0.232581	0.00641583	0.212957	0.785356	1.36767
Q9CXS4	Q9CXS4	Centromere protein V	Cenpv	5	5	5	25.8	25.8	25.8	27.541	0	46.068	19	0.59915	0.234613	0.23795	-1.37474	-0.950768	-0.764533	0.319314	-0.439504	0.156194	-0.861082	-0.146243	-0.353526	-0.857146	-0.86829	-1.06709	-0.444796	-4.00329	0.0650447	0.870772	1.65661
Q9R0X4;Q32MW3	Q9R0X4;Q32MW3	Acyl-coenzyme A thioesterase 9, mitochondrial;Acyl-coenzyme A thioesterase 10, mitochondrial	Acot9;Acot10	14	14	14	31.9	31.9	31.9	50.56	0	105.71	134	0.597431	0.578755	0.569363	0.850454	-1.14037	0.7595	1.00668	1.04945	1.22922	-0.0411094	0.440529	0.406335	0.0451221	0.815315	0.77341	0.953325	1.22578	1.015	0.018795	0.989792
P17427	P17427	AP-2 complex subunit alpha-2	Ap2a2	30	30	22	43.3	43.3	32.5	104.02	0	107.21	234	0.597131	0.373707	0.2946	1.87402	1.8087	1.81364	-0.745884	-0.00823626	1.43558	1.15191	1.19637	0.962299	1.09192	0.141161	0.231331	-0.0126452	-0.375459	-0.156871	0.446148	1.28078
Q99JP6	Q99JP6	Homer protein homolog 3	Homer3	3	3	3	9.3	9.3	9.3	39.694	0	21.707	37	0.589105	0.594703	0.589518	0.58393	0.605245	-1.36219	-1.06559	-1.70993	0.320298	-1.80705	-1.54638	0.416534	-1.26147	-0.0105556	-0.479231	0.39814	-3.34902	0.543599	0.654045	1.61708
Q8R323	Q8R323	Replication factor C subunit 3	Rfc3	10	10	10	39.3	39.3	39.3	40.526	0	43.423	104	0.587825	0.843535	0.530038	0.312767	0.570501	0.4428	0.625678	0.800397	0.631864	0.34934	0.863509	0.696962	0.535781	0.534168	-0.591476	0.5199	0.71848	0.331532	0.490711	1.11275
Q9WVA2;Q4FZG7	Q9WVA2;Q4FZG7	Mitochondrial import inner membrane translocase subunit Tim8 A;Putative mitochondrial import inner membrane translocase subunit Tim8 A-B	Timm8a1;Timm8a2	2	2	2	22.7	22.7	22.7	11.042	0.00051282	7.6487	29	0.585791	0.840414	0.906998	1.50549	1.52493	1.71141	1.44497	1.41113	1.227	0.910535	0.90279	1.09098	2.01535	2.25097	1.88392	1.05735	1.18056	0.907923	0.218814	0.922867
P56873	P56873	Sjoegren syndrome/scleroderma autoantigen 1 homolog	Sssca1	3	3	3	22.6	22.6	22.6	21.336	0	8.598	26	0.575654	-1.0569	-1.01578	-1.12243	-1.04452	-1.17498	0.323397	2.14674	1.96304	-0.159568	-0.164764	-0.248029	-0.312592	-0.730363	-0.63326	1.83562	1.72504	-0.601109	0.0823041	0.917587
Q9JLV5	Q9JLV5	Cullin-3	Cul3	17	17	17	25.9	25.9	25.9	88.947	0	41.473	122	0.560773	0.603113	0.890398	0.74553	1.00084	0.676612	0.976548	0.547728	0.917363	1.13252	1.26236	0.901887	0.78456	0.952435	0.487357	0.60599	0.654451	0.609578	0.202434	0.964284
Q99LD4	Q99LD4	COP9 signalosome complex subunit 1	Gps1	7	7	7	21.7	21.7	21.7	53.442	0	24.844	25	0.55262	0.574147	0.484688	-0.0397453	-1.62073	-0.0817407	2.06797	1.54364	1.42219	0.95841	0.592659	1.10198	0.348963	0.405051	-0.385284	-0.0130486	-0.221834	-0.125607	0.263165	1.18845
P35550	P35550	rRNA 2-O-methyltransferase fibrillarin	Fbl	15	15	12	42.2	42.2	34.6	34.306	0	99.992	142	0.544575	0.627675	0.79198	0.705891	0.699994	-0.0831958	0.1125	0.0465583	-0.084694	-0.548395	-0.514056	-0.40522	-0.683387	0.536736	0.416686	-0.0818057	0.381407	0.313372	1.33957	1.35514	+
P57746	P57746	V-type proton ATPase subunit D	Atp6v1d	4	4	4	19.8	19.8	19.8	28.369	0	10.621	31	0.543878	0.866109	-0.466157	-0.393207	0.926588	0.914751	0.315282	1.22399	1.37588	1.06351	1.14337	1.12497	0.442722	0.78532	0.832799	0.984096	0.891376	0.724815	0.664406	0.813138
Q8K1M6	Q8K1M6	Dynamin-1-like protein	Dnm1l	15	15	15	27.4	27.4	27.4	82.657	0	48.185	121	0.537267	0.355135	0.667072	0.024544	-0.0843566	-0.284962	0.8084	0.778499	0.995199	0.795423	0.930828	0.901785	-0.302619	0.864354	0.227808	0.640561	0.755318	0.815333	0.484691	0.868408
Q80U58	Q80U58	Pumilio homolog 2	Pum2	5	5	1	4.2	4.2	0.9	114.31	0	8.9395	29	0.517646	0.655573	0.502535	-0.0862703	-0.149802	-0.143146	-0.19983	-0.0800583	-0.965535	-0.30732	-0.0987832	0.199873	0.195999	-0.0269409	0.229837	0.288498	0.164419	1.01987	0.401298	0.883088
Q9CPN8	Q9CPN8	Insulin-like growth factor 2 mRNA-binding protein 3	Igf2bp3	10	9	9	24.4	22.1	22.1	63.574	0	67.454	171	0.51741	0.635513	0.692029	1.61395	1.87217	0.820465	0.336692	0.431013	0.385676	0.577703	0.835435	0.178833	1.91705	1.075	1.0228	0.301617	0.107134	0.169303	0.185872	1.09009
P61290	P61290	Proteasome activator complex subunit 3	Psme3	5	5	5	24.4	24.4	24.4	29.506	0	20.119	37	0.516697	0.769123	-0.0974391	-1.42458	-0.568459	-0.303242	1.53155	1.46328	1.49732	0.289495	1.14429	0.593144	-0.472919	-0.650575	-0.413069	0.8097	0.384086	0.415293	0.137179	1.10401
P69566	P69566	Ran-binding protein 9	Ranbp9	11	11	10	25.1	25.1	22.5	71.011	0	32.371	94	0.501517	0.956158	0.818999	0.922916	1.00043	0.865909	1.15357	1.29363	1.1854	1.27333	1.14294	1.16439	0.762009	0.663614	0.502093	1.22224	1.4029	1.27432	0.253333	0.946836
Q9QZ88	Q9QZ88	Vacuolar protein sorting-associated protein 29	Vps29	4	4	4	24.7	24.7	24.7	20.495	0	8.4432	39	0.487307	0.415541	0.287061	0.231492	0.569887	0.436636	-0.404737	-0.253094	-3.12305	-0.156055	0.064921	0.0695287	0.234693	0.0722774	2.20796	0.443903	0.641215	2.23834	0.895034	0.575689
P11031	P11031	Activated RNA polymerase II transcriptional coactivator p15	Sub1	4	4	4	30.7	30.7	30.7	14.427	0	10.026	34	0.484318	0.283741	0.625895	1.16536	1.08053	1.04027	1.39621	1.52094	1.56479	1.30975	1.51352	1.32636	1.44715	1.23188	1.40734	0.900278	1.01934	0.800936	0.565816	0.870919
Q62446	Q62446	Peptidyl-prolyl cis-trans isomerase FKBP3	Fkbp3	6	6	6	29	29	29	25.147	0	17.615	49	0.476211	-0.113863	-0.823637	-0.075894	-0.933481	-0.930256	-2.09936	-2.22197	-1.4781	-0.378987	0.0197279	-0.219525	-0.312578	-0.63458	-0.243685	0.18236	-0.738586	-0.798423	0.992176	0.67642
P00493	P00493	Hypoxanthine-guanine phosphoribosyltransferase	Hprt1	7	7	7	37.6	37.6	37.6	24.57	0	17.084	40	0.469773	0.399159	-0.116617	0.348158	0.55673	-0.0541451	1.335	1.17517	1.11839	-0.0502294	0.420698	0.736923	-0.637759	-1.12878	-2.25918	0.605029	0.310476	0.449135	1.21248	1.68637
P24668	P24668	Cation-dependent mannose-6-phosphate receptor	M6pr	4	4	4	19.1	19.1	19.1	31.172	0	70.001	114	0.464293	0.672002	0.696336	0.301666	0.43489	0.0585747	0.0464269	0.264607	-0.0546743	0.648951	0.571291	0.673053	0.752254	0.272885	0.435769	0.498218	0.45892	0.64822	1.40163	0.852278	+
Q9EPU0	Q9EPU0	Regulator of nonsense transcripts 1	Upf1	21	21	21	25.4	25.4	25.4	123.97	0	52.253	190	0.464047	0.139253	0.483636	-0.104501	0.120717	-0.078056	-0.857426	0.210281	-1.17711	-0.306845	-0.435788	-0.539736	0.19423	0.329141	0.117253	0.129668	0.460332	0.305627	0.21457	0.9221
Q9CY66	Q9CY66	H/ACA ribonucleoprotein complex subunit 1	Gar1	4	4	4	19.5	19.5	19.5	23.474	0	19.887	29	0.455661	1.19474	0.976787	0.872171	0.37781	0.401798	0.647754	-3.0763	-0.97857	-0.00113887	0.128122	0.062942	0.44062	0.594083	0.714667	0.33996	1.00246	0.902034	0.357541	0.774862
Q61033	Q61033	Lamina-associated polypeptide 2, isoforms alpha/zeta	Tmpo	23	23	23	53.8	53.8	53.8	75.167	0	202.78	145	0.451201	0.599381	0.5103	0.0186337	-0.345214	-0.712264	0.653998	0.584679	0.449271	0.427264	-0.0288786	0.0696233	-0.147846	-0.023069	-0.438452	0.967534	0.627984	0.347626	0.077458	1.03194
Q921F2	Q921F2	TAR DNA-binding protein 43	Tardbp	12	12	12	37.4	37.4	37.4	44.547	0	134.16	124	0.448552	0.936082	-0.348822	-0.53624	0.2085	-0.839863	1.05493	-2.21879	0.286274	0.757721	-0.917323	0.0355019	-0.20463	-0.430063	-1.94148	-1.00447	-1.58018	-0.396745	0.598858	1.4331
Q9DCR2	Q9DCR2	AP-3 complex subunit sigma-1	Ap3s1	5	5	5	27.5	27.5	27.5	21.732	0	13.297	35	0.447391	0.685547	0.407997	1.34308	1.30345	2.07583	1.09618	0.978089	1.12837	0.905232	1.47099	0.805544	1.4997	1.79333	1.8133	0.744469	0.504026	1.39655	0.302456	0.893153
Q8BL97	Q8BL97	Serine/arginine-rich splicing factor 7	Srsf7	5	4	4	19.1	19.1	19.1	30.817	0	41.999	43	0.442823	-0.620768	0.919678	0.247004	0.302379	0.416505	-0.430017	-1.96446	-0.253768	-0.954859	-2.37949	-1.51657	0.0787277	-1.65958	1.21353	-3.10208	0.14493	-1.62808	1.07856	1.97898
Q9DCD0	Q9DCD0	6-phosphogluconate dehydrogenase, decarboxylating	Pgd	7	7	7	20.3	20.3	20.3	53.247	0	31.835	56	0.430878	0.269512	0.265741	0.258994	0.163846	0.427965	0.694535	0.79146	0.736179	0.77127	0.824747	0.687081	0.410062	0.117746	0.12439	0.371801	0.368079	-0.760205	0.305984	1.09044
Q9CZD3	Q9CZD3	Glycine--tRNA ligase	Gars	18	18	18	29.6	29.6	29.6	81.877	0	68.445	205	0.418666	1.55136	1.71508	1.49748	0.944731	1.34878	2.82215	2.7409	2.61624	2.18425	2.58432	2.26694	1.83339	1.59386	1.58879	2.40951	2.37565	2.09514	0.608036	0.776978
Q9JII5	Q9JII5	DAZ-associated protein 1	Dazap1	6	6	6	19.5	19.5	19.5	43.214	0	34.206	45	0.411883	0	0.0335532	0.48113	-0.650498	0.548269	0.0933169	-0.51624	-0.0985431	-1.23126	-0.98564	0.434771	0.801804	0.660454	0.494213	-1.40229	-0.209264	-0.350077	0.325439	1.17466
Q61166	Q61166	Microtubule-associated protein RP/EB family member 1	Mapre1	8	8	8	32.5	32.5	32.5	30.016	0	26.569	97	0.410607	0.5096	0.556015	0.310369	0.105804	0.173436	0.67017	0.667819	0.971435	0.7283	0.681391	0.842986	0.492422	0.563033	0.549604	0.27664	0.000918207	0.207597	0.00969799	1.0025
A2AJU2;B1AZM2;B1AVZ5;Q62012;B1B0X0;B1AV09;A2BI02;E9QA14;A2BI72;B1B0X6	A2AJU2;B1AZM2;B1AVZ5;Q62012;B1B0X0;B1AV09;A2BI02;E9QA14;A2BI72;B1B0X6		Gm10439;Gm15091;Gm15127;Ott;Gm15107;Luzp4;Gm15080;Gm15097;Gm15093;Gm15114	11	11	2	26.1	26.1	5.5	51.162	0	81.551	153	0.407117	0.539964	0.304986	-0.0649972	0.186343	0.012603	-0.0262816	-0.200183	-0.13858	-0.249542	-0.220431	0.116931	-0.129568	-0.208549	-0.225821	0.362642	0.240047	0.318825	0.436718	1.08143
P68373	P68373	Tubulin alpha-1C chain	Tuba1c	20	2	1	59.5	8.2	5.3	49.909	0	10.879	63	0.399507	0.832377	0.401321	1.77045	1.53081	1.1722	1.15712	0.988315	0.874812	1.22408	1.33583	1.06614	1.91596	1.67306	1.68958	0.185027	-0.053804	0.235693	0.0194484	0.988922
Q64213	Q64213	Splicing factor 1	Sf1	7	7	7	16.2	16.2	16.2	70.402	0	18.538	19	0.395389	-2.94498	0.835362	0.426688	-2.20619	-0.501088	-2.94298	-0.862255	-0.594072	0.389776	0.906893	0.732107	-2.7202	0.708177	0.595433	0.497034	0.720669	0.301454	1.13284	0.444576
Q9D903	Q9D903	Probable rRNA-processing protein EBP2	Ebna1bp2	5	5	5	20.3	20.3	20.3	34.702	0	14.206	54	0.391257	0.351834	0.661051	0.765711	0.997578	0.883358	-0.393188	-0.415152	-0.247923	-0.636239	-0.652876	-0.662779	0.719344	0.809804	0.848713	0.136146	0.149827	0.401265	0.32963	1.15592
Q9D0F6	Q9D0F6	Replication factor C subunit 5	Rfc5	11	11	11	41.3	41.3	41.3	38.096	0	27.366	82	0.389274	1.24796	0.430935	1.13163	0.271694	0.209701	0.966356	1.23965	1.25579	0.538263	0.515676	0.167882	0.244582	-0.477639	-0.213368	0.51515	0.825559	0.689932	1.4603	1.39657	+
Q9D7A6	Q9D7A6	Signal recognition particle 19 kDa protein	Srp19	2	2	2	27.1	27.1	27.1	16.191	0.00045455	5.7044	28	0.388496	-0.333349	-0.0170296	-0.192788	0.0300447	0.13209	0.447053	0.15227	0.065871	0.376951	0.441185	-0.484124	-0.0452574	0.0778267	-0.0157282	0.390584	-0.427245	-0.0638985	0.129935	1.03306
Q6VN19	Q6VN19	Ran-binding protein 10	Ranbp10	6	5	5	13.9	11.1	11.1	67.188	0	77.061	42	0.379748	1.69037	-0.322686	-0.142683	-0.135225	0.00331636	0.970417	1.28709	0.881597	0.318936	1.14029	-1.34977	-0.146732	0.42475	-1.72811	1.06173	-1.00101	1.29959	0.567888	1.4243
O08756	O08756	3-hydroxyacyl-CoA dehydrogenase type-2	Hsd17b10	8	8	8	56.7	56.7	56.7	27.418	0	88.554	102	0.378443	0.446814	0.507285	0.910011	0.71311	0.68414	-0.363258	0.0677957	-0.63761	0.313827	-0.386689	-0.547043	0.519873	0.367718	-0.264047	-0.383907	-0.870425	-0.606392	1.31706	1.42118	+
E9Q5C9	E9Q5C9		Nolc1	8	8	8	13	13	13	73.697	0	40.494	119	0.377487	0.831921	-0.263503	-0.4084	-0.99827	-0.680272	1.67626	1.98442	2.11461	1.06865	1.08023	0.769437	0.750423	0.204885	-0.00852234	-0.203483	0.483455	0.813065	0.029772	0.975364
Q8C0Y0	Q8C0Y0	Serine/threonine-protein phosphatase 4 regulatory subunit 4	Ppp4r4	2	2	2	2.1	2.1	2.1	99.48	0.0077634	3.1818	29	0.376269	0.56366	0.687635	-0.47115	-0.18012	-0.260338	0.652562	0.685145	0.700109	-0.549329	-2.50246	-0.360889	0.0248528	0.125756	-0.0230284	0.601654	-2.04386	0.110493	1.30545	1.76413	+
O70133	O70133	ATP-dependent RNA helicase A	Dhx9	39	39	39	34.4	34.4	34.4	149.47	0	323.31	502	0.375398	0.309942	0.487751	0.198233	0.188095	0.370725	0.0663392	0.0300558	-0.234971	-0.598581	-1.61692	-0.609953	-0.12833	-0.476903	-0.221826	-0.334835	-0.345035	-0.653464	3.53407	1.68535	+
P59708	P59708	Splicing factor 3B subunit 6	Sf3b6	3	3	3	32	32	32	14.585	0	12.225	50	0.375049	0.370601	0.223058	2.59141	2.43354	1.44902	1.27211	0.696354	0.738636	1.13138	0.54593	0.238846	1.59106	1.60266	0.987875	0.174142	0.0963091	0.0917388	0.563879	1.32867
P51912	P51912	Neutral amino acid transporter B(0)	Slc1a5	6	6	6	12.1	12.1	12.1	58.482	0	17.531	28	0.369022	0.686051	0.463324	-1.62941	0.0628292	-1.62449	-0.162361	-0.294112	0.0631361	0.401647	-1.25637	-0.438218	-1.08819	0.113923	-1.46513	0.436503	0.449629	0.310354	0.048412	1.03685
A0A2I3BRL8;Q91VM5	A0A2I3BRL8;Q91VM5	RNA binding motif protein, X-linked-like-1	Rbmxl1	14	14	4	37.4	37.4	13.1	42.178	0	118.26	101	0.363409	0.351834	0.344331	0.260515	-1.19889	0.166223	-2.31253	-0.830348	-0.503514	-2.34569	-5.09561	-1.92168	-0.989922	-2.1201	-1.17262	-0.491701	-1.37809	-0.954696	1.75195	2.74497	+
Q9D1H7	Q9D1H7	Golgi to ER traffic protein 4 homolog	Get4	2	2	2	8.3	8.3	8.3	36.525	0.0005048	7.2704	34	0.358747	0.27871	0.465192	0.736915	0.651403	0.477447	1.18382	1.22319	1.17344	0.759589	0.709135	-0.544063	0.180517	-1.21537	0.379093	0.199112	0.23165	0.238373	1.69454	1.54053	+
P70122	P70122	Ribosome maturation protein SBDS	Sbds	9	9	9	41.6	41.6	41.6	28.78	0	21.949	43	0.356716	0.506906	0.418779	1.92757	1.9933	1.90037	-1.32556	-2.85883	-1.42881	0.937071	0.366548	1.00669	1.78633	1.98907	0.778885	-0.0209403	0.0702758	-0.136577	0.44061	0.665525
Q99PV0	Q99PV0	Pre-mRNA-processing-splicing factor 8	Prpf8	63	63	63	35.2	35.2	35.2	273.61	0	237.56	671	0.35274	0.10533	0.300501	1.1491	1.08448	0.711187	0.383299	0.289711	0.00320209	-0.141147	-0.511621	-0.0686371	0.824006	0.824115	0.549177	0.708415	0.762691	0.670478	0.154927	1.06045
Q9JKY0	Q9JKY0	Cell differentiation protein RCD1 homolog	Rqcd1	8	8	8	36.5	36.5	36.5	33.601	0	33.219	75	0.350436	0.435543	0.574635	0.989784	1.36453	1.00354	-0.115167	0.278515	-1.19429	0.478398	0.153198	0.195693	0.804927	0.405292	0.527129	-0.660706	-0.0619165	-0.74374	0.442532	1.22069
Q8BGZ4	Q8BGZ4	Cell division cycle protein 23 homolog	Cdc23	11	11	11	27.3	27.3	27.3	68.561	0	25.798	79	0.336363	-0.42756	-1.74798	0.621389	0.524619	0.561099	0.545875	-0.142875	0.244916	-0.279579	0.476593	0.159041	0.219218	0.255893	-0.407441	-0.180303	-0.399604	-1.49133	0.3332	1.1813
Q9QXK3	Q9QXK3	Coatomer subunit gamma-2	Copg2	12	9	9	18.9	14.8	14.8	97.679	0	19.751	68	0.331879	0.335138	0.391341	0.299718	0.464045	0.367735	-0.1761	-0.263562	-0.964877	-0.778726	-0.499889	-0.556512	0.209667	0.401192	0.381879	0.00261058	0.0444265	0.218598	0.309504	1.1106
Q9D662	Q9D662	Protein transport protein Sec23B	Sec23b	11	11	8	20.3	20.3	14.9	86.436	0	43.454	111	0.33107	-0.0808855	0.530716	0.929557	0.786108	1.02935	-0.553805	-0.128625	-0.159222	0.462742	0.215501	0.639085	0.476959	0.620472	0.801942	-0.0422024	0.517061	0.594061	0.402558	0.883972
Q61749	Q61749	Translation initiation factor eIF-2B subunit delta	Eif2b4	12	12	12	35.5	35.5	35.5	57.624	0	39.823	71	0.322332	0.511935	-0.593174	0.860546	0.431518	0.899082	0.350968	0.157783	0.571154	0.922405	0.931243	0.819504	0.73297	0.798653	1.16187	-0.151918	1.04761	1.27476	1.39043	0.733456	+
A2BE28	A2BE28	Ribosomal biogenesis protein LAS1L	Las1l	12	12	12	19.2	19.2	19.2	89.413	0	38.664	68	0.31862	0.725218	-0.0901933	0.0426933	0.568655	0.238581	-0.457341	-0.345851	-0.117204	-1.57991	-0.777982	-1.01438	-1.21128	-0.508031	-0.237148	0.329334	-0.130385	-0.338546	2.03209	1.63096	+
P26369	P26369	Splicing factor U2AF 65 kDa subunit	U2af2	11	11	11	41.3	41.3	41.3	53.516	0	59.805	173	0.315627	0.435097	0.794095	1.53652	1.4045	1.36506	1.04022	1.30003	1.04364	0.393139	0.632949	0.496625	1.40751	1.18479	0.881718	0.325587	0.25076	0.024576	1.14619	1.32329
E9PWG6	E9PWG6		Ncapg	17	17	17	22.3	22.3	22.3	112.87	0	128.4	308	0.311263	0.707874	0.46998	1.64069	1.62537	1.51795	-0.106484	0.40999	0.389537	0.782274	0.393215	0.570673	1.20643	1.7982	1.2271	0.742156	0.716465	0.814265	0.229294	0.9058
Q6A009	Q6A009	E3 ubiquitin-protein ligase listerin	Ltn1	24	24	24	16	16	16	198.92	0	45.117	113	0.297537	0.36749	0.358963	0.771199	1.09641	1.0411	-0.0717257	-0.182628	-0.341606	-0.0330217	0.0238182	0.1542	0.247596	0.775846	0.515541	0.528118	0.630312	0.147608	0.0716786	1.02706
P68134;P68033;P63268;P62737	P68134;P68033;P63268;P62737	Actin, alpha skeletal muscle;Actin, alpha cardiac muscle 1;Actin, gamma-enteric smooth muscle;Actin, aortic smooth muscle	Acta1;Actc1;Actg2;Acta2	16	2	2	39.3	10.3	10.3	42.051	0	24.943	138	0.295329	-0.702829	-0.118701	0.478983	0.413649	0.183182	-0.530294	0.448033	0.401723	0.885607	0.671862	0.755058	0.316352	0.400869	0.167031	-0.813908	-0.158212	-1.41831	0.00810543	1.00484
Q569Z5	Q569Z5	Probable ATP-dependent RNA helicase DDX46	Ddx46	15	15	15	16.3	16.3	16.3	117.45	0	33.593	75	0.293946	0.0757384	-0.416434	0.627365	0.764763	0.557403	0.38612	0.377825	0.469694	-0.937337	-0.221479	-0.446128	-0.0436968	0.135657	-0.329914	0.444363	0.559384	0.25396	1.29232	1.33192
Q9CWK3	Q9CWK3	CD2 antigen cytoplasmic tail-binding protein 2	Cd2bp2	4	4	4	13.5	13.5	13.5	37.694	0	9.8655	20	0.286554	-0.145932	0.165272	0.207965	0.975648	-1.14483	-0.812944	-0.409053	0.33051	-0.537053	-0.813478	-0.419034	-1.34795	0.865988	0.758264	-3.18199	0.49681	0.00116928	0.392132	1.32261
Q8BX17	Q8BX17	Gem-associated protein 5	Gemin5	26	26	26	20.7	20.7	20.7	166.59	0	67.901	182	0.283959	0.538716	0.654542	1.2396	1.10448	0.98069	-0.248771	-0.646565	-0.258532	0.913442	0.809577	0.700905	1.21912	1.49046	1.45043	0.42479	0.301215	1.09205	1.20614	0.693415
Q03265;REV__P54729	Q03265	ATP synthase subunit alpha, mitochondrial	Atp5a1	23	23	22	48.6	48.6	47.6	59.752	0	323.31	559	0.279684	0.327	0.259487	-0.189354	-0.673208	-0.36268	-0.502068	-0.838483	-0.715698	-1.68931	-0.47408	-0.573478	-1.47244	-1.63009	-1.58903	-0.791042	-1.53208	-1.00312	3.12912	1.90078	+
O08810	O08810	116 kDa U5 small nuclear ribonucleoprotein component	Eftud2	33	32	32	45.4	44.4	44.4	109.36	0	118.6	328	0.277915	0.359134	0.357239	1.91814	1.71315	1.67157	0.59579	0.557862	0.698657	0.3139	0.395877	0.373247	1.43259	1.12602	1.28027	0.980172	0.750286	0.8582	0.103338	1.05044
Q9CRB2	Q9CRB2	H/ACA ribonucleoprotein complex subunit 2	Nhp2	4	4	4	42.5	42.5	42.5	17.247	0	34.668	62	0.271658	0.311236	0.169658	1.04903	1.50842	1.59862	1.37956	1.5755	1.49344	0.86362	0.371408	0.867469	0.820854	0.767183	1.38924	1.09737	1.01934	1.23953	0.181424	1.07352
Q5SW19	Q5SW19	Clustered mitochondria protein homolog	Cluh	21	21	21	21.1	21.1	21.1	148.07	0	59.365	211	0.269972	0.487044	0.249277	0.419285	0.661839	0.925605	0.61616	0.783267	0.836332	0.329612	0.368947	0.49963	0.55265	1.12958	0.986046	0.390425	0.298222	0.521575	0.0541657	1.01334
Q00993;Q60805	Q00993	Tyrosine-protein kinase receptor UFO	Axl	8	8	8	12.7	12.7	12.7	98.19	0	20.158	74	0.266594	0.500789	-0.525087	-1.39711	-0.252513	-0.522247	-0.7655	-0.98682	-0.582421	0.203406	-0.0397425	0.0511009	-1.05599	-0.747307	-0.969461	0.0373193	-0.0624767	-0.0759542	0.307309	0.883709
Q8BJW6	Q8BJW6	Eukaryotic translation initiation factor 2A;Eukaryotic translation initiation factor 2A, N-terminally processed	Eif2a	12	12	12	26.7	26.7	26.7	64.403	0	31.669	99	0.263398	0.37301	0.388905	0.160464	0.408583	0.027338	0.251845	0.454391	0.450176	0.543655	0.601865	0.325577	0.686467	0.634174	0.406908	0.318143	0.434254	-0.00648967	0.820717	0.914082
Q8BHN1	Q8BHN1	Gamma-taxilin	Txlng	7	7	7	17.6	17.6	17.6	60.308	0	12.692	13	0.249117	-1.19941	-0.293101	-0.283981	0.310756	0.0696006	-0.263745	-0.359446	-0.106069	0.15571	-0.209062	-0.23112	-0.636274	-4.06961	-0.838903	0.325002	0.0918672	0.407811	0.315921	1.27243
Q91VK4	Q91VK4	Integral membrane protein 2C;CT-BRI3	Itm2c	2	2	2	12.3	12.3	12.3	30.482	0.0013106	5.0774	22	0.240345	0.43331	0.195052	-0.0770876	0.0687987	0.289338	-0.624248	-0.310367	-0.424329	0.48122	0.45321	0.29543	-0.375911	-0.7519	-1.22297	0.0231043	-0.180279	0.330042	0.139203	1.05856
P70398	P70398	Probable ubiquitin carboxyl-terminal hydrolase FAF-X	Usp9x	37	37	28	17.2	17.2	13.8	290.71	0	123.57	289	0.22728	0.425988	0.583894	0.506645	0.66605	0.231946	0.679375	0.810225	0.696017	0.571525	0.745731	0.434915	0.350737	0.553571	-0.0665664	0.204201	-0.0539901	-0.104287	1.15618	1.18387
P43275	P43275	Histone H1.1	Hist1h1a	6	4	4	29.1	24.4	24.4	21.785	0	58.967	57	0.225778	-0.270688	0.196293	-1.64393	-0.694768	-1.42221	1.70511	2.59093	1.53019	0.0446576	0.570174	0.252193	-0.693976	0.0260633	-0.082143	0.12661	1.74196	1.42663	0.0910556	0.912042
Q06138;Q9DB16	Q06138	Calcium-binding protein 39	Cab39	4	4	4	11.4	11.4	11.4	39.842	0.00050429	7.2587	56	0.225446	0.357881	0.500544	0.613807	0.632076	0.476245	0.35851	0.336753	0.238428	0.537069	0.483969	0.487773	0.816956	0.958745	0.919742	0.311335	-0.0311292	0.141788	0.35726	0.933999
Q9CQM9	Q9CQM9	Glutaredoxin-3	Glrx3	3	3	3	12.2	12.2	12.2	37.778	0.00050327	7.2141	14	0.22535	-0.606343	-0.61698	-2.49938	-2.95656	-2.76868	-0.233751	-0.108858	-0.0109657	-0.116656	-0.0895722	-0.0546144	-3.36922	-2.94052	-2.51958	-0.553602	-0.389918	-0.230095	0.0434131	1.05438
P70460	P70460	Vasodilator-stimulated phosphoprotein	Vasp	2	2	2	6.1	6.1	6.1	39.666	0.00392	3.711	6	0.221867	0.680119	-0.183094	0.568256	0.829957	0.472784	0.760235	0.716783	0.568194	0.797085	0.570757	0.466962	0.625215	0.659109	0.560585	1.13798	1.08742	0.774862	0.985171	0.854287
Q9WTI7	Q9WTI7	Unconventional myosin-Ic	Myo1c	31	31	31	37.8	37.8	37.8	121.94	0	147.63	230	0.217696	0.0747933	0.164613	-0.520236	-0.182681	-0.267153	0.032735	-0.434461	-0.168896	0.0719139	1.57167	1.50075	0.0687522	0.0547866	0.288174	-0.607375	-0.707001	-0.784933	0.437191	0.822303
O35864	O35864	COP9 signalosome complex subunit 5	Cops5	7	7	7	25.4	25.4	25.4	37.548	0	13.406	63	0.209711	0.048348	0.0976671	0.0603523	0.345882	0.0983144	1.55832	1.70265	1.50641	1.06155	1.17301	1.37623	0.201296	0.0784308	-0.872341	0.183832	0.559252	-0.0104896	0.262317	1.15552
Q99MR6;REV__Q8K3A0	Q99MR6	Serrate RNA effector molecule homolog	Srrt	16	16	16	22.7	22.7	22.7	100.45	0	45.609	97	0.208245	-0.584718	-0.09265	0.395751	0.0452114	-0.155896	0.426474	0.734651	0.488053	-0.13873	0.0640488	-1.32533	0.350272	0.134593	0.195175	-0.811593	-1.46672	-0.872451	1.37984	1.50825	+
Q61024	Q61024	Asparagine synthetase [glutamine-hydrolyzing]	Asns	11	11	11	23.4	23.4	23.4	64.282	0	34.498	205	0.208147	0.152521	0.533089	0.998202	1.21194	0.755212	1.50368	1.88011	1.53011	1.36313	1.36412	1.39748	2.46863	1.71406	1.43125	0.64177	0.815395	1.00989	0.750449	0.767685
Q8R1F9	Q8R1F9	Ribonuclease P protein subunit p40	Rpp40	2	2	2	7.2	7.2	7.2	41.546	0.0095238	2.5361	5	0.2068	0.215519	0.400113	0.231031	0.127869	-0.114644	0.055659	0.222976	0.190082	-1.40827	0.373106	0.431043	0.136836	0.1823	0.315475	0.356287	0.542988	0.292691	0.0624873	1.0244
Q9CXY6	Q9CXY6	Interleukin enhancer-binding factor 2	Ilf2	10	10	10	42.6	42.6	42.6	43.062	0	31.362	82	0.206581	0.650872	0.612833	0.973706	1.13435	0.724208	0.381375	0.468074	0.670214	0.124061	-0.0504093	0.275596	-0.0272736	0.812774	0.299504	0.654655	0.908587	0.383515	1.04675	1.20685
Q62241	Q62241	U1 small nuclear ribonucleoprotein C	Snrpc	2	2	2	18.9	18.9	18.9	17.364	0	14.658	31	0.201779	0.0368427	0.406331	1.99579	-0.0483756	1.8276	-1.65665	-0.57665	0.991953	-0.142094	-0.311954	-0.267977	0.781529	-0.188887	1.37573	0.665119	1.25028	0.813132	0.0735984	0.940517
Q8BYK6	Q8BYK6	YTH domain-containing family protein 3	Ythdf3	8	8	5	16.9	16.9	13.2	63.961	0	18.385	47	0.187866	0.693967	2.20717	2.43761	2.4015	2.48892	1.97776	0.12809	1.94609	0.384153	0.892971	0.357796	0.112774	0.579496	0.793311	2.31501	2.56664	2.46176	0.451173	1.36132
Q9CQJ2	Q9CQJ2	PIH1 domain-containing protein 1	Pih1d1	4	4	4	22.1	22.1	22.1	32.208	0.00051573	7.7229	23	0.187569	-1.00836	-0.676727	-1.21636	-0.891081	-1.00787	-1.13928	-0.458306	-0.745009	-0.420918	-0.394226	-0.827616	-0.842255	-0.842065	-0.760356	0.497478	-0.748582	-0.363805	0.625952	0.840697
Q9CY57	Q9CY57	Chromatin target of PRMT1 protein	Chtop	3	3	3	16.9	16.9	16.9	26.585	0	34.959	21	0.183596	0.296777	0.331695	-0.20228	-0.337519	-0.581041	-1.14818	-0.0808353	-1.26759	-1.2956	-0.519125	-0.17674	-0.9791	-1.50563	-0.968388	-1.32256	-2.71548	-1.93119	2.07488	1.94059	+
O70591	O70591	Prefoldin subunit 2	Pfdn2	2	2	2	15.6	15.6	15.6	16.534	0.00051546	7.72	11	0.177618	0.128518	0.283531	-0.800192	-0.609569	-0.00700817	0.233434	0.558307	0.919377	0.323143	0.274557	0.586825	0.0482419	-0.587778	0.0727306	-1.06283	0.477603	0.20496	0.0905743	1.04299
Q8C0E3	Q8C0E3	Tripartite motif-containing protein 47	Trim47	4	4	4	8	8	8	69.912	0	16.754	40	0.177518	0.909883	-0.52538	0.459674	0.077752	-0.788951	1.31018	0.818139	1.32133	1.13909	1.19753	0.933074	1.07293	1.27285	1.37886	0.260766	0.803263	1.05852	1.34411	0.661956	+
Q9CZU6;Q80X68	Q9CZU6;Q80X68	Citrate synthase, mitochondrial;Citrate synthase	Cs;Csl	13	13	13	29.5	29.5	29.5	51.736	0	139.64	137	0.175919	-0.17521	0.06137	-2.78628	-2.80064	-1.86136	0.765492	0.842422	0.796075	0.819102	0.00597267	-0.0848551	-0.977987	-0.871658	-0.788979	-0.144356	0.232888	-0.056785	0.275098	0.786668
O88738;REV__Q5NCS9;REV__O88738	O88738	Baculoviral IAP repeat-containing protein 6	Birc6	55	55	55	16.9	16.9	16.9	532.16	0	254.79	597	0.174419	0.128974	0.31717	0.36693	0.368537	0.0684124	0.922429	0.76037	0.780157	0.832255	0.826856	0.836037	-0.133841	0.00641428	0.0315694	0.35498	0.154619	0.227121	0.206284	1.05958
Q8VDN2;Q6PIC6;Q6PIE5;Q9WV27;Q64436;Q9Z1W8	Q8VDN2	Sodium/potassium-transporting ATPase subunit alpha-1	Atp1a1	29	29	29	40	40	40	112.98	0	191.27	255	0.167699	-0.0498889	-0.249588	-1.33334	-1.0899	-0.0254278	-1.32773	-0.466151	-0.734369	0.0816424	-0.319445	-0.00600816	-0.711775	-1.17919	-0.576465	-0.198285	-0.701696	-0.373855	0.221741	0.917101
F8VQC1	F8VQC1	Signal recognition particle subunit SRP72	Srp72	17	17	17	34.9	34.9	34.9	74.656	0	89.571	92	0.166291	0.53461	1.2133	0.966153	1.64063	1.55692	0.665422	0.845125	1.29683	0.328438	0.695112	0.404067	1.48937	-0.623645	0.390876	0.215854	0.360991	0.990651	1.23871	1.42884
Q923D4	Q923D4	Splicing factor 3B subunit 5	Sf3b5	3	3	3	43	43	43	10.119	0.00049975	7.045	24	0.161957	0.209563	0.403828	1.2185	1.23281	1.45352	0.678502	0.728575	0.52349	0.41169	0.386566	-0.125302	0.630364	0.462664	0.585716	1.28558	0.788941	0.631677	0.396733	1.12704
Q8CAY6;Q80X81	Q8CAY6;Q80X81	Acetyl-CoA acetyltransferase, cytosolic	Acat2;Acat3	9	9	9	33.2	33.2	33.2	41.297	0	29.406	92	0.15376	1.492	1.93074	0.770341	1.48111	0.169463	0.90813	1.19942	0.99022	2.09406	1.15598	1.39734	0.581438	0.664352	0.758042	1.5021	0.875662	1.635	0.288188	0.886192
P54276	P54276	DNA mismatch repair protein Msh6	Msh6	22	22	22	21.7	21.7	21.7	151.08	0	59.321	144	0.150813	-0.332675	-0.0912839	-0.0173004	0.104204	-0.189995	0.727327	0.0819151	0.247849	-0.599609	-0.194693	-0.577926	-0.92932	-0.572193	-0.625004	-0.574673	-0.18488	-0.135451	3.18638	1.4782	+
O08583;Q9JJW6	O08583	THO complex subunit 4	Alyref	8	8	8	36.5	36.5	36.5	26.94	0	178.31	175	0.143575	0.206619	0.192575	2.13529	1.83109	0.338492	-1.08368	0.00301964	-0.898286	-0.818076	-0.890954	-0.550878	0.385863	0.861135	0.417718	-0.274591	-1.35745	-0.854148	0.829771	1.58131
Q80WQ2	Q80WQ2	Protein VAC14 homolog	Vac14	14	14	14	22.3	22.3	22.3	88.047	0	32.207	62	0.142449	-0.0490737	0.262463	0.764507	0.654193	0.561951	-0.274421	-0.550939	-0.44337	-0.187128	0.0298492	-0.00958444	-0.0915133	0.195077	0.0374349	0.266251	-0.169201	-0.116449	0.322554	1.0895
Q922F4;CON__ENSEMBL:ENSBTAP00000025008;A2AQ07	Q922F4	Tubulin beta-6 chain	Tubb6	17	6	4	39.4	17.4	12.3	50.09	0	22.818	38	0.14204	-1.16666	-1.10882	-0.659049	-1.42583	-0.385483	1.3436	0.957556	1.30359	0.878497	-0.395881	-0.621659	-1.24719	-0.663378	-0.650232	0.594674	-0.530014	0.916461	0.065291	1.05699
P49586;Q811Q9	P49586	Choline-phosphate cytidylyltransferase A	Pcyt1a	7	7	7	21.3	21.3	21.3	41.666	0	15.498	28	0.138146	0.258668	-0.393063	1.00521	1.19106	0.598587	0.80148	0.579182	-0.180374	0.0278898	0.674325	1.54057	1.1705	-0.20806	0.612219	-1.84997	0.534687	-0.691119	0.269855	1.18353
Q00612;P97324;REV__P46662	Q00612	Glucose-6-phosphate 1-dehydrogenase X	G6pdx	11	11	11	25.6	25.6	25.6	59.262	0	28.742	90	0.134552	0.0410101	0.00812538	-1.81633	-1.46073	-2.3434	1.02258	0.827927	1.11008	1.12371	1.30978	1.30981	-0.381302	-0.964044	-0.136417	0.38651	0.50526	0.758257	0.748993	0.611426
Q3THK7	Q3THK7	GMP synthase [glutamine-hydrolyzing]	Gmps	10	10	10	21.9	21.9	21.9	76.723	0	35.077	112	0.12754	-0.841031	-0.136611	-0.824024	-0.292136	-0.643562	0.374078	0.248399	-0.0447245	0.395794	-0.031266	0.757653	-0.100668	-0.351426	-0.72797	0.0792437	0.387431	0.225119	0.743281	0.814383
Q9D1C8	Q9D1C8	Vacuolar protein sorting-associated protein 28 homolog	Vps28	3	3	3	19.9	19.9	19.9	25.452	0	12.816	6	0.125577	-0.275735	0.0541393	-0.463919	-0.433729	-0.553168	-0.82303	-0.70008	-0.71749	-0.726369	-0.065478	-0.163187	-0.70973	-0.573941	-0.327875	-0.023885	-0.058926	-0.467815	0.209727	0.949691
Q8R1F1	Q8R1F1	Niban-like protein 1	Fam129b	6	6	6	10	10	10	84.818	0	16.139	56	0.118626	-1.2243	0.0333122	-0.247526	-0.252177	-0.167571	-1.43305	-0.873761	-1.41956	0.449656	0.401248	-1.06504	-0.514503	-0.808018	0.194519	-1.45683	0.137818	-0.216254	0.435733	0.81925
Q6URW6	Q6URW6	Myosin-14	Myh14	9	2	2	4.6	1.5	1.5	228.58	0.00045935	5.8423	12	0.11227	0.069673	0.224638	-0.244296	-0.524277	-0.357838	-0.604263	-0.532799	-0.279231	0.149607	-0.0120997	0.24364	-0.218291	-0.180354	0.120941	0.370184	0.26753	0.727934	1.93312	0.757554	+
P33610	P33610	DNA primase large subunit	Prim2	8	8	8	17.6	17.6	17.6	58.408	0	52.468	125	0.111434	0.221195	-0.185275	0.626361	0.639778	0.647783	0.246023	0.267534	0.0718044	-0.0224718	0.115445	0.219164	-0.284083	0.496373	0.565832	-0.067359	-0.0222919	0.249243	0.582956	1.11357
Q91VE6;Q61627	Q91VE6	MKI67 FHA domain-interacting nucleolar phosphoprotein	Nifk	8	8	8	30.6	30.6	30.6	36.265	0	28.882	43	0.111224	-0.987167	0.0715015	-1.37464	-1.37272	-1.69676	-3.92399	-1.29661	-4.22041	-2.50868	-3.52522	-3.91135	-1.34856	-3.14155	-3.31876	-3.98736	0.565575	-1.4006	0.623063	1.8357
P83940	P83940	Transcription elongation factor B polypeptide 1	Tceb1	3	3	3	41.1	41.1	41.1	12.473	0	10.362	32	0.109446	0.962301	0.906023	1.028	0.843046	0.955742	1.08455	1.14433	0.999859	0.895045	-0.779568	1.19949	0.78683	0.60971	-0.0179716	-0.0205332	0.194191	0.0380784	1.63887	1.4843	+
Q5F2E7	Q5F2E7	Nuclear fragile X mental retardation-interacting protein 2	Nufip2	4	4	4	8.4	8.4	8.4	75.656	0	13.365	42	0.109132	0.371767	0.290483	-0.538271	-0.0824534	-0.129231	-0.620919	-0.471365	-0.117763	-0.432579	-0.350843	-0.108059	-0.487385	-0.243054	-0.334772	-0.193107	-0.22194	-0.358358	0.720272	1.12605
Q05CL8;A2AMD0	Q05CL8;A2AMD0	La-related protein 7	Larp7;Gm12666	8	8	8	17.9	17.9	17.9	64.802	0	44.557	32	0.106093	-0.202707	-0.574387	0.423746	0.162387	0.382304	-0.465142	0.337506	-1.76675	-1.91051	-0.73415	-3.9853	0.156545	0.170261	0.211369	-0.396885	-0.717281	-0.240026	0.658069	1.56905
P70670	P70670	Nascent polypeptide-associated complex subunit alpha, muscle-specific form	Naca	5	5	5	3.2	3.2	3.2	220.5	0	107.51	213	0.100839	0.200712	0.25207	0.503581	0.590039	0.373549	-1.23164	0.134601	-0.00596512	0.183206	0.333063	0.210653	0.616643	0.723269	0.578031	-0.364667	-0.186313	-0.373395	0.155374	0.940051
Q80TP3	Q80TP3	E3 ubiquitin-protein ligase UBR5	Ubr5	34	34	34	16.4	16.4	16.4	308.35	0	104.42	303	0.0850714	0.0683448	0.193007	0.406111	0.291429	0.549844	0.287954	0.425582	0.38527	0.252116	0.186667	0.338942	0	0.198879	0.0554919	-0.212422	-0.348151	-0.301554	1.89713	1.21444	+
Q3TZX8	Q3TZX8	Polynucleotide 5-hydroxyl-kinase NOL9	Nol9	9	9	9	16	16	16	80.839	0	14.991	53	0.0812351	0.333943	0.364411	0.0859208	0.03747	0.536266	-0.00415855	0.364703	-0.701525	-2.47547	-1.06556	-1.86979	-0.707123	-1.12831	-0.645	0.105599	-0.0781916	-0.816458	2.68725	2.12359	+
P11370;P10404;B2RQY6	P11370;P10404	Retrovirus-related Env polyprotein from Fv-4 locus;MLV-related proviral Env polyprotein;Surface protein;Transmembrane protein	Fv4	5	5	5	6.6	6.6	6.6	74.452	0	23.585	77	0.0781365	0.0897651	-0.137316	0.126455	0.0539598	-0.119798	-0.0268796	-0.268142	-3.0143	0.212475	0.332674	0.360068	0.140302	0.113529	-0.165462	0.24295	-0.355333	-0.203466	0.641562	0.740785
Q8R1X6	Q8R1X6	Spartin	Spg20	2	2	2	5.1	5.1	5.1	72.654	0.0016964	4.6428	3	0.0723522	-0.325728	-0.00410993	-0.484284	0.055441	0.616332	0.0505542	0.0771081	0.368956	0.319898	-0.0865133	-0.263794	0.294285	0.623651	1.01379	0.403051	0.483665	0.293455	1.03149	0.815081
Q62419;Q62420	Q62419	Endophilin-A2	Sh3gl1	6	6	6	22.3	22.3	22.3	41.518	0	23.179	52	0.0719219	-0.472251	-0.464818	-0.87506	-0.881291	-0.477546	-0.95825	-0.373682	-2.35574	-0.759501	0.501574	0.126952	-0.933465	-0.611337	-0.579355	-2.91114	-0.844072	-0.307646	0.0479105	0.964544
P57759	P57759	Endoplasmic reticulum resident protein 29	Erp29	6	6	6	30.5	30.5	30.5	28.823	0	14.004	21	0.0705253	-0.083392	-0.505843	-2.4677	-4.16002	-1.49164	-1.00294	0.851038	-0.16106	-0.802141	0.0477814	-0.639573	-1.25362	-1.22671	-2.24951	-0.0688295	-0.794127	-0.427547	0.116517	0.888379
O88447;Q91W40	O88447	Kinesin light chain 1	Klc1	11	11	7	24	24	14.8	61.449	0	31.666	70	0.0651425	-0.505385	-0.0897839	0.707916	0.927796	0.613046	1.80311	1.42468	1.61305	1.23653	1.48238	1.14279	0.0437336	0.492901	0.234311	0.655452	1.25743	0.459051	0.0566124	0.966307
P06795;P21447	P06795;P21447	Multidrug resistance protein 1B;Multidrug resistance protein 1A	Abcb1b;Abcb1a	5	5	5	7.4	7.4	7.4	140.99	0	16.981	14	0.0631984	0.204363	0.282319	-0.690568	-0.380865	-0.476963	-0.505138	-0.403084	-0.425691	-0.492024	-0.250157	-0.416699	0.0748826	0.168466	0.165359	-0.204063	-0.220678	-0.167705	0.350563	0.926602
Q8CHW4	Q8CHW4	Translation initiation factor eIF-2B subunit epsilon	Eif2b5	8	8	8	17.4	17.4	17.4	80.085	0	32.477	94	0.0624435	0.243182	0.165272	0.688449	0.588279	0.673986	0.654442	0.451615	0.515997	0.738793	0.961455	0.69708	0.990587	0.969492	0.851557	0.960661	0.63113	0.527274	2.75878	0.776507	+
Q8R5C5	Q8R5C5	Beta-centractin	Actr1b	10	5	5	31.4	21.8	21.8	42.281	0	23.133	116	0.0587627	-0.842865	-0.794654	1.0532	0.903568	0.80177	1.08854	1.35051	0.953993	0.86958	0.734156	0.852475	1.08636	0.963557	0.725445	0.892853	-0.0649124	-0.0288022	0.215625	0.893793
Q8VHM5	Q8VHM5		Hnrnpr	15	10	10	25.6	18	18	70.887	0	36.775	192	0.0518124	0.682835	0.660356	1.41003	1.37828	1.33971	0.678647	0.687989	0.714387	0.173197	0.236082	-0.0574718	0.875622	0.826878	0.667427	0.451187	0.294588	0.475147	1.39936	1.32576	+
Q01405	Q01405	Protein transport protein Sec23A	Sec23a	11	8	8	19	13.5	13.5	86.161	0	29.241	32	0.0488694	-0.853513	-0.459371	0.273749	-0.44293	0.439489	-3.66074	-4.06223	-3.88768	-3.18115	-2.97991	-1.57061	0.350272	0.225396	-0.493659	-0.529899	-0.289148	-0.953065	0.187189	0.782617
Q91VH2	Q91VH2	Sorting nexin-9	Snx9	10	10	10	23.4	23.4	23.4	66.545	0	30.291	108	0.0470137	0.443411	0.700102	0.514648	0.461005	1.03173	-0.0679431	2.99297	2.6345	0.949822	-0.171632	0.446888	0.99475	1.1891	1.04913	-1.43706	-1.22556	0.221913	0.831769	1.68051
Q9CX00	Q9CX00	IST1 homolog	Ist1	3	3	3	9.7	9.7	9.7	39.468	0.00047015	6.2037	13	0.0462618	0.368813	0.360111	-0.442048	-0.20902	-0.595038	0.279047	-0.220866	0.0691486	0.467055	0.284611	0.350956	-0.300426	-0.0724609	-0.000737817	0.186122	0.0961289	0.308466	0.677476	0.879764
O70310	O70310	Glycylpeptide N-tetradecanoyltransferase 1	Nmt1	9	9	6	27.2	27.2	18.3	56.888	0	20.862	60	0.0397867	-0.197424	-0.264394	0.115741	-0.037536	-0.21899	-0.183968	-1.25342	-1.02799	-1.88908	-0.313404	0.0732778	0.332987	0.484718	-0.786638	0.209361	-1.80809	-0.300711	0.12379	1.07752
B2RXQ2;Q8BHT6;Q8BSS9	B2RXQ2		Ppfia1	4	4	4	3.5	3.5	3.5	142.67	0	9.9142	23	0.0191105	0.377657	0.148254	-0.170702	-0.208216	-0.325817	0.679425	0.622329	0.609574	0.404702	0.286089	0.601837	-0.0188089	-0.0987143	-0.0461903	0.558975	0.62281	0.284739	0.244537	0.937078
Q8CCS6	Q8CCS6	Polyadenylate-binding protein 2	Pabpn1	2	2	2	8.9	8.9	8.9	32.296	0	109.73	28	0.0188877	-0.044463	-0.715599	0.3418	0.426173	0.33684	-0.775833	-0.0643133	-0.947813	-0.769322	-0.000449554	-0.515124	0.340809	0.527323	0.787167	-0.286704	-0.238671	-1.21658	0.00730616	0.995944
Q8CIM8	Q8CIM8	Integrator complex subunit 4	Ints4	4	4	4	4.9	4.9	4.9	108.19	0.00048193	6.4577	7	0.0148727	0.298572	0.0931655	-0.768972	-0.714823	-0.808227	-0.384341	-0.374727	-0.241856	-0.43037	-0.514825	-0.549488	-0.344015	-0.149179	-0.225403	-0.265001	0.0453641	-0.422264	0.00808933	0.997603
B2RY56	B2RY56	RNA-binding protein 25	Rbm25	8	8	8	9.8	9.8	9.8	99.551	0	16.611	34	0.00141004	0.431594	0.233354	-0.395175	-0.0830536	-0.990966	-0.456197	-0.394174	-0.163474	-0.642082	-2.02411	-1.13002	0.0598507	-0.230219	-0.394316	-0.0173942	0.0576863	0.208205	0.42836	1.1934
P28660	P28660	Nck-associated protein 1	Nckap1	16	16	16	18.2	18.2	18.2	128.78	0	47.466	138	0.000169052	0.235718	-0.695498	0.324938	0.30142	0.481049	-1.3683	-1.39422	-0.982971	-0.77598	-1.28198	-1.21249	0.493688	0.661598	0.519385	0.175901	0.126685	0.0668312	0.244424	0.865781
Q6PDG5	Q6PDG5	SWI/SNF complex subunit SMARCC2	Smarcc2	17	17	10	16.1	16.1	10.6	132.6	0	46.836	201	-0.000162165	0.0207433	0.605292	-0.00853142	-0.197714	0.238934	0.693287	0.503304	0.706704	-0.371748	-0.361654	-0.0775283	-0.30738	-0.502938	-0.501393	-0.112025	-0.134326	0.263058	2.67235	1.43261	+
Q8BKZ9	Q8BKZ9	Pyruvate dehydrogenase protein X component, mitochondrial	Pdhx	4	4	4	11	11	11	53.998	0	9.1656	16	-0.00721636	-0.427802	-1.93682	-2.21152	-2.64368	-1.3988	-0.491959	-0.662566	-1.96008	-2.96232	-0.731824	-0.767806	-3.75252	-2.12056	-4.7554	-0.293724	-1.58957	-0.406093	0.489587	1.54392
Q9D8X5	Q9D8X5	CCR4-NOT transcription complex subunit 8	Cnot8	3	3	3	12.3	12.3	12.3	33.574	0.0035531	3.8252	8	-0.00874035	-0.186924	-0.25753	0.267945	0.0377354	0.129715	-3.00197	-0.728	-0.732259	-0.60812	-0.0756723	-0.604992	0.363746	0.312801	-1.08758	0.0373193	-0.547438	-0.0150743	0.292578	0.840571
Q8VI75	Q8VI75	Importin-4	Ipo4	3	3	3	3.5	3.5	3.5	119.27	0.0013049	5.0246	25	-0.0170421	-0.234329	0.0754857	-0.342344	-0.367565	-0.453032	0.367228	0.551959	0.463048	-0.0410118	0.496305	0.401648	-0.0642496	-0.399459	-0.0370575	0.361585	0.390174	0.391213	0.470778	0.893941
Q9DC51	Q9DC51	Guanine nucleotide-binding protein G(k) subunit alpha	Gnai3	9	4	4	28.5	15.5	15.5	40.538	0	20.778	33	-0.0179193	-0.286754	0.0909688	-0.982125	-0.76527	-0.525844	-1.14059	-1.44612	-1.20884	-0.438709	-0.0719822	-0.437187	-0.304024	-0.587331	-0.350821	-0.73521	-1.1363	-1.5952	0.11014	0.952951
Q9QY36;Q9CQX6;Q3UX61	Q9QY36	N-alpha-acetyltransferase 10	Naa10	3	3	3	17.4	17.4	17.4	26.519	0	9.7394	25	-0.0187964	0.138709	0.621926	0.112121	0.494449	-0.617008	0.0879769	0.23219	0.293699	0.154793	-0.969806	-0.459028	-0.541683	-0.486729	-0.435819	0.106375	-0.0186643	0.0345437	1.67275	1.35674	+
Q8K2Z4	Q8K2Z4	Condensin complex subunit 1	Ncapd2	31	31	31	29.6	29.6	29.6	155.66	0	109.05	312	-0.0291474	-0.0537924	0.258768	0.824899	0.83685	0.917263	-0.967249	-1.13266	-1.04658	-0.8137	-0.870677	-0.840148	0.762919	0.8823	0.473373	0.234625	0.197744	0.12965	0.0612742	0.958693
P53995	P53995	Anaphase-promoting complex subunit 1	Anapc1	13	13	13	9	9	9	215.99	0	49.262	84	-0.029258	-0.0838571	-0.0353089	-0.746398	-0.266548	-1.60008	-0.597576	-0.468146	-0.983226	0.0313693	-0.018095	-0.206374	-0.875115	-1.98592	-1.39161	-1.34707	-0.385159	-1.40438	0.498675	1.23799
P06745;CON__Q3ZBD7	P06745	Glucose-6-phosphate isomerase	Gpi	8	8	8	19	19	19	62.766	0	37.546	120	-0.0313587	0.798515	0.365556	-0.111306	-0.00166148	0.0619595	1.48156	1.04986	1.30011	0.881618	0.49665	1.16414	-0.185081	-0.0863131	0.103225	0.492953	0.043301	1.01251	0.16471	1.07925
Q61207	Q61207	Prosaposin	Psap	8	8	8	16.9	16.9	16.9	61.422	0	22.33	91	-0.036349	0.116417	0.0569898	-0.168055	-0.398205	-0.542356	0.0138224	-0.424938	-0.0403588	0.125852	0.418023	0.144645	-0.790486	-0.790128	-0.968558	-0.0323488	0.140807	0.30648	0.00443116	1.00175
P34022	P34022	Ran-specific GTPase-activating protein	Ranbp1	3	3	3	21.2	21.2	21.2	23.596	0.0004771	6.3227	18	-0.0394633	-0.0216445	1.04582	0.802877	-4.75551	0.461022	2.47466	2.18079	1.96418	1.66544	2.06629	1.65016	1.86179	1.31416	1.58713	2.03032	0.203141	2.26917	0.861394	0.444255
Q6PEB6	Q6PEB6	MOB-like protein phocein	Mob4	2	2	2	16	16	16	26.032	0.00087835	5.1635	24	-0.0561516	-0.788479	-0.543562	-0.920594	-5.2952	-0.630815	-0.196377	-0.358102	-0.0626374	-0.662283	0.0533047	-0.489379	-1.44862	-1.69701	-1.74984	-0.603801	-0.586794	-0.623671	0.0728504	0.922755
P33611	P33611	DNA polymerase alpha subunit B	Pola2	9	9	9	22.3	22.3	22.3	66.213	0	23.922	97	-0.0716753	0.0285716	0	0.432271	1.06803	0.906909	0.264138	0.491626	-0.278982	0.00168445	0.359319	0.271967	0.376544	1.04287	-0.0417428	0.0470546	0.2497	0.097106	0.0976816	1.03418
Q9CW03	Q9CW03	Structural maintenance of chromosomes protein 3	Smc3	31	31	31	34.8	34.8	34.8	141.55	0	137.87	157	-0.0740709	-0.225912	0.000123282	0.890049	0.754977	0.245802	-0.806984	-0.745526	-0.571607	-1.11471	-1.71459	-0.740608	-0.0602993	0.127898	-0.217999	-0.136285	-0.101001	0.13168	0.637511	1.28865
Q8BGF3	Q8BGF3	WD repeat-containing protein 92	Wdr92	4	4	4	12	12	12	39.79	0.0016736	4.5125	5	-0.0764702	-1.14861	-0.194471	-0.346148	-0.126441	-0.457186	0.119562	0.644286	-1.26205	-0.123386	-0.328783	-1.35791	-0.195543	-0.225389	-0.304355	-1.30148	-1.45943	0	0.45928	1.20755
P52293	P52293	Importin subunit alpha-1	Kpna2	12	12	12	32.1	32.1	32.1	57.927	0	102.32	119	-0.077727	0.223512	-0.184256	-0.118858	-0.29248	0.442415	-0.491606	0	0.504118	0.262946	0.382449	-0.12097	0.172606	-0.772206	-0.304035	-0.353405	-0.240804	-0.564366	0.485653	1.12618
O55222	O55222	Integrin-linked protein kinase	Ilk	9	9	9	23.5	23.5	23.5	51.373	0	17.922	61	-0.0802479	-1.44695	-1.13179	0.0323878	-0.353304	-0.136521	-0.523455	-0.489812	-1.10522	-0.11387	-0.753651	-0.680904	-0.317184	-0.0890098	-0.0838396	-0.0711416	-1.03165	-1.87371	0.0322598	0.983203
O70492	O70492	Sorting nexin-3	Snx3	5	5	5	43.8	43.8	43.8	18.757	0.00049554	6.9042	33	-0.0815102	0.27001	0.318156	0.129691	0.310463	-0.266646	-0.555761	0.0842076	0.163888	0.438202	0.378318	0.313255	-0.386253	-0.707933	-0.519921	-0.223062	0.307421	0.148556	0.15659	1.04922
Q6P4T2	Q6P4T2	U5 small nuclear ribonucleoprotein 200 kDa helicase	Snrnp200	58	58	58	32.9	32.9	32.9	244.54	0	262.45	629	-0.0878347	-0.254287	0.0413685	0.920954	1.01733	1.01277	0.000751578	-0.0186759	0.32236	-0.594721	-1.08366	-0.779397	0.76996	0.587727	0.544041	0.934816	0.322163	0.285221	0.323255	1.16371
Q8BH64	Q8BH64	EH domain-containing protein 2	Ehd2	22	21	21	55.4	53.8	53.8	61.174	0	127.74	281	-0.0994093	-1.15164	-0.93027	0.862372	1.08881	0.978712	-0.450263	-0.206921	-0.108289	0.14356	-0.345923	0.0579338	0.402252	0.657828	0.42379	-0.855888	-0.946184	-0.149149	0.0736169	1.04688
P83887;Q8VCK3	P83887;Q8VCK3	Tubulin gamma-1 chain;Tubulin gamma-2 chain	Tubg1;Tubg2	4	4	4	9.5	9.5	9.5	51.1	0	8.2484	36	-0.104766	-0.15916	-0.034653	0.0846611	0.310097	-0.0365678	-0.565582	-1.25393	-0.614865	-0.776598	-0.193459	-0.793854	0.181464	0.396514	0.182441	0.108701	-0.542759	-0.618816	0.0582311	0.975776
O35114	O35114	Lysosome membrane protein 2	Scarb2	7	7	7	18	18	18	54.043	0	20.539	55	-0.106753	-0.41017	-0.0150853	-3.01746	-1.44022	-1.5008	-0.764935	-0.52243	-0.580314	-0.48714	-0.178226	0.0658635	-1.05025	-1.79354	-3.26603	-0.256681	-0.423576	-1.34528	0.031471	1.02943
P70255;Q02780	P70255	Nuclear factor 1 C-type	Nfic	5	5	4	18.2	18.2	15.7	48.768	0	9.2769	7	-0.116013	-0.158273	-0.377535	-0.276915	-0.366602	-0.298457	-0.552218	-0.44798	-0.955363	-1.81522	-0.27343	-0.564046	-0.437153	0.183892	-0.185396	-0.412135	-0.27989	0.351118	0.0205712	0.991022
O54825	O54825	Bystin	Bysl	10	10	10	29.1	29.1	29.1	49.783	0	23.265	112	-0.11884	-0.565706	-0.231951	0.73779	0.382705	0.316297	-1.65742	-0.436417	-1.09412	0.294096	0.0665044	-0.249852	0.71393	0.86803	0.600886	-0.816895	-0.669603	-1.07425	0.346278	0.831206
P43247	P43247	DNA mismatch repair protein Msh2	Msh2	18	18	18	25.5	25.5	25.5	104.15	0	40.722	103	-0.136871	-0.0451841	-0.187458	-0.68907	-0.203877	-0.247428	0.235507	0.508186	0.605314	-0.82186	-0.533555	-0.777598	-1.03552	-0.273284	0.268471	-0.574448	-0.316408	-0.299305	1.63149	1.38219	+
Q9Z1N5	Q9Z1N5	Spliceosome RNA helicase Ddx39b	Ddx39b	13	5	5	40.4	17.3	17.3	49.035	0	60.002	33	-0.138065	-0.713195	-0.424547	-1.61778	-1.58271	-1.8031	-0.790393	-0.729179	-1.16243	-1.19588	-1.5183	-1.10559	-2.2736	-1.43206	-1.50231	-1.00319	-0.943457	-1.16472	0.816237	1.27728
P29595	P29595	NEDD8	Nedd8	1	1	1	17.3	17.3	17.3	8.9723	0.0028606	4.173	8	-0.140937	-0.626237	-0.627486	-1.24014	-1.02207	-0.42863	-0.136272	-0.287086	-0.792679	-0.339519	-0.58113	-0.536696	-1.32329	-0.42196	-1.35331	-1.03358	-1.4511	-0.340861	0.572304	1.17373
Q8CH18	Q8CH18	Cell division cycle and apoptosis regulator protein 1	Ccar1	9	9	9	10	10	10	132.06	0	24.2	44	-0.144653	-0.599998	0.434118	-0.208567	0.517437	-0.959996	0.177036	-1.60894	-0.330288	-1.32896	-3.43672	-0.969714	-0.322462	-2.48691	-1.01179	0.25228	-0.199084	-0.0294968	0.910116	1.68945
P05132	P05132	cAMP-dependent protein kinase catalytic subunit alpha	Prkaca	6	6	4	15.4	15.4	10	40.57	0	21.247	30	-0.145615	0.272087	0.103874	0.4703	0.800327	0.417365	1.23074	1.36126	1.14558	0.843425	0.872421	0.471081	-0.106212	0.0847581	0.174035	0.116142	0.108033	-0.527283	0.994246	1.32149
O35326	O35326	Serine/arginine-rich splicing factor 5	Srsf5	5	4	4	20.8	17.5	17.5	30.891	0	11.269	52	-0.146697	-0.16044	-0.832724	0.228961	0.136719	0.352942	0.703916	0.549123	0.481624	-0.15861	-0.21698	0.237769	0.376636	0.298349	0.70058	-0.231537	-0.378645	0.410368	0.055487	1.02144
P97807	P97807	Fumarate hydratase, mitochondrial	Fh	11	11	11	35.5	35.5	35.5	54.356	0	54.326	137	-0.146937	-0.0356456	0.442628	-0.175793	-0.280711	-0.311032	0.83864	0.683968	0.819506	0.745168	0.811709	0.766753	-0.0735036	0.186603	-0.215675	0.437662	0.728688	0.357802	0.495423	0.863168
P61202	P61202	COP9 signalosome complex subunit 2	Cops2	11	11	11	27.3	27.3	27.3	51.596	0	25.98	69	-0.147659	0.707503	0.665454	0.565598	1.0387	0.703925	1.73602	1.98642	1.8296	1.06721	1.50897	1.4577	-0.00683634	0.707657	0.707947	0.615854	0.272115	-0.079794	0.50082	1.24399
Q8CBW3	Q8CBW3	Abl interactor 1	Abi1	5	5	4	10.8	10.8	8.9	52.287	0	15.252	35	-0.149826	-1.21448	-0.0413651	0.24231	0.636609	0.566199	-0.331505	-0.378493	-0.747222	-0.112428	-0.231572	-0.0208873	-0.28384	0.57693	-0.0284865	0.301447	0.306873	0.178843	0.514623	0.850362
Q7TMB8	Q7TMB8	Cytoplasmic FMR1-interacting protein 1	Cyfip1	22	22	14	20.6	20.6	13.8	145.24	0	58.677	193	-0.150309	-0.146615	-0.304785	0.842638	0.826808	1.26925	-0.00373782	-0.307164	0.141406	0.0249509	-0.0791827	-0.151803	1.00257	0.849314	1.1147	0.623821	0.0991141	0.240949	0.296087	0.887
Q9R062	Q9R062	Glycogenin-1	Gyg1	4	4	4	17.7	17.7	17.7	37.402	0	26.071	27	-0.154534	0.671494	-0.483277	-0.526547	-0.622397	-3.65006	0.196136	-1.46954	-1.33912	1.89306	2.00672	2.19886	-1.24713	0.424987	-0.319289	1.84614	1.77955	1.45802	2.36617	0.261446	+
Q9QZQ1	Q9QZQ1	Afadin	Mllt4	14	14	14	12.6	12.6	12.6	206.5	0	37.087	100	-0.155017	-2.02665	-2.04057	-3.40006	-2.59356	-2.4249	0.0764882	-1.82226	-2.08111	-1.77493	-2.12321	-1.78729	-2.35841	-3.09481	-2.34397	-3.07374	-1.98818	-2.80384	0.689422	1.4563
Q6ZQ08	Q6ZQ08	CCR4-NOT transcription complex subunit 1	Cnot1	29	29	29	15	15	15	266.8	0	62.197	217	-0.173895	0.00159029	-0.1465	0.778201	0.0366777	0.70695	-0.98915	-0.63937	-0.587858	-0.501887	-0.515724	-0.412179	-0.00442668	-0.130538	-0.0903881	-0.529036	-0.752594	-0.321178	0.587812	1.18871
Q9Z1G3	Q9Z1G3	V-type proton ATPase subunit C 1	Atp6v1c1	6	6	6	21.5	21.5	21.5	43.887	0	14.845	95	-0.17512	0.0442978	-0.10817	-0.684509	-0.985122	-0.958676	-0.14319	-0.165088	-0.00773401	0.160872	0.369264	0.0895599	-0.612235	-0.851263	-0.804497	0.00458983	-0.126262	-0.213872	0.289348	0.91176
Q8C5R8	Q8C5R8		Prps1l1	5	1	1	19.2	4.1	4.1	34.82	0.00049358	6.8388	30	-0.176471	0.281269	-0.233798	0.687002	0.25215	0.221714	0.439285	0.0799668	0.253244	0.482922	0.645174	0.492721	0.435441	0.728478	0.797273	0.00240173	-0.00640158	0.0926148	0.801407	0.866119
P38647	P38647	Stress-70 protein, mitochondrial	Hspa9	30	30	30	47.3	47.3	47.3	73.46	0	282.21	312	-0.180901	0.0817799	-0.739859	-2.06607	-3.21114	-0.590599	-0.0906076	0.0787807	0.0840655	-0.4429	-0.475953	-0.804394	-1.02125	-1.98592	-1.44241	-0.534285	-0.432768	-0.704409	0.122013	1.09765
Q6P8X1	Q6P8X1	Sorting nexin-6;Sorting nexin-6, N-terminally processed	Snx6	6	6	6	17.2	17.2	17.2	46.648	0	11.863	47	-0.191167	-1.42987	-1.00335	-0.778463	-0.0520038	-0.278067	-0.791828	-0.240103	-0.0695568	0.237436	-0.181587	-0.209442	-0.0721782	-0.0817185	0.445446	-1.27052	-1.78893	-0.511942	0.224432	0.897719
Q99KI0	Q99KI0	Aconitate hydratase, mitochondrial	Aco2	26	26	26	40.4	40.4	40.4	85.462	0	135.98	260	-0.19303	0.683718	-0.478845	-4.6642	-2.36131	-3.74929	1.01395	0.960047	0.66592	-0.871697	-0.747398	-1.25753	-1.91375	-1.57253	-2.03401	-0.103385	0.106055	-0.376064	0.0333307	1.05111
O55128	O55128	Histone deacetylase complex subunit SAP18	Sap18	5	5	5	32.7	32.7	32.7	17.595	0	166.52	16	-0.201008	0.711349	0.594309	0.9754	0.653961	0.586568	0.577837	-0.637267	-0.551085	-0.202219	0.687324	-1.72562	0.709583	0.763303	1.54954	1.00898	0.689233	1.12196	0.233058	0.864403
Q9D6Z1	Q9D6Z1	Nucleolar protein 56	Nop56	23	23	23	42.9	42.9	42.9	64.464	0	111.12	224	-0.201885	-0.437131	0.253101	1.10177	0.924414	1.12213	-0.499359	-0.693145	0.940784	-1.70958	-2.70473	-2.53164	0.256897	0.918778	0.738019	-0.322676	0.264951	0.272972	0.839162	1.75831
Q61425	Q61425	Hydroxyacyl-coenzyme A dehydrogenase, mitochondrial	Hadh	7	7	7	38.2	38.2	38.2	34.463	0	16.873	89	-0.210039	-0.259908	-0.279368	0	-0.117093	-0.322795	-0.0234651	0.109734	0.141163	-2.88086	-0.230623	-0.371607	-0.036691	0.0923528	-0.426834	-0.611049	-0.72489	-0.59904	1.03558	1.45033
Q8K4B0	Q8K4B0	Metastasis-associated protein MTA1	Mta1	11	8	7	17.9	14.8	12.3	80.797	0	28.451	109	-0.212936	0.03558	-0.135205	-1.31654	-0.307579	-1.31609	0.621333	0.692716	0.807097	-0.0684531	-0.125404	-0.13703	-1.72867	-1.73293	-1.56106	-0.152363	-0.134918	0.204553	0.650867	1.3931
O54833;P30275;Q6P8J7	O54833	Casein kinase II subunit alpha	Csnk2a2	8	7	7	31.1	29.4	29.4	41.215	0	23.4	66	-0.217484	-0.263954	-0.533218	0.30579	0.16522	0.177581	-0.0473548	0.104337	-0.00367851	0.0656865	0.162731	0.208624	0.350459	0.355138	-0.691666	-0.265485	-0.408393	-1.14625	0.257305	1.08476
Q9JJY4	Q9JJY4	Probable ATP-dependent RNA helicase DDX20	Ddx20	11	11	11	21	21	21	91.709	0	26.376	87	-0.221538	-0.0290283	-0.219384	0.318942	0.45968	0.196955	-0.563243	-0.883576	-0.75204	-0.386641	-0.531086	-0.271187	0.284736	0.079637	0.205846	-0.104461	-0.489401	-0.600883	0.0242825	1.0093
O70305	O70305	Ataxin-2	Atxn2	6	6	6	6.8	6.8	6.8	136.48	0	12.509	30	-0.236334	-0.117388	-1.18083	-1.87154	-0.424209	-1.07261	-2.0769	-0.0594408	0.388523	-0.262122	-0.220744	-0.0665042	-0.23872	-0.0756881	-0.201731	0.179226	0.0214539	-1.59027	0.744254	0.723879
Q80UM3;Q9DBB4	Q80UM3	N-alpha-acetyltransferase 15, NatA auxiliary subunit	Naa15	22	22	21	27.5	27.5	26.8	100.96	0	41.607	111	-0.238643	0.0184859	0.397412	-0.190211	-0.306538	-0.261598	-0.000796649	0.0617398	0.181196	-0.0858145	-0.0105578	0.348592	0.238839	0.605172	0.632767	-0.0159768	-0.119609	-0.22849	0.769421	0.877019
Q62351	Q62351	Transferrin receptor protein 1	Tfrc	22	22	22	33.4	33.4	33.4	85.73	0	85.092	162	-0.240056	-0.359569	-0.368688	-0.529629	-0.370457	-0.371597	-0.74005	-1.25144	-0.661917	0.0771404	0.430197	0.112757	-0.423861	-1.10527	-0.477332	0.014032	-0.27244	-0.301696	1.05276	0.796951
Q3UJB0	Q3UJB0		Sf3b2	16	16	16	23.6	23.6	23.6	98.197	0	91.599	160	-0.243018	0.383909	-0.305922	0.965902	1.1079	0.751599	0.604937	0.560581	0.058134	0.162534	0.123202	-0.370943	-0.629643	-0.185757	-0.14226	0.748899	0.876832	0.623335	0.625567	1.22904
Q9ES28;Q8K4I3	Q9ES28	Rho guanine nucleotide exchange factor 7	Arhgef7	11	11	11	15.2	15.2	15.2	97.055	0	21.929	60	-0.244306	-0.597442	-0.368524	0.124267	0.349598	-0.739664	-0.776828	-0.93524	0.123249	-0.259596	-0.0872785	0.0567031	-0.243758	-1.02219	-1.72149	-2.0617	-0.220887	0.136476	0.388175	1.19922
P39749	P39749	Flap endonuclease 1	Fen1	6	6	6	22.8	22.8	22.8	42.314	0	14.448	46	-0.245467	-0.484547	0.0953602	-0.544647	0.00627394	-0.00211982	-0.330769	-0.115567	-0.155437	-0.040719	-0.256799	-0.13703	-0.342841	0.155737	0.0172939	-0.420769	-0.268079	-0.442117	0.0158851	0.996801
P10852	P10852	4F2 cell-surface antigen heavy chain	Slc3a2	13	13	13	31.7	31.7	31.7	58.336	0	91.985	175	-0.248439	0.287853	-0.549485	-1.56574	-1.05283	-0.196135	-0.804954	-1.15397	-1.18422	-0.184196	-0.190175	-1.35101	-1.11264	-1.22594	-0.846382	-0.44026	-0.445122	-1.11169	0.0721774	1.03443
Q8CBY8	Q8CBY8	Dynactin subunit 4	Dctn4	7	7	7	21.4	21.4	21.4	53.056	0	23.981	79	-0.252455	-0.11987	-0.330552	0.156866	0.137461	0.55063	0.884289	0.922485	0.567602	0.602191	0.994763	0.961573	0.453357	0.482969	0	0.451264	0.541787	0.214874	0.661003	0.84503
P46061	P46061	Ran GTPase-activating protein 1	Rangap1	13	13	13	29	29	29	63.53	0	31.186	73	-0.252715	-0.1094	0.0515243	1.31327	1.13078	1.13412	0.0323491	-0.167281	0.125388	-1.73556	-1.14477	-0.6011	-2.24187	-3.00942	-4.28902	0.477862	0.619457	0.330414	1.83473	3.13883	+
Q9CRA8	Q9CRA8	Exosome complex component RRP46	Exosc5	4	4	4	28.5	28.5	28.5	25.194	0	10.545	16	-0.255833	-1.01453	-1.27862	-0.0256418	-0.0738633	0.0988968	-0.68281	0.503922	0.219083	0.0821705	-1.77887	-0.545191	-0.740788	-0.567496	-0.663037	0.244098	-0.263404	-0.340137	0.377129	1.17223
Q9Z0H3	Q9Z0H3	SWI/SNF-related matrix-associated actin-dependent regulator of chromatin subfamily B member 1	Smarcb1	5	5	5	23.4	23.4	23.4	44.141	0	15.699	22	-0.26929	-0.191155	-0.832983	-0.289704	-0.623851	-0.32109	-0.0958803	-0.204484	-0.00544534	-0.82692	-0.707619	-2.58523	-0.501923	-0.509987	-3.4991	0.142218	-3.86782	-2.00854	1.72916	2.43046	+
Q68FF6	Q68FF6	ARF GTPase-activating protein GIT1	Git1	8	8	6	15.7	15.7	12.6	85.299	0	19.1	56	-0.273761	-0.153069	-0.24137	-0.130671	0.0924387	-0.261095	-0.0342462	0.0637843	0.228257	-0.0341877	-0.115729	0.0215687	-0.743495	-0.600607	-0.63847	0.0262849	0.117345	0.0481783	0.505096	1.09762
P59325	P59325	Eukaryotic translation initiation factor 5	Eif5	6	6	6	16.6	16.6	16.6	48.968	0	8.2365	42	-0.274552	-0.753882	-1.1415	-0.296486	-0.309898	0.209701	-1.86545	-0.748045	-1.01685	-0.954232	-0.698557	-0.580286	0.471739	-0.0446062	0.277996	-1.02441	-1.29739	-0.336194	0.349605	0.856516
O88545	O88545	COP9 signalosome complex subunit 6	Cops6	5	5	5	17.3	17.3	17.3	35.88	0.0005176	7.7888	35	-0.276794	-0.703737	-0.519778	0.278109	0.0327884	0.47399	1.31983	1.29521	1.28784	0.330418	0.861195	1.0608	-0.0753612	-0.112479	0.233141	-0.343002	-1.28744	-0.147128	0.385175	1.22805
Q99104;P21271;E9Q1F5	Q99104	Unconventional myosin-Va	Myo5a	19	19	19	12.3	12.3	12.3	215.54	0	51.16	188	-0.282218	-1.63571	-1.62402	-0.438117	-0.0551506	-0.887259	0.40239	0.434043	-0.390656	-0.410379	-0.827571	-0.364055	-0.789974	-0.590994	-0.10477	-1.53501	-1.76938	-1.51551	0.596038	1.30244
P97379	P97379	Ras GTPase-activating protein-binding protein 2	G3bp2	5	4	4	12.9	10.4	10.4	54.087	0	14.257	31	-0.293127	-3.16675	0.274003	0.468488	0.514758	0.664486	-1.97232	-1.27928	-3.89936	-3.55355	-2.09665	-1.78541	1.11313	0.597531	1.01947	0.13472	-1.9576	-1.16767	0.0502856	0.926369
Q8VE37	Q8VE37	Regulator of chromosome condensation	Rcc1	6	6	6	21.4	21.4	21.4	44.93	0	18.052	42	-0.295266	-0.323606	-0.241809	-1.92473	-2.01185	-1.15994	-0.377171	0.216043	0.546811	0.106613	-0.783951	0	-1.22579	-1.33278	-1.04325	-0.308873	-0.285725	0.22502	0.109023	0.931397
Q9D8M4	Q9D8M4	60S ribosomal protein L7-like 1	Rpl7l1	5	5	5	23.2	23.2	23.2	28.543	0	12.303	24	-0.300358	-0.258739	-0.583216	-0.854033	-1.17637	-1.22011	-1.46699	-0.370242	-0.344708	-1.72052	-0.71357	-1.72929	-1.11658	-1.15117	-0.830843	-1.68761	-1.84538	-1.73697	2.17791	1.58217	+
Q3TKT4;Q6DIC0	Q3TKT4	Transcription activator BRG1	Smarca4	11	11	11	9.4	9.4	9.4	181.43	0	74.051	43	-0.308977	-0.690981	-0.718087	-1.2224	-0.941899	-1.39947	-0.265553	-0.12711	-0.0365334	-1.74023	-1.19102	-2.34818	-2.55128	-2.11793	-1.96249	-2.16883	-2.02467	-0.583331	3.59635	2.32892	+
P26645	P26645	Myristoylated alanine-rich C-kinase substrate	Marcks	3	3	3	16.8	16.8	16.8	29.661	0	23.778	23	-0.312224	-0.350088	-0.302623	-0.78533	-0.552641	-0.397017	-0.0102279	-0.933596	-0.880488	0.00112416	0.878515	0.250388	-0.545486	-0.271242	-0.2979	-0.601764	-0.301594	-0.109188	1.3184	0.762126	+
Q9Z130	Q9Z130	Heterogeneous nuclear ribonucleoprotein D-like	Hnrnpdl	6	5	5	25.6	22.9	22.9	33.558	0	12.277	22	-0.313442	-1.05869	-0.00952191	-0.128302	-0.115966	-0.0783893	-0.404296	-0.477713	0.197195	-0.785313	-0.575632	-1.13694	-0.565571	-0.59764	-0.635168	-1.17297	-0.362436	-1.04724	2.27968	1.4131	+
Q8BH43	Q8BH43	Wiskott-Aldrich syndrome protein family member 2	Wasf2	4	4	4	9.7	9.7	9.7	54.073	0	15.006	66	-0.314934	0.313095	0.203095	0.686699	0.763362	0.851051	0.46433	0.29778	0.372866	0.220847	0.331052	-0.00999525	0.421566	0.787973	0.716799	0.515589	0.93242	0.729418	0.318479	0.925281
G5E8V9	G5E8V9		Arfip1	5	5	5	20.6	20.6	20.6	41.518	0	13.465	19	-0.321325	-0.330654	-1.20325	-0.884637	-1.14303	-1.2907	-0.329406	-0.974492	0.0408296	-0.928293	-0.436274	-0.627557	-1.01475	-0.91671	-0.985496	-0.31827	-0.474733	-2.47454	0.317433	1.1434
O55022	O55022	Membrane-associated progesterone receptor component 1	Pgrmc1	9	8	8	46.2	43.1	43.1	21.694	0	41.184	39	-0.322143	-0.0438307	0.290183	-0.817173	-0.631786	-0.588557	0.85418	1.08311	1.17428	0.492706	0.396744	0.332701	-2.65435	0.0848575	0.127027	0.541691	0.249098	0.507225	0.090127	1.07347
Q03145	Q03145	Ephrin type-A receptor 2	Epha2	6	6	5	8.7	8.7	7.6	108.85	0	14.442	36	-0.325829	-1.08542	-1.17682	-1.95326	-1.70561	-2.019	-4.11876	-4.25395	-4.3108	-4.28138	-3.67472	-3.48013	-1.66278	-1.16419	-2.22732	-1.97068	-2.3519	-2.02356	0.133001	1.15644
Q7TPR4;Q9JI91	Q7TPR4	Alpha-actinin-1	Actn1	38	38	24	50.8	50.8	34.9	103.07	0	208.75	297	-0.327746	-0.574948	0.139893	-0.874671	-0.38439	-0.884039	1.04474	0.914146	0.944782	0.139429	-0.111256	0.215631	0.064423	-0.0484286	0.205846	-0.842505	-0.263837	-0.213608	0.128461	1.06782
Q99LE6	Q99LE6	ATP-binding cassette sub-family F member 2	Abcf2	9	9	9	18	18	18	71.781	0	22.3	96	-0.335021	-0.557087	-0.839366	-0.0383874	0.256033	-0.0749341	-0.334028	-0.399154	-0.0408909	-0.918974	-0.0456689	-0.687994	-0.0494289	0.0204165	-0.391635	-0.571321	-0.531071	-0.728263	0.535477	1.12602
P47857	P47857	ATP-dependent 6-phosphofructokinase, muscle type	Pfkm	13	10	10	21.9	18.2	18.2	85.268	0	57.132	152	-0.335846	-0.270046	-0.388827	0.761752	0.760661	0.828247	0.358572	0.43545	0.37874	0.154793	0.766057	0.77657	0.744559	0.672383	0.589461	0.380902	0.21563	0.325565	0.653766	0.85085
Q3UMY5;Q5SQM0;Q8BQM8	Q3UMY5	Echinoderm microtubule-associated protein-like 4	Eml4	12	12	11	13.5	13.5	12.7	110.03	0	34.579	109	-0.3404	-0.152285	0.0731434	0.112741	0.47471	-0.112702	0.556045	0.539377	0.581405	0.224735	0.422883	0.544922	0.128241	0.37101	0.450672	0.15981	0.390248	0.229317	0.502814	0.912439
Q2YDW2	Q2YDW2	Protein misato homolog 1	Msto1	8	8	8	15.1	15.1	15.1	61.23	0	21.834	50	-0.341229	1.2522	1.41896	-1.63932	-2.08064	-1.94899	0.200528	-0.682418	-0.160715	0.506156	0.214652	0.189265	-1.62334	0.0940464	-0.833969	0.00854066	1.0817	1.26047	0.502256	0.686758
Q9JIG7	Q9JIG7	Coiled-coil domain-containing protein 22	Ccdc22	12	12	12	25.5	25.5	25.5	70.843	0	29.951	62	-0.343442	-0.531511	-0.249846	-0.293954	-0.0915946	0.0149656	-1.00259	-1.44881	-1.57175	-1.59161	-0.85173	-2.26881	-0.0662268	-0.150822	-0.510653	-1.06643	-0.764925	-0.198751	0.303705	1.16217
Q8K0V4	Q8K0V4	CCR4-NOT transcription complex subunit 3	Cnot3	2	2	2	2	2	2	81.945	0.0098338	2.5173	18	-0.346214	-0.281016	-0.487294	-0.581122	-0.600029	-0.478999	-2.69194	-1.53301	-1.09442	0.435222	-0.115235	0.521226	-0.445719	-0.20916	-2.43437	-0.324191	-0.23963	-0.568746	0.712458	0.695578
Q9JMD0	Q9JMD0	BUB3-interacting and GLEBS motif-containing protein ZNF207	Znf207	4	4	4	10.9	10.9	10.9	52.792	0	16.219	13	-0.355039	2.02754	-0.233333	-0.930325	-1.27097	2.60537	-0.836867	1.12152	1.98553	-1.06713	-1.14698	-1.04551	-1.01425	-1.39448	-1.08582	0.148075	-2.00061	-0.670583	1.9	2.80472	+
Q9JKC8;Q8R2R9	Q9JKC8	AP-3 complex subunit mu-1	Ap3m1	8	8	8	30.1	30.1	30.1	46.936	0	19.91	59	-0.356646	-0.946846	-2.99167	0.243365	0.34237	0.834098	-0.33266	0.00118047	-0.0256448	-0.753844	-0.00333052	0.381538	0.40468	0.405132	-0.708016	-0.256319	0.0124694	-0.963178	0.192983	0.873803
Q9CQA1	Q9CQA1	Trafficking protein particle complex subunit 5	Trappc5	3	3	3	25.5	25.5	25.5	20.795	0.003861	3.5918	2	-0.358367	-0.961936	-0.869836	-0.136354	0.0167767	-0.217521	-1.15989	-1.25234	-1.05638	-0.502352	-0.736806	-0.904169	-0.392452	-0.0719056	-0.660443	-0.968148	-1.52837	-0.683311	0.0884029	1.03543
Q9JJ28	Q9JJ28	Protein flightless-1 homolog	Flii	17	17	17	18.5	18.5	18.5	144.8	0	45.169	138	-0.3661	-0.434701	-0.635413	0.131086	-0.115863	-0.390416	1.21237	0.836675	1.38935	0.7191	0.815873	0.241327	0.389955	0.443088	0.00848612	-0.322423	-0.19042	-0.00500738	0.0668651	0.964228
P13864	P13864	DNA (cytosine-5)-methyltransferase 1	Dnmt1	38	38	38	31	31	31	183.19	0	115.4	215	-0.368862	-0.106841	-0.643883	-0.187852	0.217115	0.127529	-1.04307	-0.248557	-0.44158	-0.526237	-0.801023	-0.697034	0.282388	-0.118665	0.140372	0.0131008	0.157488	-0.42881	0.171458	0.946234
Q8C570	Q8C570	mRNA export factor	Rae1	4	4	4	14.9	14.9	14.9	40.965	0.0017197	4.8466	13	-0.375264	-0.11472	-0.242641	-0.345792	-0.524144	-0.457042	0.278981	0.575178	0.401991	-0.428163	-0.678803	-0.487976	-0.304921	-0.485795	-0.345592	0.26277	0.191479	0.272487	0.32473	1.09691
Q63918	Q63918	Serum deprivation-response protein	Sdpr	9	9	9	23.4	23.4	23.4	46.763	0	40.62	38	-0.375391	-0.628484	-0.934737	-1.31017	-0.413754	-4.80298	-0.0884689	-1.37242	-0.794614	-0.926878	-0.758745	-1.0426	-0.965068	1.58146	1.54586	-6.02528	-1.49864	-1.11502	0.0709025	0.889794
Q64152	Q64152	Transcription factor BTF3	Btf3	5	5	5	40.2	40.2	40.2	22.031	0	21.678	80	-0.38026	-0.331102	-0.311033	1.95743	2.25005	-0.14571	-0.169591	-0.16153	-0.151778	-0.232797	0.000415752	-0.166048	2.46823	2.52902	2.68637	-0.810966	-0.471565	-0.737016	0.201969	0.81168
P35585;Q9WVP1	P35585	AP-1 complex subunit mu-1	Ap1m1	8	8	8	25.1	25.1	25.1	48.542	0	24.586	71	-0.385202	-0.540161	-1.20614	0.591342	0.425902	0.483143	-0.940511	-0.233315	-1.13157	-0.125049	0.0954637	0.428024	0.0436187	0.396837	-0.608993	-1.86124	-1.66317	-1.04278	0.167456	1.11392
Q7TSC1	Q7TSC1	Protein PRRC2A	Prrc2a	15	15	15	10.8	10.8	10.8	229.2	0	40.619	66	-0.388416	-1.3074	-1.49291	-0.341631	-0.56709	-0.428488	-0.445942	-0.483528	-0.39961	-0.866485	-0.845813	-0.613015	-0.675004	-0.261318	-0.451724	-1.68411	-0.785354	-0.236931	0.117889	1.04445
Q9CWW6	Q9CWW6	Peptidyl-prolyl cis-trans isomerase NIMA-interacting 4	Pin4	1	1	1	9.2	9.2	9.2	13.815	0.003873	3.6267	9	-0.388974	-0.662237	-0.635275	-0.755506	-0.623992	-0.450174	-1.17675	-1.07615	-1.46637	0.331298	-0.147337	0.320442	-0.844709	-0.0226392	-0.0940679	-0.296073	-0.525398	-0.459967	2.50185	0.654845	+
Q9D2M8;Q9CZY3	Q9D2M8;Q9CZY3	Ubiquitin-conjugating enzyme E2 variant 2;Ubiquitin-conjugating enzyme E2 variant 1	Ube2v2;Ube2v1	2	2	2	11.7	11.7	11.7	16.367	0.0045732	3.4697	19	-0.401535	-0.731479	-0.778672	-1.59644	-1.20527	-1.22451	-0.335607	-0.492852	-0.52501	-0.51865	-0.605654	-0.309776	-0.526026	-0.960372	-0.762929	-0.267666	-0.330018	0.4337	1.16407	0.76702
Q9JLJ2	Q9JLJ2	4-trimethylaminobutyraldehyde dehydrogenase	Aldh9a1	7	7	7	17.2	17.2	17.2	53.514	0	23.877	50	-0.407264	1.61421	-0.262721	0.944129	-0.409296	-1.10757	1.79954	0.592573	1.70068	1.8338	2.18852	1.98241	-0.405022	-0.248699	0.710929	1.6188	1.39072	-0.373514	0.435179	0.721761
Q8CI11	Q8CI11	Guanine nucleotide-binding protein-like 3	Gnl3	9	9	9	21	21	21	60.786	0	26.875	43	-0.409991	-0.506538	-1.21992	-1.05772	-0.376378	-0.741724	-1.86765	-6.64137	-0.825926	-1.48694	-2.16383	-3.69433	-1.52705	-1.4082	-1.72532	-0.364537	-1.18006	-0.63222	0.0285547	1.04209
P63073	P63073	Eukaryotic translation initiation factor 4E	Eif4e	2	2	2	11.5	11.5	11.5	25.053	0.00050968	7.5116	25	-0.426178	-0.478384	-0.51083	-0.726936	-0.835873	-0.126694	-0.404959	-0.626302	-0.151092	-0.159248	-0.461411	-0.753196	0.0858282	-0.369628	-0.134927	-0.305008	-0.270257	-0.172189	0.994143	0.874097
Q9DAA6	Q9DAA6	Exosome complex component CSL4	Exosc1	2	2	2	13.8	13.8	13.8	21.423	0.0005071	7.3687	33	-0.427897	-0.274874	-0.157167	-0.310375	-0.242929	-0.0733772	-0.490672	-0.608603	-0.0830525	-0.675105	-0.645554	-0.688027	-0.76386	-0.430634	-0.290166	-0.217088	-0.0378189	-0.288251	0.778729	1.11107
P70445	P70445	Eukaryotic translation initiation factor 4E-binding protein 2	Eif4ebp2	1	1	1	11.7	11.7	11.7	12.898	0	12.634	7	-0.438309	-1.60366	0.647298	0.0671954	0.673751	0.1131	0.178569	-1.19961	-3.02806	-1.00505	-2.24119	-1.19096	1.05249	0.769806	-0.190814	-0.735567	-2.02248	-1.99382	0.243336	1.25681
Q8K019	Q8K019	Bcl-2-associated transcription factor 1	Bclaf1	9	9	9	11.8	11.8	11.8	106	0	24.783	45	-0.440148	0.268515	-0.359254	0.256668	0.0145384	-1.19498	0.0964941	-0.612249	0.155068	-1.27822	0.597989	0.290578	-0.495587	-0.810893	-0.516051	-0.318395	-0.0154984	-0.074755	0.139292	1.064
Q8VEJ4	Q8VEJ4	Notchless protein homolog 1	Nle1	2	2	2	5.4	5.4	5.4	53.133	0.00050942	7.4918	15	-0.455685	-0.34986	-1.10103	-1.63743	-1.49322	-1.70532	-1.94697	-2.10173	-1.79909	-1.20516	-1.70316	-1.52388	-2.21644	-1.0952	-1.22903	-0.400081	-0.58378	-0.60017	0.352528	0.855039
Q9Z110	Q9Z110	Delta-1-pyrroline-5-carboxylate synthase;Glutamate 5-kinase;Gamma-glutamyl phosphate reductase	Aldh18a1	26	26	26	40.8	40.8	40.8	87.265	0	123.45	222	-0.469517	-0.321154	-0.0867878	-0.799869	-0.632111	-0.35569	-0.884119	-0.713393	-1.03799	-0.595307	-1.11591	-0.841899	-1.37852	-1.21529	-1.58695	0.535785	-0.922686	0.370354	0.255106	1.11813
Q9D2E2	Q9D2E2	Target of EGR1 protein 1	Toe1	3	3	3	6.7	6.7	6.7	56.87	0	41.109	21	-0.470562	-1.63004	-0.0560836	-1.84104	-1.38902	-1.66681	-0.554417	-0.519447	-0.33774	-0.505629	0.0290354	-0.370145	-0.431341	0.0373932	0.201174	-0.313819	0.257751	0.28224	2.43712	0.554707	+
Q8BQ46	Q8BQ46		Taf15	5	3	3	8.4	5.9	5.9	58.6	0	22.512	40	-0.471291	-0.496199	-0.584514	-0.957308	-0.371783	-1.83834	-0.165173	0.205959	0.202022	-0.544745	-0.0686803	-0.0242949	-0.784503	-0.872084	-1.36069	-0.347101	-0.410689	-0.421253	0.0574215	1.02791
Q9WVL3	Q9WVL3	Solute carrier family 12 member 7	Slc12a7	2	2	2	1.9	1.9	1.9	119.48	0.003858	3.5847	3	-0.482094	-0.48228	-0.254034	-1.05782	-0.770133	-1.04568	-0.49818	-0.241253	-0.275514	-0.612032	-0.433846	-0.201547	-0.266647	0.00482767	0.131374	-0.260293	-0.282528	-0.306983	1.60512	0.801112	+
Q62523	Q62523	Zyxin	Zyx	6	6	6	16.7	16.7	16.7	60.545	0	101.52	22	-0.482599	-3.15723	-1.9894	-0.134802	-4.02129	-1.637	0.0869368	0.47749	0.466055	0.48691	0.367811	0.431833	1.20413	0.0345947	0.289609	1.06503	1.33654	1.24851	2.33092	0.273009	+
Q3TLH4	Q3TLH4	Protein PRRC2C	Prrc2c	15	15	15	7.5	7.5	7.5	310.89	0	26.078	64	-0.48603	-1.03794	-0.743387	-1.16664	-0.65209	-0.178741	-2.0878	-1.76944	-1.54428	-0.701082	-0.801053	-0.745035	-0.881268	-0.135176	-0.293237	-0.798043	-1.34608	-0.403838	0.91529	0.760107
Q6NSQ7	Q6NSQ7	Protein LTV1 homolog	Ltv1	7	7	7	15.1	15.1	15.1	54.022	0	9.8377	10	-0.495681	0.796525	-1.29142	-0.122649	-0.791337	-0.162136	-1.43066	-2.10819	-0.510261	-0.125257	-1.56172	-0.536052	-0.613923	0.373965	0.00549628	-0.363627	0.163987	-0.153447	0.526457	0.77526
Q8VHX6	Q8VHX6	Filamin-C	Flnc	55	43	43	27.5	22.7	22.7	291.12	0	164.19	297	-0.502634	-0.897438	-0.911605	-0.261754	-0.121708	-0.43993	-0.54067	-0.884155	-0.539604	1.03594	1.2259	1.08851	0.12715	-0.0787005	-0.0978899	0.3083	0.168131	0.152772	3.90906	0.498861	+
Q80VI1	Q80VI1	E3 ubiquitin-protein ligase TRIM56	Trim56	6	6	6	10.4	10.4	10.4	79.512	0	49.123	37	-0.511243	-0.662135	-0.0256182	-1.11722	-1.09865	-1.30057	-0.89617	-1.9129	-1.81804	-1.73401	-0.668349	-0.936504	-1.22953	-1.34778	-0.622212	-0.323181	-0.635191	-0.418467	0.265313	0.895899
Q62371	Q62371	Discoidin domain-containing receptor 2	Ddr2	6	6	6	10.4	10.4	10.4	96.481	0	20.839	21	-0.514308	-0.789606	-0.123577	-0.700267	-1.4583	-2.35208	-1.40503	-0.901841	-2.74106	-0.00436927	-0.409301	-0.114665	-3.60236	-4.73412	-6.23474	-0.321668	-0.402367	-0.426301	0.301813	1.49991
P56960	P56960	Exosome component 10	Exosc10	8	8	8	11.5	11.5	11.5	100.94	0	16.28	58	-0.5147	-0.194893	-0.289599	-0.518364	-0.40214	-0.201089	-0.952969	-1.28584	-0.583929	-1.66032	-0.757592	-0.782412	-0.409391	-0.471964	-0.236493	-0.485263	-0.387418	0.523775	0.048892	0.978934
Q9DB15	Q9DB15	39S ribosomal protein L12, mitochondrial	Mrpl12	4	4	4	18.4	18.4	18.4	21.708	0	18.37	24	-0.516486	0.482795	-0.433363	-3.08922	-3.81914	0.414391	0.182531	-0.171954	-0.346909	-0.239626	-0.1912	-0.397245	-0.97427	-0.378264	-1.41767	0.210355	-1.31571	-0.40711	0.178072	0.845011
P63028	P63028	Translationally-controlled tumor protein	Tpt1	1	1	1	8.1	8.1	8.1	19.462	0.002849	4.1407	15	-0.52755	-0.554185	-0.443251	-0.102171	-0.266661	-0.740012	-0.375222	-0.240583	-0.18936	-0.116347	0.200267	-0.0679971	0.107691	-0.00132076	-0.0854088	-0.738611	-1.04955	-0.775801	0.262358	0.932177
Q921F4	Q921F4	Heterogeneous nuclear ribonucleoprotein L-like	Hnrnpll	9	9	9	20.8	20.8	20.8	64.124	0	45.426	104	-0.530906	-0.662987	-0.524885	-0.40778	-0.390854	-0.325422	-0.916094	-2.80617	-2.52145	-0.896318	-1.81186	-1.9636	-0.157491	-0.0778067	-0.0977588	-0.676761	-2.52789	-2.10519	0.115201	1.0992
Q60737	Q60737	Casein kinase II subunit alpha	Csnk2a1	11	11	10	38.4	38.4	36.8	45.133	0	41.045	117	-0.534156	0.358743	0.661438	-0.314685	-0.207347	0.670693	0.899993	1.02842	0.795474	0.625126	0.879161	-0.986849	1.04402	1.15097	0.912391	-0.654622	0.53052	0.140302	0.0348547	0.978482
Q99PT1	Q99PT1	Rho GDP-dissociation inhibitor 1	Arhgdia	5	5	5	35.3	35.3	35.3	23.407	0	19.515	17	-0.54298	-0.66514	-0.972924	-1.06323	-1.05195	-0.991621	0.264792	0.318431	0.518826	0.259707	0.0654747	0.0463352	-0.61662	-0.308219	-0.495981	-0.00289796	-0.316746	-0.23371	0.611714	0.819596
Q9JKX6	Q9JKX6	ADP-sugar pyrophosphatase	Nudt5	2	2	2	10.1	10.1	10.1	23.984	0.00045662	5.7836	23	-0.557597	-0.62055	-0.433116	-0.970858	-0.874712	-0.978579	-0.722822	-0.286297	-0.228835	-0.191268	-0.23813	0.047862	0.406926	0.100009	0.505972	-0.41403	-0.430556	-0.348415	2.81292	0.674565	+
D3Z0M9	D3Z0M9		Ddx23	18	18	18	23.7	23.7	23.7	95.493	0	45.104	107	-0.557694	-0.340222	-0.613431	-0.144347	0.317922	0.374192	-0.664916	-0.590263	-0.541659	-0.895132	-1.05674	-0.942606	0.219629	-0.0856399	0.226741	-0.128041	-0.0432487	0.139028	0.0346059	0.985139
P46638;P62492;Q9WTL2	P46638;P62492	Ras-related protein Rab-11B;Ras-related protein Rab-11A	Rab11b;Rab11a	11	11	11	57.8	57.8	57.8	24.489	0	63.526	70	-0.560635	-0.513735	-0.535082	-1.16579	-2.22408	-1.6799	-0.611614	-0.1671	-1.57289	-0.0936112	-0.565097	-1.55036	-1.41269	-1.0384	-1.8721	-1.50077	-1.54262	-1.64048	0.366986	1.1833
Q7TQK1	Q7TQK1	Integrator complex subunit 7	Ints7	3	3	3	5	5	5	106.86	0.00044924	5.5212	9	-0.573282	0.516527	-0.584609	-0.814729	-1.20583	-1.28461	-4.35	-0.290547	-0.308525	-0.470315	0.341465	-0.425924	-0.447944	0.749828	-0.328733	-0.245423	-0.496989	-0.287834	0.957164	0.570657
Q8R060	Q8R060	Protein zwilch homolog	Zwilch	4	4	4	7.6	7.6	7.6	66.839	0	10.2	27	-0.574165	-1.04797	-2.05127	-1.60671	-1.71449	-1.03749	-1.03149	-0.843133	-0.811502	-0.400172	-0.4208	-0.616608	-1.71237	-1.0649	-0.92748	-0.923602	-1.91374	-1.46785	0.243046	0.906772
Q61187	Q61187	Tumor susceptibility gene 101 protein	Tsg101	6	6	6	19.2	19.2	19.2	44.123	0	13.113	34	-0.577714	-0.672709	-0.69198	-0.573755	-0.333745	-0.678908	-0.369606	-0.697508	-0.576104	0.417887	0.564764	0.424927	-0.706276	-0.459426	-0.996605	0.594603	-0.473973	-0.415994	1.35777	0.727998	+
Q9D0K2	Q9D0K2	Succinyl-CoA:3-ketoacid coenzyme A transferase 1, mitochondrial	Oxct1	9	9	9	26	26	26	55.988	0	85.585	101	-0.580897	-1.53389	-0.1465	-2.31801	-1.3573	-2.6257	-1.42275	-2.32619	0.137665	-1.05418	-1.28999	-0.141524	-1.34252	-2.92331	-2.34378	-2.35414	-2.32516	-3.29472	0.578908	1.45798
Q05D44	Q05D44	Eukaryotic translation initiation factor 5B	Eif5b	10	10	10	10.4	10.4	10.4	137.61	0	31.308	68	-0.584645	-0.289795	-0.741599	-0.470115	-1.19076	-0.577029	0.312441	0.170573	0.168355	-0.219816	-0.09072	-0.175933	-1.80173	-0.0706828	-0.641412	-0.321541	-0.132058	-0.749974	0.180524	1.08017
Q9Z1X4	Q9Z1X4	Interleukin enhancer-binding factor 3	Ilf3	11	11	9	15.4	15.4	12.8	96.02	0	25.987	35	-0.590288	-2.16219	-0.948415	-1.01499	-0.708509	-1.10396	-2.18644	-1.67317	-0.3856	-1.82921	-1.9701	-1.1595	-0.350694	-1.0717	-0.778675	-1.54301	-1.78348	-3.25293	0.433708	1.2566
Q9QY06	Q9QY06	Unconventional myosin-IXb	Myo9b	5	5	5	3.4	3.4	3.4	238.83	0.0013072	5.0528	13	-0.591545	-0.608765	-0.367813	-0.903871	-1.00656	-1.21894	-0.908102	-1.35422	-0.910023	-0.909498	-1.08797	-0.788875	-0.664191	-0.541849	-0.496577	-0.745179	-0.533588	-0.608788	0.709646	0.891356
Q921Y0;Q8BPB0	Q921Y0;Q8BPB0	MOB kinase activator 1A;MOB kinase activator 1B	Mob1a;Mob1b	2	2	2	10.6	10.6	10.6	25.079	0.00087989	5.1796	2	-0.595486	-0.182707	-0.207029	-0.94895	-1.25591	-1.28178	0.838553	0.88334	0.779753	0.900389	0.259095	0.663417	-0.61645	-0.823582	-0.738884	-0.2568	1.12523	-0.268873	0.276342	0.843247
Q9JHJ3	Q9JHJ3	Glycosylated lysosomal membrane protein	Glmp	2	2	2	9.9	9.9	9.9	43.803	0	35.672	31	-0.60044	-0.939971	-0.731989	0.335945	0.395008	2.59277	-0.374682	-0.854032	-0.927936	-0.25296	-0.293775	-0.603735	0.05285	0.00577963	-0.123189	-0.709255	-2.27739	-0.843938	0.464278	1.35455
Q8CIH9	Q8CIH9	Amidophosphoribosyltransferase	Ppat	6	6	6	14.1	14.1	14.1	57.402	0	19.775	94	-0.601407	0.365777	0.164392	-0.658168	-0.616623	0.107892	0.223967	-0.559501	-0.0656615	0.149607	0.0382792	0.232955	0.0598507	0.756518	0.0548886	-0.0986562	0.598911	0.661689	1.7097	0.729601	+
Q9D0M1	Q9D0M1	Phosphoribosyl pyrophosphate synthase-associated protein 1	Prpsap1	5	5	5	21.9	21.9	21.9	39.431	0	11.716	26	-0.602141	-0.968689	-1.15604	0.807451	0.784194	0.957209	-0.310641	-0.294807	-0.291557	-0.456074	0.0695084	-0.0287497	0.551433	0.497503	0.756858	-1.1896	-1.27517	-1.35689	0.155717	1.1101
A0A7N9VR94	A0A7N9VR94			12	12	12	31.7	31.7	31.7	368.47	0	125.2	294	-0.603558	-0.840634	-0.748226	-0.708878	-0.639697	-0.725209	-0.47588	-0.778875	-0.706186	-0.503695	-0.485354	-0.68716	-1.08455	-1.29432	-1.11275	-0.54468	-0.658732	-0.717239	0.421568	1.06859
P37913	P37913	DNA ligase 1	Lig1	15	15	15	22.2	22.2	22.2	102.29	0	38.88	63	-0.604442	-1.02319	-0.907052	-0.685257	-1.77438	-0.775344	0.0176556	0.408944	0.114822	-0.435446	-0.623252	-0.382008	-0.699673	-1.61722	-1.6595	-1.43189	-1.68296	-1.51744	1.06868	1.44963
Q6PE01	Q6PE01	U5 small nuclear ribonucleoprotein 40 kDa protein	Snrnp40	9	9	9	36.6	36.6	36.6	39.275	0	47.277	55	-0.606832	-0.118151	-0.662839	1.54781	1.5239	1.49349	0.103051	0.38915	-0.969898	0.231614	-0.708822	-0.771646	0.664471	0.369775	0.66388	0.668679	-0.217841	-0.358812	0.263652	1.18085
Q9JLQ0	Q9JLQ0	CD2-associated protein	Cd2ap	7	7	7	13	13	13	70.449	0	15.902	50	-0.608238	-0.497213	-0.646549	-0.0144361	-0.27503	-0.435259	-0.501125	-0.628268	-0.4667	-0.596525	-0.38904	-0.196973	-0.256881	-0.288837	-1.04306	-0.71251	-1.23574	-0.374714	0.36957	1.08185
P30999	P30999	Catenin delta-1	Ctnnd1	17	17	17	26.4	26.4	26.4	104.92	0	71.682	122	-0.617782	-1.07303	-0.284528	-0.774669	-1.38797	-0.679058	-1.01278	-1.69548	-1.87216	-1.13718	-1.24366	-1.53298	-1.20621	-0.345501	-0.748294	-0.872489	-0.721644	-0.902157	0.1419	0.94844
P02340	P02340	Cellular tumor antigen p53	Tp53	5	5	5	20.3	20.3	20.3	43.458	0	12.098	75	-0.621936	-0.602024	-0.933053	0.735045	0.719569	0.319645	-0.0665387	-0.240869	-0.218901	-0.177808	-0.188637	-0.123969	0.383949	-0.12996	0.414811	0.194738	0.521133	0.963115	0.668587	0.808107
P56391	P56391	Cytochrome c oxidase subunit 6B1	Cox6b1	5	5	5	61.6	61.6	61.6	10.071	0	27.669	62	-0.6288	-0.762134	-4.03679	-0.563945	-0.251171	-0.116245	-0.297955	-0.648183	-0.518774	-0.417696	-0.153623	-0.259009	-0.483656	-0.160481	-0.420009	-0.347486	-0.174475	-0.484056	0.709294	0.684415
P20152;P31001;P15331;P46660;P08551;P08553	P20152	Vimentin	Vim	42	42	40	75.8	75.8	72.1	53.687	0	323.31	1439	-0.630772	-0.204438	0.324942	-0.256137	-0.565447	-0.370243	1.66458	1.27786	-0.454992	-0.032633	-0.123053	-0.688178	-0.879161	-1.45318	-1.00029	0.186497	0.726864	0.408958	0.538361	1.32353
O08539	O08539	Myc box-dependent-interacting protein 1	Bin1	5	5	5	12.1	12.1	12.1	64.469	0	9.693	17	-0.632237	-1.60484	-0.517257	-1.37566	-4.02792	-4.27388	-1.48987	-0.630482	-0.482168	-0.323686	-1.55299	-1.72006	-3.59029	-1.18947	-0.326606	-1.94372	-2.16297	-1.99504	0.0149144	0.982481
P28352	P28352	DNA-(apurinic or apyrimidinic site) lyase;DNA-(apurinic or apyrimidinic site) lyase, mitochondrial	Apex1	13	13	13	48.3	48.3	48.3	35.49	0	57.121	79	-0.632987	0.45146	-4.74472	-2.73527	-0.646747	-2.66907	0.755233	0.96357	0.824222	-0.0476733	0.414979	0.0396344	0.266237	0.23933	0.776259	0.451722	-0.221625	-0.520348	0.887867	0.468936
P17095	P17095	High mobility group protein HMG-I/HMG-Y	Hmga1	2	2	2	23.4	23.4	23.4	11.614	0	15.478	21	-0.635888	1.25302	0.801185	-1.87716	-1.87857	-1.23639	2.03201	1.72293	-1.56504	0.946576	-1.21944	0.791766	1.32552	-0.0331466	1.72958	0.334898	0.878689	0.525159	0.62205	0.598578
Q7TNV0	Q7TNV0	Protein DEK	Dek	7	7	7	21.3	21.3	21.3	43.158	0	30.259	50	-0.639101	-0.737423	-0.820583	-2.84402	-1.83448	-2.73725	0.199431	0.724186	0.632315	-0.464175	-0.103606	-0.803505	-0.59405	-0.15635	-0.572843	-1.07873	-0.0141436	-0.687709	0.396973	0.758921
Q9QZB9	Q9QZB9	Dynactin subunit 5	Dctn5	1	1	1	5.5	5.5	5.5	20.14	0.0079913	3.0608	27	-0.640369	-0.655633	-0.522374	-0.122649	-0.26824	-0.547781	-0.134156	0.0844851	0.0512916	-0.0399362	-0.465745	-0.264163	-0.623614	-0.598378	-0.610905	-1.17088	-1.23427	-0.967934	1.3437	1.28149	+
Q3U487;Q64702	Q3U487	E3 ubiquitin-protein ligase HECTD3	Hectd3	11	11	11	18.1	18.1	18.1	97.346	0	24.359	32	-0.640489	-1.80172	-0.517804	-1.40487	-1.09999	-2.51027	-1.58529	-0.709244	-1.62812	-1.84075	-1.36422	-0.567331	-1.07868	-1.28822	-1.4547	-2.40612	-1.32129	-0.685473	0.0147421	1.00843
P62077	P62077	Mitochondrial import inner membrane translocase subunit Tim8 B	Timm8b	2	2	2	26.5	26.5	26.5	9.2864	0.0093071	2.6443	3	-0.642977	-0.898317	-1.03564	0.381483	-0.827685	-0.752046	-0.971459	-1.27786	-0.91842	-0.725289	-0.715219	-1.08264	-0.219458	0.898602	0.493057	-0.959978	-1.12497	-0.826378	0.502926	0.813464
Q9DCN2	Q9DCN2	NADH-cytochrome b5 reductase 3;NADH-cytochrome b5 reductase 3 membrane-bound form;NADH-cytochrome b5 reductase 3 soluble form	Cyb5r3	19	19	19	66.4	66.4	66.4	34.127	0	276.48	288	-0.644901	-0.776798	-2.60005	-1.73816	-1.67251	-1.71288	-1.40917	-0.945602	-1.47013	-1.13792	-1.37154	-0.712438	-1.84629	-3.4015	-1.97734	-1.14201	-1.16044	-2.36414	0.306756	1.17949
Q6PDQ2;A2A8L1;B1AR17	Q6PDQ2	Chromodomain-helicase-DNA-binding protein 4	Chd4	30	30	30	20.7	20.7	20.7	217.75	0	105.52	166	-0.647689	-0.0762539	-0.279135	-0.540573	-0.740185	-0.158248	0.981009	0.569104	0.494515	-0.675789	-0.499253	-0.656549	-1.46531	-1.24505	-1.56674	-0.294218	-0.131763	-0.395436	1.82768	1.65388	+
Q6DFZ1	Q6DFZ1		Gbf1	25	24	24	16.6	16.2	16.2	206.78	0	55.724	139	-0.650119	0.811954	-0.684967	1.09994	0.558652	1.31619	-0.97461	-1.41597	-0.60199	-0.429719	-0.441267	-0.323692	0.153011	0.0743993	1.03364	-0.787705	-1.11102	-1.44128	0.323134	1.23425
P18654;P18653;Q9WUT3;Q7TPS0;Q3U214;Q9R1L5;Q60592;Q811L6	P18654	Ribosomal protein S6 kinase alpha-3	Rps6ka3	11	11	10	19.2	19.2	18.1	83.693	0	21.212	50	-0.651603	-0.701714	-0.589509	0.0949726	0.0792956	-0.250051	-1.48207	-0.762178	-3.14807	-0.385761	-0.30761	-0.34986	0.0689802	-0.388891	-0.174488	-1.37351	-1.13715	-2.85662	0.0448273	0.961777
Q61510	Q61510	E3 ubiquitin/ISG15 ligase TRIM25	Trim25	10	10	10	22.2	22.2	22.2	71.726	0	21.973	52	-0.65449	-0.0172166	0.451982	-1.56283	-0.546277	-0.696873	-0.31739	-1.00957	-1.20944	-0.826417	-0.674067	-0.311428	-0.59874	-0.373734	-1.10531	-0.4182	-0.598267	-0.146247	0.0940414	0.961505
Q9CQ22	Q9CQ22	Ragulator complex protein LAMTOR1	Lamtor1	3	3	3	42.2	42.2	42.2	17.749	0	11.492	19	-0.65449	-0.737025	-0.92911	-0.396776	-0.429087	-0.686881	-1.52498	-1.41344	-1.54568	-0.950787	-1.07226	-0.537713	-1.0771	-1.04763	-1.25935	-1.15993	-1.7478	-1.38807	0.566139	1.15965
Q03958	Q03958	Prefoldin subunit 6	Pfdn6	3	3	3	20.5	20.5	20.5	14.454	0.00046926	6.1818	22	-0.656709	-0.632245	-0.174689	-0.452751	-0.676879	-0.412252	-1.03567	-0.871319	0.405471	0.432031	-0.911724	0.255876	-0.141173	-0.963839	0.0599396	-1.16949	-0.846492	0.106805	0.251395	0.902711
P32233	P32233	Developmentally-regulated GTP-binding protein 1	Drg1	6	6	6	20.7	20.7	20.7	40.512	0	19.215	67	-0.657281	-0.442736	-0.594558	-0.043437	-0.0345224	-0.266394	-0.713669	-0.854459	-0.687445	-0.732643	-0.642747	-0.579052	0.14764	0.0139057	-0.405964	-0.834329	-0.0638815	-1.13621	0.0135089	0.995296
P54822	P54822	Adenylosuccinate lyase	Adsl	7	7	7	20.7	20.7	20.7	54.866	0	15.653	66	-0.65761	-0.661632	-0.721457	-0.576809	-0.752639	-0.668992	-0.45049	0.930739	-0.437592	1.20585	1.24941	1.11385	-0.468329	-0.427072	-0.465497	-0.663139	-0.934804	-0.851671	0.587568	0.74886
Q9D706	Q9D706	RNA polymerase II-associated protein 3	Rpap3	8	8	8	16.4	16.4	16.4	74.095	0	17.2	38	-0.658113	-0.391363	-0.423777	-0.796019	-0.374079	-0.56238	0.0111542	-0.35284	-0.109845	-0.224055	-0.937067	-0.476497	-0.753915	-0.753041	-0.741002	-0.372097	-0.424431	-0.478429	0.790453	1.12274
O88543	O88543	COP9 signalosome complex subunit 3	Cops3	5	5	5	16.8	16.8	16.8	47.832	0	56.86	61	-0.668094	-0.606246	-0.745496	-0.33535	-0.449008	-0.285473	1.34577	1.24468	1.26701	0.662198	0.773261	0.829961	-0.248368	-1.02618	-1.34539	-1.51807	-2.03271	-0.671205	0.64951	1.50923
Q08943	Q08943	FACT complex subunit SSRP1	Ssrp1	16	16	16	31.4	31.4	31.4	80.859	0	56.21	157	-0.671435	-0.0983512	-0.0555519	0.0162816	-0.128711	0.311769	0.248274	0.450655	0.36007	-0.206184	-1.23259	-1.13303	0.432447	0.00132759	0.0606608	0.185303	-0.042327	0.351852	0.457945	1.16793
Q7TMM9;Q9CWF2	Q7TMM9;Q9CWF2	Tubulin beta-2A chain;Tubulin beta-2B chain	Tubb2a;Tubb2b	20	3	2	53.5	8.8	6.1	49.906	0	8.9144	32	-0.673383	-0.60788	-0.827576	-1.1045	-1.15179	-0.936743	-0.564596	0.0558707	0.124072	-0.0865213	-1.51394	-0.279614	-0.996439	-0.846133	-1.79167	-1.42229	-2.02986	-1.47437	1.17779	1.44219
Q8CJG0;Q8CJG1;Q8CJF9;Q8CJF8	Q8CJG0	Protein argonaute-2	Ago2	7	7	7	11.2	11.2	11.2	97.303	0	15.576	60	-0.67419	-0.595068	-1.25723	-1.06262	-1.3001	-1.27585	-1.17535	-1.90221	-3.72661	-1.81551	-1.78611	-2.12057	-0.65081	-1.11609	-1.37672	-1.55103	-0.918929	-1.43853	0.021688	0.9851
Q9D868	Q9D868	Peptidyl-prolyl cis-trans isomerase H	Ppih	2	2	2	10.1	10.1	10.1	20.463	0.0066989	3.2368	5	-0.677669	-0.901911	-0.398539	-0.160145	0.151406	-0.357435	0.0435162	-0.116363	-2.42143	-2.09949	-1.93427	-1.87976	-0.143256	-1.97237	-1.63899	-0.233073	0.0913209	-0.541959	0.833482	1.529
Q6P5F7	Q6P5F7	Protein tweety homolog 3	Ttyh3	2	2	2	4.8	4.8	4.8	57.713	0.00044944	5.5236	6	-0.67811	-0.21159	-0.168059	-0.415369	-3.69679	-0.334254	-0.756221	-0.557234	-0.660394	-0.720559	-0.592163	-0.839942	-0.451621	-0.553948	-0.780983	-0.607606	-0.577991	-0.487423	0.236172	0.866151
Q9CQ79	Q9CQ79	Thioredoxin domain-containing protein 9	Txndc9	2	2	2	9.7	9.7	9.7	26.259	0.0039062	3.6974	30	-0.683225	-1.7063	-0.57179	-1.18584	-1.07246	-1.48352	-0.222	-0.140175	-0.160485	0.00261946	0.322846	0.128481	-0.415586	-1.50677	-0.496122	-0.556255	-0.923357	-1.80211	0.311441	0.858596
Q8BP47	Q8BP47	Asparagine--tRNA ligase, cytoplasmic	Nars	6	6	6	14.7	14.7	14.7	64.279	0	17.275	36	-0.691892	-0.318485	-0.438557	-0.617651	-0.692539	-1.33429	-0.612376	-0.106657	-0.089296	-0.108829	0.164645	-0.174319	0.349897	-0.0905844	-1.51635	-0.860861	-0.793597	-1.50806	0.0555244	0.97238
A2AGT5	A2AGT5	Cytoskeleton-associated protein 5	Ckap5	26	26	26	15.8	15.8	15.8	225.63	0	50.035	107	-0.702869	-0.358423	-0.656626	-0.280102	-0.629542	0.00031268	-1.5994	-1.16605	-1.20715	-0.430629	-0.536809	-0.953232	-0.823644	-0.62133	-0.602985	-0.529006	-0.699538	-0.86328	0.12952	0.959309
Q9DAW6	Q9DAW6	U4/U6 small nuclear ribonucleoprotein Prp4	Prpf4	8	8	8	22.5	22.5	22.5	58.369	0	30.865	87	-0.708167	-0.738278	-0.892138	-0.543424	-0.300185	-0.441207	-2.95909	-0.260551	-0.411176	-0.905668	-0.306831	-0.436574	-0.584491	-0.610608	-0.740878	-2.29298	-1.19248	-2.51703	0.29107	1.19686
O88983	O88983	Syntaxin-8	Stx8	3	3	3	14	14	14	26.925	0.00049432	6.8573	17	-0.71737	-2.92941	-0.614834	-2.53986	-2.37041	-2.01691	-2.69247	-3.10589	-0.688801	-2.55017	-3.18175	-2.11113	-2.50009	-1.16693	-2.72792	-2.95975	-0.66593	-0.766259	0.0846437	1.07624
P52479	P52479	Ubiquitin carboxyl-terminal hydrolase 10	Usp10	6	6	6	12.1	12.1	12.1	87.021	0	12.987	14	-0.718929	-0.803166	-0.508688	-3.16412	-2.21576	-2.18881	-2.67798	-2.57019	-2.86787	-2.37867	-2.8951	-1.78306	-2.63958	-2.34214	-1.79753	-3.34101	-3.27495	-1.90135	0.680133	1.42931
Q9JLZ6	Q9JLZ6	Hypermethylated in cancer 2 protein	Hic2	1	1	1	1.6	1.6	1.6	66.766	0.0038536	3.5771	21	-0.720379	-0.81314	-0.821143	-1.34142	-1.26589	-1.52289	-1.43006	-1.65485	-1.66245	-0.431019	-0.407631	-0.601006	-0.644599	-0.747803	-0.905582	-1.51379	-4.44484	-1.51443	0.00185481	0.998344
Q3URQ0	Q3URQ0	Testis-expressed sequence 10 protein	Tex10	11	11	11	16.5	16.5	16.5	105.21	0	17.97	59	-0.728005	-0.888124	-2.6286	-1.81274	-0.661084	-2.31167	-0.772995	-1.06622	-1.26095	-1.71979	-3.67392	-2.09682	-1.18949	-0.88132	-0.694237	-1.13749	-1.14747	-1.27323	0.196499	1.13843
Q9CWX9	Q9CWX9	Probable ATP-dependent RNA helicase DDX47	Ddx47	5	5	5	14.1	14.1	14.1	50.638	0	12.737	20	-0.728278	-1.48459	-0.832295	-1.45944	-1.12689	-1.21522	-0.798016	-0.933445	-0.680799	-1.72366	-1.84272	-2.80967	-1.08038	-1.83556	-0.746833	-2.5582	-1.15242	-2.18808	2.0303	1.67256	+
A2APB8	A2APB8	Targeting protein for Xklp2	Tpx2	3	3	3	5.4	5.4	5.4	85.893	0	8.3242	10	-0.73261	-0.0106028	-0.574823	-0.696952	-0.687055	-1.19192	-0.502539	-0.621768	-0.501938	-1.04276	-0.293113	-0.223697	-0.609999	-0.0367767	0.0626991	-0.294835	-0.030399	-0.207146	1.25531	0.803283
P70362	P70362	Ubiquitin fusion degradation protein 1 homolog	Ufd1l	2	2	2	9.1	9.1	9.1	34.481	0.0017094	4.727	11	-0.73445	-0.446283	-0.70571	-0.230453	-0.553591	-0.279979	-0.599592	-0.72342	-0.517328	-0.255816	-0.259808	-0.227164	-0.328182	-0.354536	-1.33764	-1.64276	-0.984062	-0.852005	0.393787	1.11825
Q5NCF2	Q5NCF2	Trafficking protein particle complex subunit 1	Trappc1	2	2	2	20	20	20	16.881	0.0017301	4.9347	12	-0.74067	-0.258739	-0.932156	-0.169431	-0.668961	0.0848594	-0.0395792	-1.12752	-0.749133	-0.744249	-0.191405	-0.578573	-0.642179	-0.662758	-1.62981	-0.936892	-1.02411	-1.48822	1.01677	1.28906
O54988;O55098	O54988	STE20-like serine/threonine-protein kinase	Slk	10	10	10	9.2	9.2	9.2	141.46	0	29.129	39	-0.743195	-2.25757	-2.15194	-0.753354	-0.0341352	-0.428207	-0.610471	-0.311671	-0.782359	-0.26327	-0.129135	-0.142087	-1.05701	-0.192145	-0.544488	-0.318017	-0.214278	-1.44923	0.728965	0.74839
Q6PGH2	Q6PGH2	Hematological and neurological expressed 1-like protein	Hn1l	3	3	3	26.3	26.3	26.3	20.02	0.00050505	7.2792	17	-0.746964	-0.594657	-0.544996	-1.78105	-2.53918	-3.56411	-0.297133	-0.0569675	-0.356004	-0.521078	-0.661372	-0.703703	-1.25365	-1.15376	-1.71186	-0.570251	-0.580539	-0.583347	0.316424	0.80966
Q8BHD7	Q8BHD7	Polypyrimidine tract-binding protein 3	Ptbp3	11	8	8	29.6	25.6	25.6	56.7	0	30.101	37	-0.747481	-0.931732	-1.33957	-0.892028	-1.29698	-1.14108	-1.91017	-1.7022	-0.870259	-0.437272	-0.316199	-1.21803	-0.791959	-1.40399	-0.412179	-1.64381	-0.657555	-1.79685	0.503665	0.847159
Q9CYX7	Q9CYX7	RRP15-like protein	Rrp15	2	2	2	6.4	6.4	6.4	31.058	0.0035686	3.8944	13	-0.752895	-0.838472	-0.772754	0.160378	-0.0391913	-0.104278	-0.93929	-0.888506	-1.26349	-1.88923	-1.62668	-1.19771	-0.165786	-0.138664	-0.0152301	-0.55073	-0.434736	-0.383097	0.150046	1.07702
P20664	P20664	DNA primase small subunit	Prim1	8	8	8	22.3	22.3	22.3	49.295	0	19.083	83	-0.756223	-0.736613	-0.570504	0.159264	0.144039	-0.291758	-0.285274	0.324759	0.184585	0.00960887	-0.282037	0.0123958	0.0607663	-0.205375	-0.187784	0.193824	0.000339001	-0.0945368	0.475279	0.902297
O88487	O88487	Cytoplasmic dynein 1 intermediate chain 2	Dync1i2	11	11	11	30.6	30.6	30.6	68.393	0	94.129	81	-0.770861	1.25134	1.08348	2.07221	2.33318	2.45366	0.520202	0.468338	0.605257	2.21487	1.96093	3.002	1.48078	2.31245	3.0477	1.24259	1.45723	1.18264	1.26257	0.544861
Q9JK23	Q9JK23	Proteasome assembly chaperone 1	Psmg1	6	6	6	26.6	26.6	26.6	33.104	0	28.184	72	-0.772632	-0.448612	-0.494751	-0.995369	-0.926507	-0.536358	-0.129753	-0.0573096	0.19548	0.281692	0.146806	0.0514808	-2.63682	-1.19278	-0.935969	-0.359867	-0.712177	-0.471412	0.235809	1.13666
Q9D6R2	Q9D6R2	Isocitrate dehydrogenase [NAD] subunit alpha, mitochondrial	Idh3a	8	8	8	27	27	27	39.638	0	21.367	58	-0.773988	0.834091	-0.521751	-1.69204	-1.42593	-1.45257	0.619862	0.461514	0.697203	0.573854	0.709772	1.65277	-1.99387	-0.485558	-1.23052	0.805513	0.841272	1.65649	0.596554	0.640561
P32921	P32921	Tryptophan--tRNA ligase, cytoplasmic;T1-TrpRS;T2-TrpRS	Wars	5	5	5	14.6	14.6	14.6	54.357	0	11.087	60	-0.77805	-1.39085	-0.498312	-0.766068	-1.72998	-0.814227	-0.20976	-1.35338	-0.0468591	-2.86219	-0.554638	-2.30731	-0.158191	-0.592877	-0.891252	-0.88033	-1.08536	-0.896134	0.387835	1.22554
P35762	P35762	CD81 antigen	Cd81	3	3	3	27.5	27.5	27.5	25.814	0	98.21	95	-0.779999	-0.865023	-1.01729	-1.42794	-1.13075	-1.6677	-1.05317	-1.59309	-1.23394	-1.02172	-1.11624	-1.03058	-1.78509	-1.67031	-1.35062	-1.41882	2.04045	-1.84203	0.170447	0.885839
O89112	O89112	LanC-like protein 1	Lancl1	3	3	3	9.3	9.3	9.3	45.341	0.0017182	4.8186	6	-0.780793	-1.40537	-0.305953	-1.98225	-0.913094	-0.946271	-0.377606	-0.514296	-1.15246	-0.185716	-0.388453	-0.412452	-0.442497	-0.380053	-0.615582	-1.26949	-0.333215	-0.430472	1.29879	0.7394
Q9Z0L0	Q9Z0L0	Trophoblast glycoprotein	Tpbg	4	4	4	13.8	13.8	13.8	46.451	0	11.589	16	-0.781553	-1.26773	-0.690685	-1.45334	-1.42354	-2.74565	-2.14118	-1.27123	-1.2935	-2.71328	-0.980496	-0.86067	-1.75833	-3.81836	-3.03374	-1.54499	-1.0337	-1.06501	0.479284	1.33383
Q8R050;Q149F3	Q8R050	Eukaryotic peptide chain release factor GTP-binding subunit ERF3A	Gspt1	6	6	6	13.1	13.1	13.1	68.625	0	14.91	39	-0.783241	-0.407671	-0.00784534	-0.498457	-0.468415	-0.415458	-0.59871	-0.43881	-0.6699	-0.0526915	-0.749902	-0.0781739	0.105585	0.282355	-0.117558	-0.271428	-0.666559	-0.933735	0.663088	0.870122
Q9R0P5	Q9R0P5	Destrin	Dstn	2	2	2	16.4	16.4	16.4	18.521	0.00044743	5.4144	9	-0.788128	-0.706792	-0.956787	-1.83811	-1.52679	-1.64854	-0.221609	-2.85447	0.0267533	-3.28118	-0.513543	-1.36476	-0.988633	-1.03403	-0.892548	-1.08208	-0.738787	-0.720021	0.00955981	1.00782
P56812	P56812	Programmed cell death protein 5	Pdcd5	2	2	2	20.6	20.6	20.6	14.275	0.00048309	6.4805	8	-0.79181	-1.02192	-1.39725	-1.60917	-1.1796	-1.66866	-0.762119	-0.56622	-0.833614	-0.488496	-0.545827	-0.451564	-0.896093	-0.91933	0.524785	-1.53892	-2.25476	-1.05823	0.387333	0.844014
P53994	P53994	Ras-related protein Rab-2A	Rab2a	10	10	4	52.4	52.4	24.1	23.547	0	107.9	143	-0.794506	1.13325	-0.0953841	0.375114	0.0149872	0.655925	0.262238	0.68388	0.436984	0.68679	1.22969	1.04417	0.725314	0.123318	-0.920269	-1.3452	-3.04057	-0.390302	0.491971	1.42071
Q9JMG1	Q9JMG1	Endothelial differentiation-related factor 1	Edf1	3	3	3	26.4	26.4	26.4	16.369	0	14.249	19	-0.803261	-0.982965	-0.59279	-2.29127	-0.616199	-1.41013	-1.54481	-1.26969	-1.36329	-0.98626	-0.773141	-0.455015	-0.862844	-0.955823	-0.844682	-0.991338	-1.42104	-0.97087	0.793217	0.817688
Q9D824	Q9D824	Pre-mRNA 3-end-processing factor FIP1	Fip1l1	6	6	6	18.8	18.8	18.8	64.958	0	11.95	15	-0.803338	-2.09816	-0.629434	0.467721	0.323817	-0.284834	-1.08233	-1.43118	-0.975887	-1.23685	-1.31442	-2.68773	-1.25205	-0.623124	-0.788849	-1.58223	-1.17456	-1.90161	1.18208	1.59326
Q3V1L4	Q3V1L4	Cytosolic purine 5-nucleotidase	Nt5c2	6	6	6	11.6	11.6	11.6	64.808	0	8.5997	19	-0.80515	-2.39037	-2.32953	-1.17008	-1.71644	-3.5729	-1.37234	-1.82247	-1.26237	-1.83671	-1.25431	-0.741164	-1.41815	-1.5707	-0.749758	-1.87513	-2.47935	-2.32958	0.306172	0.845
P70168	P70168	Importin subunit beta-1	Kpnb1	23	23	23	31.3	31.3	31.3	97.183	0	105.59	206	-0.805728	-0.252911	-0.270073	0.618866	-0.27696	0.0848594	0.123839	0.014891	-0.599091	0.550086	0.0812185	0.207268	0.131728	0.176951	-0.110884	-0.486497	-0.286829	-0.736403	0.211077	0.933828
Q8CJ53	Q8CJ53	Cdc42-interacting protein 4	Trip10	8	8	8	17.6	17.6	17.6	68.489	0	17.123	40	-0.808548	-0.732072	-1.11747	-0.907818	-1.14577	-0.761262	-1.13843	-1.1248	-1.49556	-1.2722	-1.28187	-1.09246	-0.663486	0.554947	-1.20492	-0.955513	-1.0218	-0.761667	0.373567	0.888655
P70290	P70290	55 kDa erythrocyte membrane protein	Mpp1	13	13	13	41	41	41	52.227	0	33.008	44	-0.819805	-0.771786	-0.966516	-1.51708	-0.950698	-1.27033	-2.15666	-1.39527	-1.35096	-0.961436	-0.786256	-1.17928	-1.65133	-2.39799	-1.68218	-1.86189	-1.37833	-1.50383	0.55637	1.18495
Q9CQS5	Q9CQS5	Serine/threonine-protein kinase RIO2	Riok2	5	5	5	13.5	13.5	13.5	62.49	0	19.704	52	-0.823415	-1.15405	-2.10582	-0.0517309	-0.0358827	0.0280513	-1.85082	-0.902658	-0.920612	-0.556334	-0.421882	-0.566322	-0.0614832	0.0390486	0	-0.559662	-0.904564	-0.976928	0.802841	0.745768
Q61469	Q61469	Lipid phosphate phosphohydrolase 1	Ppap2a	3	3	3	16.3	16.3	16.3	31.891	0	47.122	30	-0.827035	-0.983241	-1.38939	-1.09096	-0.827199	-1.39971	1.24849	-1.569	-0.954024	-1.13827	-1.22402	-0.64978	-1.48934	0.706483	-0.490519	-1.01148	1.74331	0.142212	0.529938	0.713635
Q80XQ2	Q80XQ2	TBC1 domain family member 5	Tbc1d5	4	4	4	6.6	6.6	6.6	91.836	0	12.397	22	-0.83651	-0.729687	-0.765108	-1.29096	-0.788334	-0.486877	-0.643338	-1.04586	-0.940887	-1.26242	-2.35562	-1.63488	-0.885171	-0.812046	-1.62251	-0.847982	-1.38814	-0.966219	1.65229	1.38697	+
P51859	P51859	Hepatoma-derived growth factor	Hdgf	5	5	5	18.6	18.6	18.6	26.268	0.00051787	7.7912	5	-0.838819	-0.74771	-0.766406	-1.17442	-0.838987	-0.432011	-0.320722	0.47969	0.177957	-0.0649678	-0.717861	-0.0811871	0.0115334	-1.54723	0.649365	-0.434779	-2.54056	0.00757925	0.0271982	1.01996
Q9CQE3	Q9CQE3	28S ribosomal protein S17, mitochondrial	Mrps17	2	2	2	24.2	24.2	24.2	13.382	0.00046041	5.8929	6	-0.84943	-0.869979	-1.01711	-0.910837	-1.16308	-1.59434	-0.507623	-0.687773	-0.689091	-0.684804	-1.00875	-0.875012	-1.40693	-1.21862	-1.5888	-0.913776	-1.14352	-1.12844	0.692266	1.13808
O35643	O35643	AP-1 complex subunit beta-1	Ap1b1	23	10	10	29.2	15.8	15.8	103.93	0	20.576	61	-0.850027	-1.1864	-0.925754	-0.523988	-0.573539	-0.650524	-0.956739	-1.00924	-1.17095	-0.927639	-1.30011	-0.799215	-0.822141	-0.523828	-0.760756	-0.658875	-0.699792	-0.693998	0.290776	0.95038
P08003	P08003	Protein disulfide-isomerase A4	Pdia4	18	18	18	36.1	36.1	36.1	71.982	0	74.509	142	-0.851461	0.471647	0.370409	0.316399	0.694015	0.34113	-0.252251	0.0417717	0.286129	0.163445	0.454988	0.340631	0.0687522	0.509131	0.0661705	-0.54419	-0.175897	-0.744338	0.292356	1.10353
Q8BU88	Q8BU88	39S ribosomal protein L22, mitochondrial	Mrpl22	4	4	4	26.2	26.2	26.2	23.805	0	8.1686	17	-0.857175	0.422688	-2.58236	-1.44578	-0.571204	-2.69809	0.229613	-2.30652	-2.59663	0.711606	0.582636	-2.08649	-1.94394	-0.414891	-0.829315	-3.12929	-1.86792	-1.46882	0.14324	0.859953
Q9JMH6	Q9JMH6	Thioredoxin reductase 1, cytoplasmic	Txnrd1	5	5	5	9.5	9.5	9.5	67.083	0	19.526	23	-0.86432	-0.47738	-0.42022	-1.51804	-0.76244	-1.12087	1.05371	0.947251	0.88404	0.294622	0.11735	0.104824	-0.552394	-0.273668	-0.855951	0.0139285	0.105605	-0.129587	0.138114	0.918559
P33609	P33609	DNA polymerase alpha catalytic subunit	Pola1	14	14	14	12.6	12.6	12.6	167.34	0	37.727	136	-0.871805	-0.569667	-1.00615	-0.54955	-0.515908	-0.502315	-0.593178	-0.575697	-0.584987	-0.733665	-0.983687	-0.877209	-0.789677	-0.637063	-0.775159	-0.669212	-0.919246	-0.708761	1.28244	1.10739
Q9Z127	Q9Z127	Large neutral amino acids transporter small subunit 1	Slc7a5	3	3	3	8.4	8.4	8.4	55.872	0	34.057	34	-0.872837	-1.03688	-0.87067	-2.04848	-1.44432	-1.52121	-1.55203	-1.37361	-1.91182	-1.18774	-1.20688	-1.07888	-2.92955	-1.61209	-2.12599	-0.787705	-0.755339	-1.07774	0.0183719	1.01007
Q9JLV1	Q9JLV1	BAG family molecular chaperone regulator 3	Bag3	9	9	9	22.2	22.2	22.2	61.859	0	20.09	36	-0.887489	-0.222601	-0.0555519	-0.758364	-0.946914	-0.787344	0.0400597	0.354894	0.165485	-0.43167	0.204628	-0.366303	-0.747389	-0.766341	-1.54671	-0.43314	-0.579154	-0.219967	0.395451	1.14766
Q9WV70	Q9WV70	Nucleolar complex protein 2 homolog	Noc2l	8	8	8	13.3	13.3	13.3	85.423	0	34.781	39	-0.889558	-0.595164	-1.08302	-0.304225	-0.248827	-0.048664	-1.2067	-0.757631	-0.834732	-3.8349	-3.64015	-2.00649	-0.576694	-0.832001	-0.53576	-0.211142	-1.23569	-0.297761	0.926893	1.74138
Q9D8U0	Q9D8U0		Ifrd2	4	4	4	13.4	13.4	13.4	47.716	0	12.35	57	-0.900398	-0.751086	-0.252159	0.254741	0.24105	0.0832921	-1.50029	-2.44583	-2.33089	-1.25177	-2.44049	-2.42708	1.11782	0.417683	0.176806	-0.900246	-1.39987	-0.39051	0.0368102	0.961935
Q9Z266	Q9Z266	SNARE-associated protein Snapin	Snapin	3	3	3	34.6	34.6	34.6	14.904	0.00049603	6.939	13	-0.902423	-1.03414	0.223162	-0.330629	0.378581	0.2529	-0.780527	0.131249	-0.484007	-0.43141	-0.327767	-0.417934	-0.552685	-0.38806	-0.163387	-0.630293	-0.203127	-0.516752	0.273133	1.0872
Q9D1G1	Q9D1G1	Ras-related protein Rab-1B	Rab1b	8	4	4	51.7	28.9	28.9	22.187	0	28.92	65	-0.90644	-0.370736	-0.984167	-0.924584	-1.96225	-2.11273	-1.23025	-0.638751	-1.84593	-0.320085	-0.709115	-0.648708	-1.24595	-2.37599	-2.45918	-1.26098	-0.693276	-1.33486	0.00851645	1.00558
P62259	P62259	14-3-3 protein epsilon	Ywhae	8	6	6	37.6	30.6	30.6	29.174	0	19.635	49	-0.90729	-0.818214	-1.28233	-1.35573	-1.2398	-1.30823	-2.3646	-2.17413	-2.23814	-1.1223	-0.854519	-1.34505	-1.39813	-1.36335	-0.825628	-2.28222	-1.50969	-2.26835	0.116388	0.946113
Q91ZW3;Q6PGB8	Q91ZW3	SWI/SNF-related matrix-associated actin-dependent regulator of chromatin subfamily A member 5	Smarca5	34	34	34	36.3	36.3	36.3	121.63	0	90.492	144	-0.90785	-1.78772	-1.48633	-2.65527	-2.65681	-2.90427	-1.23989	-0.81323	-1.32163	-2.12537	-1.90214	-1.57528	-2.93202	-3.81946	-1.64161	-0.816571	-1.12756	-2.40269	0.307537	1.21885
P39053	P39053	Dynamin-1	Dnm1	16	11	11	24	18.7	18.7	97.802	0	34.036	52	-0.908869	-0.738553	-1.5902	0.105127	0.476611	0.3137	-3.23638	-2.17417	-3.64078	-0.143251	0.162952	-0.34986	-0.330556	0.471893	0.413873	-0.443696	-0.627714	-1.1464	1.17137	0.484804
P63085;Q63844;Q6P5G0	P63085	Mitogen-activated protein kinase 1	Mapk1	11	11	10	34.4	34.4	31.6	41.275	0	21.758	66	-0.915909	-0.285886	0.646282	-0.108052	0.0342032	0.450009	0.0331981	0.23506	0.453405	-0.0629811	0.295856	0.566849	0.0195646	0.211325	0.582212	0.0136181	0.344192	0.446904	0.592375	0.865521
O54774	O54774	AP-3 complex subunit delta-1	Ap3d1	15	15	15	19.9	19.9	19.9	135.08	0	36.724	144	-0.924096	-1.57957	-0.982938	-0.27737	0.152957	-0.162136	-0.878686	-0.528644	-0.407536	-0.534934	-0.59911	-0.576185	-0.379222	-0.263602	-0.752395	-0.589329	-0.698475	-0.655127	0.127389	0.959291
Q8BIQ5;Q8C7E9	Q8BIQ5	Cleavage stimulation factor subunit 2	Cstf2	5	5	5	10.9	10.9	10.9	61.341	0	12.35	22	-0.926997	-0.181304	0.312824	0.61349	0.598386	0.421817	0.0927987	-0.774145	-2.42641	-0.945058	-0.796743	-0.787296	-0.437103	0.264857	-1.68153	0.25596	-0.389798	0.289152	0.227878	1.16276
O88291	O88291	DBIRD complex subunit ZNF326	Znf326	4	4	4	8.4	8.4	8.4	65.225	0	9.09	15	-0.928598	-0.971842	-1.04059	0.000761455	0.0106823	0.258833	-1.42286	-1.57824	-1.58227	-2.53054	-3.0851	-1.80293	-1.45905	-2.17735	-1.08967	-1.36089	-1.25816	-1.19448	1.99504	1.95493	+
Q91ZJ5	Q91ZJ5	UTP--glucose-1-phosphate uridylyltransferase	Ugp2	8	8	8	21.3	21.3	21.3	56.979	0	29.729	59	-0.93096	0.477594	-0.542433	-1.61558	-1.62438	0.216617	0.822178	1.42989	0.891668	1.80403	1.83838	1.42263	-1.81788	-0.27073	-0.0267299	0.684846	0.205665	0.101038	0.473836	0.69007
Q9ESZ8;Q99NI3	Q9ESZ8	General transcription factor II-I	Gtf2i	12	12	12	15.2	15.2	15.2	112.26	0	23.432	50	-0.934023	-1.30123	-1.6237	-2.0175	-1.98164	-1.13556	0.16977	0.0519685	-0.11018	-0.948545	-1.25297	-1.25201	-2.72381	-2.29135	-1.47769	-0.501708	-0.781434	-0.738012	0.426241	1.26824
Q1HFZ0	Q1HFZ0	tRNA (cytosine(34)-C(5))-methyltransferase	Nsun2	7	7	7	13.2	13.2	13.2	85.451	0	19.212	52	-0.941448	-0.829482	-1.14685	-0.883018	-0.977573	-1.08015	-2.20079	-0.780365	-1.53181	-0.522217	-0.518423	-0.379066	-0.582056	-1.56028	-1.01848	-1.06075	-0.712418	-1.15138	0.892805	0.801908
O08582	O08582	GTP-binding protein 1	Gtpbp1	4	4	4	7.3	7.3	7.3	72.3	0	22.479	63	-0.943278	-0.807749	-0.495435	-0.554059	0.0100539	-0.233761	-1.62102	-1.64312	-1.01749	-1.23484	-0.602515	-0.533095	-0.12188	-0.181792	-0.202044	-1.24468	-1.18627	-0.951992	0.192084	0.922547
Q9CR16	Q9CR16	Peptidyl-prolyl cis-trans isomerase D	Ppid	4	4	4	12.2	12.2	12.2	40.742	0.00050025	7.0855	10	-0.944278	-1.05155	-2.06284	-3.02542	-3.27442	-3.21464	-1.00576	-0.637391	-1.12145	-1.04708	-0.531346	-0.997237	-1.67355	-3.15021	-2.66051	-1.53761	-1.52812	-1.8304	0.130924	0.899053
Q8CIB5	Q8CIB5	Fermitin family homolog 2	Fermt2	6	6	6	13.2	13.2	13.2	77.8	0	9.717	13	-0.949573	-1.26308	-1.39532	-1.83443	-2.61837	-2.02086	-2.40588	-2.01892	-2.37971	-1.31512	-3.47195	-1.62448	-3.24598	-1.5305	-2.27806	-1.94498	-2.33731	-2.08758	0.511709	1.25506
P97370	P97370	Sodium/potassium-transporting ATPase subunit beta-3	Atp1b3	7	7	7	35.6	35.6	35.6	31.775	0	33.158	66	-0.950258	-1.74825	-0.611659	-1.65137	-2.66321	-1.51276	-1.78476	-4.18146	-1.22689	-1.45246	-1.56928	-0.160788	-3.18334	-2.22233	0.0342604	-2.08407	-1.3055	-0.781646	0.370509	0.757539
Q9CZX0	Q9CZX0	Elongator complex protein 3	Elp3	8	8	8	16.1	16.1	16.1	62.384	0	21.717	54	-0.953021	-1.1227	-1.33555	-0.245297	-0.280143	-0.305834	-0.876966	-0.732592	-0.631827	-0.327415	-0.342843	-0.128643	-0.178813	-0.0721281	-0.374094	-0.994303	-1.01701	-1.02219	0.612288	0.855496
Q8BHL5;Q8BPU7	Q8BHL5	Engulfment and cell motility protein 2	Elmo2	8	8	8	14.2	14.2	14.2	83.886	0	12.092	18	-0.960784	-0.861292	-1.51918	-1.03022	-0.987206	-0.790059	-1.94286	-2.58336	-2.27385	-1.04826	-1.11908	-2.93198	-1.39608	-0.854763	-0.660286	-1.62898	-1.48892	-1.23031	0.0771653	0.955566
Q5SUF2	Q5SUF2	Luc7-like protein 3	Luc7l3	5	5	5	16.9	16.9	16.9	51.45	0	27.768	49	-0.968763	-0.857239	0.328958	0.0762691	0.493801	0.533014	0.248407	0.642143	0.476052	0.0218229	-0.224731	-0.522968	0.304253	0.555817	-0.0503944	-0.625579	0.0701828	-0.140462	0.331023	1.12981
Q6P1F6;Q925E7;Q6ZWR4	Q6P1F6;Q925E7	Serine/threonine-protein phosphatase 2A 55 kDa regulatory subunit B alpha isoform;Serine/threonine-protein phosphatase 2A 55 kDa regulatory subunit B delta isoform	Ppp2r2a;Ppp2r2d	3	3	3	8.1	8.1	8.1	51.691	0	9.2142	19	-0.969154	-1.28488	-0.818318	-1.11204	-1.8455	-1.35942	-1.03127	-0.924057	-1.22773	-0.946251	-0.97869	-1.17845	-1.36644	-1.33875	-0.99377	-0.827616	-0.370048	-0.493086	0.819298	0.852026
O35609	O35609	Secretory carrier-associated membrane protein 3	Scamp3	6	6	6	30.7	30.7	30.7	38.458	0	35.532	42	-0.970457	0.564956	-0.883353	0.438618	-1.61814	-1.17761	-0.641262	-1.32295	-0.278113	-1.86728	0.0291982	0.487224	-0.427227	-0.12384	-1.48053	-1.6461	0.429428	0.143588	0.158014	0.895523
Q99L85	Q99L85	Elongator complex protein 5	Elp5	2	2	2	10.3	10.3	10.3	33.497	0.0086987	2.7226	4	-0.976374	-3.64906	-0.936423	-0.76295	-0.588046	-0.703831	-0.803505	-3.94126	-0.844264	-0.169087	-0.344783	-0.261828	-0.220042	-0.259293	-0.825915	-0.231302	-1.03135	-0.47545	1.45187	0.48533	+
Q922U1	Q922U1	U4/U6 small nuclear ribonucleoprotein Prp3	Prpf3	9	9	9	17.9	17.9	17.9	77.454	0	13.178	34	-0.979802	-0.266623	-0.794235	-0.211175	-0.0787514	-0.443906	-0.527769	-0.604967	0.077182	-0.542191	-0.785204	-1.42561	-0.454896	-0.0857521	-0.195681	-1.2476	-1.12999	-0.204386	0.632726	1.18841
Q8VH51	Q8VH51	RNA-binding protein 39	Rbm39	14	14	14	35.3	35.3	35.3	59.406	0	100.33	86	-0.988551	-1.24961	-0.93281	-1.32299	-1.22338	-0.793155	0.0789579	0.286288	0.221612	-0.53988	-1.18597	-1.84582	-1.08567	-2.09439	-2.0573	-1.36848	-1.48354	-0.853275	1.69076	1.66128	+
Q8BFQ4	Q8BFQ4	WD repeat-containing protein 82	Wdr82	3	3	3	13.1	13.1	13.1	35.079	0	17.748	16	-0.991327	-2.26092	-0.502244	-0.282839	-0.128606	-0.175168	-0.264649	-0.54977	-0.718213	-3.50901	-3.33897	-1.9216	-1.08593	-1.14045	-0.698182	-0.491501	-0.073372	-0.739971	0.962353	1.73111
O54692	O54692	Centromere/kinetochore protein zw10 homolog	Zw10	10	10	10	16	16	16	88.062	0	28.919	57	-0.998773	-0.628498	-1.58053	-0.485329	-0.861658	-0.530353	-0.984643	-0.115301	-1.43686	0.109552	0.0411046	-0.971964	-1.03075	-1.39518	-0.369753	-0.701778	-0.527111	-0.275626	0.614733	0.824832
Q8R1Q8	Q8R1Q8	Cytoplasmic dynein 1 light intermediate chain 1	Dync1li1	11	11	10	29.1	29.1	26.6	56.614	0	30.687	96	-1.00064	-0.926045	-1.20413	0.353513	0.0888655	0.241756	-1.21994	-1.41876	-1.19955	1.02735	0.860539	0.662933	0.178412	0.421418	0.291653	-1.12984	-0.679129	-0.982848	1.32726	0.586173	+
Q9QYH6	Q9QYH6	Melanoma-associated antigen D1	Maged1	2	2	2	3.4	3.4	3.4	85.669	0	47.574	31	-1.00137	-1.17058	-1.12869	-0.766353	-1.41836	-1.13376	-0.640613	-0.626057	-0.719711	-0.903242	-0.795731	-0.841974	-1.32353	-3.00446	-2.92925	-2.1165	-1.75085	-1.9031	1.71346	1.70963	+
Q9QZM0	Q9QZM0	Ubiquilin-2	Ubqln2	7	7	5	18.7	18.7	13.2	67.35	0	28.258	45	-1.00199	-0.543861	0.248138	1.02192	-0.492502	1.23114	1.20401	1.46427	0.798176	1.11259	1.75624	1.21821	0.497315	1.3559	0.911993	0.809163	-0.000313189	-1.10162	0.30717	0.816632
Q61598;P50396	Q61598	Rab GDP dissociation inhibitor beta	Gdi2	13	13	13	39.3	39.3	39.3	50.537	0	48.535	74	-1.00481	-2.1256	-0.656506	-2.04711	-1.33907	-1.43358	0.0621825	-0.389949	-0.0875415	-0.0468869	-0.813226	-0.0012196	-2.00878	-1.9722	-1.75664	-2.7783	-0.797826	-0.819828	0.218675	1.1641
Q91V12	Q91V12	Cytosolic acyl coenzyme A thioester hydrolase	Acot7	4	4	4	15.5	15.5	15.5	42.536	0	11.781	61	-1.01783	-1.42152	-1.51083	-1.57475	-1.5107	-1.93671	0.319189	0.251237	0.634461	-0.324286	-0.128349	-0.667505	-1.2234	-1.33556	-1.46191	-0.842431	-1.5206	-1.04138	0.0879152	1.06175
Q9JHI7	Q9JHI7	Exosome complex component RRP45	Exosc9	2	2	2	9.4	9.4	9.4	48.936	0.0078487	2.8918	1	-1.02298	-0.70533	-1.10953	-0.416741	-0.458553	-0.314813	-0.768464	-0.961806	-0.710731	-1.67751	-1.61516	-1.84975	-0.890404	-0.753451	-0.749339	-0.919834	-0.435722	-0.73334	1.05663	1.27511
Q9QXB9	Q9QXB9	Developmentally-regulated GTP-binding protein 2	Drg2	7	7	7	24.2	24.2	24.2	40.718	0	11.685	33	-1.04693	-3.69474	-4.12216	-2.34229	-2.59756	-2.52644	-1.32833	0.911457	-1.36237	-1.27415	-0.0802272	-1.05948	-2.15032	-1.76264	-1.3036	-1.6548	-1.56909	-0.816985	0.684419	0.609061
P31266;O08674	P31266	Recombining binding protein suppressor of hairless	Rbpj	10	10	10	23.2	23.2	23.2	58.537	0	24.648	44	-1.05514	-0.873785	-1.17817	-1.07143	-1.21368	-0.865468	-0.54273	-1.18575	-0.550789	-2.12788	-0.643728	-0.861672	0.62683	0.143376	-0.144032	-1.01453	-0.922917	-1.13367	0.459792	0.827487
O35382	O35382	Exocyst complex component 4	Exoc4	6	6	6	9.5	9.5	9.5	110.54	0	30.86	31	-1.05923	-0.895731	-1.41577	-1.29603	-0.84371	-2.32748	-1.4526	-1.52613	-0.968294	-1.23995	-1.27546	-1.83167	-1.30628	-2.14703	-1.04174	-1.28553	-0.56908	-1.29793	0.0388631	1.01628
P61205;P84078;Q8BSL7	P61205;P84078;Q8BSL7	ADP-ribosylation factor 3;ADP-ribosylation factor 1;ADP-ribosylation factor 2	Arf3;Arf1;Arf2	9	9	5	58.6	58.6	29.8	20.601	0	54.457	120	-1.0698	-0.0133323	-0.633971	-0.27124	0.277402	-2.14317	0.314273	0.121141	-0.326576	0.146419	0.349173	-0.32935	-3.69118	-0.10484	-0.553452	0.335891	-0.246045	-0.353636	0.0577847	1.05553
Q61103	Q61103	Zinc finger protein ubi-d4	Dpf2	4	4	4	14.1	14.1	14.1	44.229	0	9.0978	9	-1.07092	-1.16486	-1.22475	-1.39622	-1.22528	-1.29274	-0.837015	-0.669114	-0.610101	-1.3934	-1.48741	-1.49141	-1.68035	-1.48696	-1.70338	-1.10441	-1.27657	-1.46522	2.57615	1.31931	+
Q8BTZ4	Q8BTZ4	Anaphase-promoting complex subunit 5	Anapc5	7	7	7	12.2	12.2	12.2	83.097	0	24.451	33	-1.07808	-1.23224	-1.24573	-1.71599	-2.00194	-1.46177	-1.57751	-1.0434	-0.954196	-0.966022	-0.914664	-1.03888	-1.75708	-1.67301	-1.14784	-1.53861	-1.10151	-1.60053	0.156729	0.956851
P63087	P63087	Serine/threonine-protein phosphatase PP1-gamma catalytic subunit	Ppp1cc	15	3	2	49.5	10.8	7.4	36.983	0	19.518	75	-1.07979	-0.99816	-1.36474	0.181619	0.212892	0.127147	0.455803	0.160811	-0.223561	0.126364	0.17446	0.295271	0.319027	-1.17571	-1.03982	-1.28702	-1.3719	-0.268048	0.237079	1.13983
Q8K363	Q8K363	ATP-dependent RNA helicase DDX18	Ddx18	10	10	10	19.8	19.8	19.8	74.18	0	25.698	54	-1.08511	-1.02857	-1.17288	-1.24062	-0.312918	-0.658237	-0.449353	-1.38208	-1.4999	-2.70469	-1.2052	-3.12007	-2.7946	-2.08648	-1.42789	-1.20179	-2.51009	-1.71699	2.93592	2.14985	+
Q91XX1;Q91XX6;Q91XX8;Q91XX0;Q6DD96;Q91XY8;Q91XY7;Q91XY3;Q91XY2;Q91XY0;Q91XX9;Q91XY6;Q91XZ0;Q91XX4;Q91XY9;Q91XX3;Q91XX7;Q91XY5;Q91XW9;Q91XY4	Q91XX1		Pcdhgc3	7	7	5	12.2	12.2	8.8	101.05	0	11.992	10	-1.09616	-1.18453	-1.02826	-3.20109	-1.54064	-2.97632	-0.638024	-2.96128	-1.86725	-1.36012	-1.22417	-1.33015	-2.85489	-1.11226	-0.415825	-2.50439	-2.51403	-1.62351	0.163533	0.887186
Q91YN9	Q91YN9	BAG family molecular chaperone regulator 2	Bag2	1	1	1	5.2	5.2	5.2	23.473	0.0016885	4.5976	31	-1.10257	-1.13143	-1.26973	-1.00879	-0.867796	-1.00333	-0.945858	-0.912362	-0.549018	-0.790848	-1.07875	-0.844157	-1.0122	-0.811563	-0.893103	-0.902314	-1.12088	-0.995964	0.19789	0.974072
Q8K205	Q8K205		Pop1	12	12	12	14.8	14.8	14.8	117.37	0	36.44	73	-1.10434	-0.629202	-0.565913	-0.0921888	0.149365	-0.178981	-0.641262	-0.997841	-0.530394	-0.853535	-1.08135	-0.760949	-0.36883	-0.23818	-0.123996	-0.423072	-0.943475	-0.584208	0.20349	1.06247
Q9DC28;Q9JMK2	Q9DC28;Q9JMK2	Casein kinase I isoform delta;Casein kinase I isoform epsilon	Csnk1d;Csnk1e	5	5	5	17.6	17.6	17.6	47.316	0	13.257	21	-1.11432	-2.45013	-3.35861	-1.82098	-4.23471	-3.91864	-1.26024	-2.25118	-2.32056	-3.02854	-3.44205	-0.904189	-2.01694	-2.43072	-3.99966	-2.67354	-0.896086	-3.32052	0.00125579	0.998684
P63168;Q80ZS7	P63168	Dynein light chain 1, cytoplasmic	Dynll1	3	1	1	49.4	24.7	24.7	10.366	0.0070606	3.2248	2	-1.11861	-0.571873	-1.08837	-0.836034	-0.627405	-0.089703	-1.25091	-1.15712	-1.35725	-0.636451	-1.00183	-0.638656	-1.38867	-0.758984	-1.16402	-1.58859	-0.980171	-0.886425	0.256272	1.07562
Q99K30	Q99K30	Epidermal growth factor receptor kinase substrate 8-like protein 2	Eps8l2	6	6	6	13.2	13.2	13.2	82.228	0	15.969	24	-1.11897	-1.35439	-1.36439	-1.28174	-0.124691	-0.358509	-0.289047	-0.369618	-0.122239	0.0583545	-0.463637	0.284431	-0.975958	-0.622112	-0.369674	-1.41762	-0.232293	-0.404836	0.473413	0.841528
Q8BKX1	Q8BKX1	Brain-specific angiogenesis inhibitor 1-associated protein 2	Baiap2	11	11	11	27.9	27.9	27.9	59.236	0	44.095	64	-1.12801	-1.83236	-2.16938	-2.04725	-0.825257	-1.53679	-1.38135	-3.99008	-0.710256	-1.86899	-1.69105	-1.59475	-1.46778	-2.00561	-2.30332	-1.11674	-0.933272	-3.78674	0.112802	1.0924
Q8K009;Q8R0Y6	Q8K009	Mitochondrial 10-formyltetrahydrofolate dehydrogenase	Aldh1l2	15	15	15	22.1	22.1	22.1	101.59	0	45.12	87	-1.12847	-0.503209	-1.62312	-2.37596	-2.96716	-2.04744	-1.12292	-1.1468	-1.4115	-2.17654	-1.67766	-1.16241	-2.60343	-1.43372	-1.7696	-1.00035	-0.591087	-1.19448	0.0916731	0.946253
Q61081	Q61081	Hsp90 co-chaperone Cdc37;Hsp90 co-chaperone Cdc37, N-terminally processed	Cdc37	3	3	3	12.9	12.9	12.9	44.593	0.0024824	4.3355	4	-1.12876	-2.7645	-0.927394	-2.45698	-2.63326	-3.75616	-1.16916	-1.05653	-3.25028	-4.14628	-2.32696	-3.39489	-2.56002	-1.73639	-2.05808	-1.81724	-2.93316	-2.0412	0.456492	1.34736
P35922	P35922	Fragile X mental retardation protein 1 homolog	Fmr1	9	8	7	15.5	14.2	11.1	68.988	0	50.797	91	-1.13032	-0.553788	-0.574293	-0.912801	-1.66076	-0.983998	-2.13752	-1.32155	-1.77034	-0.740332	-0.612365	-0.804776	-1.29972	-0.991769	-1.01474	-0.755012	-1.07542	-0.904227	0.910204	0.803107
Q80UF4	Q80UF4	Serologically defined colon cancer antigen 8 homolog	Sdccag8	1	1	1	2.2	2.2	2.2	82.978	0.0038521	3.5744	29	-1.13948	-1.15173	-1.07612	-3.02928	-2.89379	-3.11094	-0.281716	-0.335733	-0.203707	-1.57843	-1.73881	-1.44092	-3.2908	-3.70201	-3.63256	-1.39219	-1.58021	-1.72084	0.781866	1.69535
O08749	O08749	Dihydrolipoyl dehydrogenase, mitochondrial	Dld	9	9	9	23.2	23.2	23.2	54.272	0	28.872	87	-1.14523	-2.49001	-2.08906	-3.13983	-1.83699	-3.4097	-2.52783	-2.63219	-2.06014	-1.99071	0.214086	-1.96612	-3.66409	-1.43015	-3.61501	-2.3881	-2.60295	-2.64651	0.116441	0.90882
Q9D2Y4;Q8K2U2	Q9D2Y4	Mixed lineage kinase domain-like protein	Mlkl	5	5	5	11.2	11.2	11.2	54.317	0	10.806	55	-1.14977	-1.47418	-1.28664	-0.341275	-0.0179096	-0.299878	-0.675229	-0.769023	-1.4001	-0.860209	-0.957171	-0.908152	-0.417517	-0.580019	-0.282689	-0.720752	-0.759355	-1.11109	0.185196	0.939013
Q8C5L3	Q8C5L3	CCR4-NOT transcription complex subunit 2	Cnot2	1	1	1	3	3	3	59.71	0.0081121	3.1626	20	-1.15095	-1.05964	-0.957155	-1.33622	-1.04963	-0.941223	-1.5527	-1.54436	-1.27059	-1.32433	-1.34596	-1.48458	-1.07907	-1.61186	-1.49556	-1.0941	-1.41607	-1.30199	0.789304	1.10454
P14576;E9PXC0	P14576;E9PXC0	Signal recognition particle 54 kDa protein	Srp54;Srp54c	9	9	9	22.8	22.8	22.8	55.72	0	17.485	15	-1.15152	-0.579465	-1.46362	-0.192036	-0.304918	-2.19315	-0.811197	-0.0473709	-1.50325	-0.40961	-0.627824	-0.45931	-1.62973	-0.611757	-1.09957	-0.271307	-0.6002	-0.840282	0.297035	0.877487
Q8BJ71	Q8BJ71	Nuclear pore complex protein Nup93	Nup93	15	15	15	24.5	24.5	24.5	93.28	0	39.356	70	-1.15216	-2.5129	-2.14589	-1.95584	-1.15699	-1.5803	-0.577204	-1.51784	-1.64951	-0.909591	-0.500269	-0.64644	-2.16773	-2.10577	-2.07979	-0.869644	-0.747991	-1.37447	0.515301	0.80311
O55143;Q8R429;Q64518	O55143	Sarcoplasmic/endoplasmic reticulum calcium ATPase 2	Atp2a2	37	37	37	38.4	38.4	38.4	114.86	0	230.26	292	-1.15311	-1.42734	-1.12789	-1.5011	0.407691	0.337419	1.1429	-1.07135	-1.7706	-1.12793	-1.19837	-0.838231	-1.0279	0.528871	0.846213	0.0195022	0.765159	0.101691	0.515515	0.721833
Q6DFW4	Q6DFW4	Nucleolar protein 58	Nop58	13	13	13	33.2	33.2	33.2	60.342	0	80.473	148	-1.15315	-1.74513	-0.810766	-0.937308	-0.934626	-0.604276	-0.380535	-0.450389	-0.718739	-1.09835	-1.93071	-1.92046	-2.04822	-1.37425	-0.710862	-1.98161	-1.01807	-1.90543	2.23772	1.61864	+
P55012;REV__Q7M6Z4	P55012	Solute carrier family 12 member 2	Slc12a2	11	11	10	11.8	11.8	11.3	131.03	0	31.278	34	-1.15695	-1.02289	-1.0414	-1.42978	-2.71381	-1.63021	-3.10596	-3.66205	-1.7991	-2.35293	-2.12415	-2.27991	-0.791042	-1.15277	-0.95421	-0.980617	-1.11969	-1.45385	0.646198	0.71516
Q91W96	Q91W96	Anaphase-promoting complex subunit 4	Anapc4	5	5	5	7.8	7.8	7.8	91.707	0	14.225	31	-1.15737	-0.984695	-0.936278	-0.972629	-0.808028	-0.855989	-0.58567	-0.962719	-1.08711	-0.361208	-0.625744	-0.615849	-1.3971	-0.736946	-1.70445	-1.52766	-0.920622	-0.757831	0.0734474	1.02313
Q8R3N1	Q8R3N1	Nucleolar protein 14	Nop14	7	7	6	9.7	9.7	9	98.768	0	12.916	46	-1.1616	-0.606302	-0.740284	-1.19553	-3.76364	-0.741379	-0.0268796	-0.258416	-0.141075	-3.80844	-0.718835	-0.349992	-2.63995	-3.49311	-1.83419	-1.32386	-0.984495	-0.764499	0.764742	1.75217
A2A432	A2A432	Cullin-4B	Cul4b	13	13	6	16.8	16.8	8.8	110.7	0	25.574	85	-1.16259	-0.845267	-0.743111	-0.837886	-1.26886	-1.61764	-0.883661	-0.172778	-0.465862	-0.922695	-0.705187	-0.416699	-1.40238	-1.60455	-1.21102	-0.893759	-2.06034	-0.143477	0.263111	1.11063
Q60597	Q60597	2-oxoglutarate dehydrogenase, mitochondrial	Ogdh	21	21	17	27	27	23	116.45	0	62.16	142	-1.17087	-0.942591	-1.14293	-1.81059	-2.24476	-2.56697	-1.63952	-1.67144	-2.4597	-1.08608	-2.06066	-1.75401	-2.48046	-2.1727	-2.37775	-1.92558	-1.29244	-1.18186	0.109864	1.05394
Q8CGC6	Q8CGC6	RNA-binding protein 28	Rbm28	7	7	7	11.3	11.3	11.3	84.213	0	21.127	71	-1.17139	-0.781542	-1.16642	-0.457876	-0.52401	0.122096	-2.05335	-0.454452	-0.325041	-1.11756	-0.79971	-2.45764	-0.799647	-0.985528	-1.12545	-0.726071	-1.66024	-0.80581	0.772104	1.3262
Q9WTK5;P15307	Q9WTK5	Nuclear factor NF-kappa-B p100 subunit;Nuclear factor NF-kappa-B p52 subunit	Nfkb2	14	14	14	22.1	22.1	22.1	96.831	0	30.618	87	-1.1844	-2.01855	5.09063	4.79199	-0.949172	-1.01352	-0.969499	4.1429	-1.14022	4.3541	4.35778	4.29638	-0.878731	5.41244	5.19886	5.03166	4.90324	-1.83767	1.18816	0.156428
P42225	P42225	Signal transducer and activator of transcription 1	Stat1	6	6	6	10.5	10.5	10.5	87.196	0	10.016	5	-1.19178	-1.46169	-0.903534	-1.65711	-1.95147	-2.10797	-2.22756	-2.46663	-3.44025	-1.56291	-1.73804	-1.20094	-1.80361	-1.56122	-0.456746	-2.25646	-3.50769	-2.11693	0.139318	0.91148
Q91ZR2	Q91ZR2	Sorting nexin-18	Snx18	4	4	4	8	8	8	67.903	0.0004931	6.8335	27	-1.20535	0.0119858	-0.463023	-0.588664	-0.272651	-0.211902	-1.06213	-1.26769	-3.00718	-1.30019	-0.117971	-2.73866	-1.40835	-0.107687	-2.42186	-1.41907	-1.46206	-2.92271	0.758013	1.56699
O35134	O35134	DNA-directed RNA polymerase I subunit RPA1	Polr1a	4	4	4	2.3	2.3	2.3	194.11	0.0025	4.4674	16	-1.21038	-1.08344	-1.02168	-1.34279	-1.33657	-4.63177	-5.24331	-0.609939	-3.97253	-0.731542	-0.612365	-3.96326	-1.05907	-0.86829	-1.7785	-0.43396	-1.4626	-0.549054	0.758433	0.50024
Q8BKS9	Q8BKS9	Pumilio domain-containing protein KIAA0020	Kiaa0020	14	14	14	29.8	29.8	29.8	72.799	0	42.752	96	-1.21286	-1.36697	-1.50495	-0.620652	0.146418	-0.530655	-1.23723	-1.39728	-1.29782	-3.20377	-2.31877	-4.14944	-1.18115	-1.08816	-0.769296	-1.16633	-0.531733	-1.94938	1.07227	1.75944
Q61851	Q61851	Fibroblast growth factor receptor 3	Fgfr3	2	2	2	2.6	2.6	2.6	87.757	0.0035545	3.8269	8	-1.22209	-1.06606	-1.16333	-1.65814	-1.57731	-2.03834	-2.25215	-1.92512	-1.96609	-1.31969	-2.01436	-1.6414	-3.82078	-3.93376	-3.38331	-1.40491	-3.67634	-1.7997	1.4224	1.86975	+
Q9EQ61	Q9EQ61	Pescadillo homolog	Pes1	9	9	9	15.1	15.1	15.1	67.795	0	22.901	52	-1.22217	-0.976449	-0.341778	-0.39333	-0.61126	-0.0648361	-0.355763	-0.91694	-0.405652	-0.729422	-0.657261	-0.856217	0.138895	-0.0376439	0.323095	-0.929332	-1.49848	-1.22922	0.0302951	1.01454
Q3THS6	Q3THS6	S-adenosylmethionine synthase isoform type-2	Mat2a	4	4	4	12.7	12.7	12.7	43.688	0.00051335	7.6677	39	-1.22952	-1.05031	-1.13232	-1.15368	-1.32543	-1.27233	-0.632602	-0.52899	-0.701962	-0.497336	-0.433603	-0.431182	-0.681956	-0.782314	-0.65232	-0.835332	-0.744859	-0.962953	1.92578	0.793378	+
Q9D711	Q9D711	Pirin	Pir	3	3	3	10.7	10.7	10.7	32.066	0.00048379	6.4864	24	-1.2335	-1.52828	-0.180189	-0.447007	-0.308739	-0.904307	-0.0662757	-0.0714345	0.100662	-0.258221	-0.38118	0.0134713	0.0307081	0.0232418	-0.86847	-0.0701937	-0.302376	-0.510415	0.600791	0.836656
Q6A068;A0A1W2P7Z8;A0A1W2P7H4;A0A1W2P7S8;A0A1W2P855;A0A1W2P6Q8	Q6A068;A0A1W2P7Z8;A0A1W2P7H4;A0A1W2P7S8;A0A1W2P855;A0A1W2P6Q8	Cell division cycle 5-like protein	Cdc5l	13	13	13	26.7	26.7	26.7	92.188	0	42.049	45	-1.24266	-1.19818	-1.74233	-0.940014	-1.33695	-1.74004	-0.922294	-1.75614	-2.02355	-1.99723	-2.23149	-2.00317	-1.73944	-1.20766	-1.73837	-0.800798	-1.0589	-0.993937	0.178182	1.0692
Q60780	Q60780	Growth arrest-specific protein 7	Gas7	2	2	2	6.2	6.2	6.2	48.173	0.00044964	5.5254	3	-1.24329	-1.4921	-2.62968	-1.79841	-1.48134	-1.72423	-2.2276	-2.03887	-1.83573	-1.54353	-1.7799	-1.61286	-1.35126	-1.35102	-2.00801	-0.922456	-1.58142	-1.27292	1.14444	0.79078
Q80YR4	Q80YR4	Zinc finger protein 598	Znf598	1	1	1	1.4	1.4	1.4	99.191	0	60.977	8	-1.24673	-1.50765	-1.39296	-2.35127	-1.89855	-1.67858	-1.19335	-0.885895	-1.24852	-1.10973	-1.18017	-1.56278	-2.41813	-1.73712	-2.26082	-1.17831	-0.936497	-1.24552	0.039122	1.01752
P11103	P11103	Poly [ADP-ribose] polymerase 1	Parp1	15	15	15	20.9	20.9	20.9	113.1	0	56.392	91	-1.25339	-2.21663	-1.75081	-4.36114	-3.76267	-5.50873	-1.594	-2.00876	-1.71816	-2.5777	-3.42229	-3.24256	-1.32666	-2.43221	-2.55503	-1.55581	-2.4694	-2.75876	0.146542	0.868284
Q91WG8	Q91WG8	Bifunctional UDP-N-acetylglucosamine 2-epimerase/N-acetylmannosamine kinase;UDP-N-acetylglucosamine 2-epimerase (hydrolyzing);N-acetylmannosamine kinase	Gne	6	6	6	10	10	10	79.198	0	17.065	20	-1.25832	-1.15432	-1.06574	-1.69911	-1.44791	-1.1957	-0.880897	-0.793018	-1.1194	-1.38525	-0.552134	-1.0427	-1.25777	-1.56837	-1.65518	-0.7182	-0.889264	-1.48421	0.0148234	0.995287
Q9JJX6	Q9JJX6	P2X purinoceptor 4	P2rx4	3	3	3	7.7	7.7	7.7	43.437	0.0038715	3.6203	6	-1.26327	-1.55043	-1.31961	-4.27461	-4.33688	-4.19307	-4.77493	-2.87641	-2.79575	-0.692761	-3.79082	-2.02426	-1.76891	-4.02878	-5.05873	-2.06272	-3.1888	-1.86498	0.200296	0.799579
F8VQ29	F8VQ29		Iqgap3	25	24	24	20.2	19.7	19.7	185.35	0	64.78	221	-1.26361	-0.877499	-0.886448	-0.0223777	-0.177029	0.266562	-0.549536	-0.729705	-0.656515	-0.0549602	-0.338066	0.251618	-0.177107	-0.0245733	0.190467	-0.48062	-0.338596	-0.536629	1.22294	0.770352
Q6NS46	Q6NS46	Protein RRP5 homolog	Pdcd11	24	24	23	16.4	16.4	16.1	207.78	0	59.788	131	-1.2767	-1.47306	-1.09201	-0.382677	-0.134603	-0.0567839	-1.74011	-1.23586	-1.76146	-3.25314	-3.71189	-2.57935	-0.694698	-0.977204	-0.66011	-1.01869	-1.13494	-1.40134	0.865959	1.62176
Q8VED2	Q8VED2	Biogenesis of lysosome-related organelles complex 1 subunit 4	Bloc1s4	3	3	3	14.4	14.4	14.4	23.112	0.002856	4.1601	11	-1.28326	-1.45601	-1.66579	-0.978669	-1.2166	-1.44143	-2.087	-2.05877	-1.97978	-4.43259	-1.30192	-1.27732	-1.32533	-3.82446	-0.757264	-1.74024	-1.79044	-1.7643	0.497895	1.36568
Q62203	Q62203	Splicing factor 3A subunit 2	Sf3a2	4	4	4	13.3	13.3	13.3	49.911	0	8.7579	19	-1.30056	-1.30965	-1.5233	-2.44663	-2.48004	-2.71508	-0.596696	-0.702399	-0.73823	-1.27746	-1.24542	-0.927611	-3.13943	-3.37829	-3.47443	-0.0463298	0.279724	-2.21766	0.127118	1.13239
Q3UVG3	Q3UVG3	Protein FAM91A1	Fam91a1	6	6	6	8.6	8.6	8.6	93.462	0	18.33	47	-1.30407	-0.676407	-0.89754	-0.869021	-0.818849	-0.911693	-2.45714	-2.51045	-2.32908	-2.09106	-1.55926	-1.34446	-0.881019	-1.32214	-1.37291	-0.802045	-1.68551	-1.57706	0.0184404	0.989369
Q9CZ44	Q9CZ44	NSFL1 cofactor p47	Nsfl1c	6	6	6	21.6	21.6	21.6	40.709	0	13.002	20	-1.30694	-0.767092	-2.20357	-2.04885	-1.82381	-2.65653	-0.00938254	0.515348	0.528076	0.442188	0.566289	0.789401	-0.682691	-0.171633	-0.161316	-1.57077	-1.38941	-1.59894	0.678679	0.630161
A2AKG8	A2AKG8	Focadhesin	Focad	7	7	7	4.8	4.8	4.8	198.95	0	22.276	77	-1.32256	-1.78779	-0.849789	-0.991973	-0.813139	-0.76235	-1.96746	-2.09892	-1.47961	-1.69791	-0.755998	-1.95942	-1.08471	-1.09247	-1.33341	-1.65279	-1.23739	-1.37671	0.0214202	1.00907
P17426	P17426	AP-2 complex subunit alpha-1	Ap2a1	22	14	14	32.2	21.9	21.9	107.66	0	33.383	93	-1.33376	-1.25949	-0.944651	-0.419615	-0.43285	-0.918607	-1.72781	-1.48989	-1.88148	-2.09067	-2.53838	-1.92383	-1.41382	-1.08748	-1.61996	-1.07675	-1.66671	-1.13613	1.12934	1.37613
Q9EPC1	Q9EPC1	Alpha-parvin	Parva	4	4	4	14	14	14	42.329	0	9.7939	19	-1.34286	-1.82131	-0.60115	-1.43527	-1.28058	-1.20702	-1.79097	-2.76309	-2.17466	-2.63154	-2.75968	-1.76151	-2.1119	-1.37052	-1.99324	-2.00542	-2.33967	-2.05794	1.23315	1.42674
O55102	O55102	Biogenesis of lysosome-related organelles complex 1 subunit 1	Bloc1s1	1	1	1	8.8	8.8	8.8	14.281	0.0086505	2.6796	5	-1.34422	-1.34649	-1.15818	-0.261416	-0.398328	-0.584844	-0.982728	-0.874338	-1.28723	-0.975242	-1.00589	-0.845353	-0.347796	-0.595273	-0.615101	-1.07051	-1.4127	-1.05953	0.0727585	0.976379
Q8CHH9	Q8CHH9	Septin-8	2022-09-08	9	6	6	24.7	17	17	49.812	0	14.997	21	-1.34542	-3.03311	-3.29526	-4.16046	-1.34263	-2.00951	-3.08049	-3.13396	-1.8656	-2.7839	-3.93006	-3.52687	-2.29962	-2.56845	-5.59235	-2.13148	-2.29499	-2.75033	0.50335	1.42642
Q80UU2	Q80UU2	Ribonuclease P protein subunit p38	Rpp38	4	4	4	18.6	18.6	18.6	31.129	0.00052247	7.9138	33	-1.35334	-0.683614	-1.14519	-0.324044	-0.459958	-0.300912	-0.471367	-0.721722	-0.882189	-0.821081	-0.83596	-1.08662	-0.399119	-0.447301	-2.09592	-0.682242	-0.714129	-0.657898	0.330811	1.11367
Q9JJA4	Q9JJA4	Ribosome biogenesis protein WDR12	Wdr12	6	6	6	25.3	25.3	25.3	47.346	0	12.369	19	-1.3556	-1.55258	-1.67592	-1.48069	-1.56326	-1.60903	-0.744076	-0.688921	-0.834413	-1.47761	-1.90744	-1.57538	-1.57335	-0.185877	-0.289078	-1.12297	-0.649145	-1.37858	0.259644	0.901593
Q6ZQK5;Q6NXL5	Q6ZQK5	Arf-GAP with coiled-coil, ANK repeat and PH domain-containing protein 2	Acap2	4	4	4	6.5	6.5	6.5	87.21	0	10.305	25	-1.36177	-1.48209	-1.9891	-1.27214	-1.14126	-1.01277	-2.37167	-1.29198	-1.23463	-1.12545	-1.42923	-1.50341	-1.58426	-1.59283	-1.72041	-1.0444	-1.01268	-1.85312	0.0667442	0.97779
Q9ER73	Q9ER73	Elongator complex protein 4	Elp4	5	5	5	17.1	17.1	17.1	46.325	0	29.25	24	-1.3643	-1.44478	-1.45406	-0.371127	-0.587073	-0.923561	-1.39262	-1.03519	-0.871603	-0.272731	-0.905306	-0.290974	-0.20854	0.0249145	-0.915349	-0.847688	-0.693441	-0.606671	2.06714	0.69477	+
P68037	P68037	Ubiquitin-conjugating enzyme E2 L3	Ube2l3	2	2	2	24	24	24	17.861	0.00044189	5.2379	17	-1.36805	-1.37435	-1.58812	-0.425633	-3.99254	-1.55972	-0.55564	-0.403511	-0.304611	-0.647537	-1.2398	-0.706404	-1.46398	-0.883253	-1.3569	-1.19012	-1.37153	-1.31374	0.155187	0.897862
P62897;CON__P62894	P62897	Cytochrome c, somatic	Cycs	3	3	3	31.4	31.4	31.4	11.605	0.00045434	5.6926	8	-1.37395	-1.11097	-1.3383	-2.17	-2.70497	-2.51609	-1.48329	-1.49674	0.797375	-1.58561	-1.60859	-1.57829	-1.94101	-1.92162	-2.02149	-1.88784	-1.59455	-1.4291	0.301771	1.18201
Q99KD5	Q99KD5	Protein unc-45 homolog A	Unc45a	3	3	3	3	3	3	103.45	0.0016985	4.6544	6	-1.37659	-1.32029	-0.443009	-5.17675	-0.109531	-1.52426	-2.03431	-2.07775	-0.187255	-1.62289	-1.84736	-1.97381	-1.5523	-1.43137	-1.45622	0.0125835	-1.74663	-0.087509	0.203673	0.822054
Q6NXL1	Q6NXL1		Sec24d	7	7	7	9.2	9.2	9.2	112.67	0	14.739	21	-1.38087	-1.60172	-2.18328	-0.0320017	-1.21651	-1.20954	-1.48079	0.0903042	-1.33696	0.200262	-1.00165	-0.968344	0.273253	-0.435776	0.212989	-0.143912	-0.766654	-2.3439	0.896779	0.660891
Q8BWW4	Q8BWW4	La-related protein 4	Larp4	8	8	8	13.9	13.9	13.9	79.763	0	17.672	15	-1.39202	-1.40287	-0.978533	-1.30097	-1.67379	-2.33025	-4.21996	-2.48626	-2.05077	-2.39875	-4.41523	-1.84636	-2.14125	-1.50076	-3.00694	-1.99088	-1.9888	-2.37244	0.465553	1.34268
Q9DBR0	Q9DBR0	A-kinase anchor protein 8	Akap8	2	2	2	3.9	3.9	3.9	76.293	0	9.8532	17	-1.3934	-1.51272	-2.64826	-1.27938	-2.86951	-1.15301	-1.04156	-0.17177	-0.885703	-0.938957	-0.836279	-2.50703	-1.0719	-1.27032	-1.99525	-1.5496	-1.63472	-2.35601	0.152165	1.09722
F8VPK0	F8VPK0		Ttc37	16	16	16	15.1	15.1	15.1	173.94	0	30.841	81	-1.39432	-0.795322	-1.03674	-0.606697	-0.641277	-0.877205	-1.91363	-1.29348	-1.78655	-1.51474	-1.2684	-2.42364	-0.604633	-0.540678	-0.608878	-1.284	-1.25823	-1.21809	0.0601991	1.02939
E9Q7L0	E9Q7L0		Ogdhl	14	10	10	15.8	11.9	11.9	116.6	0	29.464	54	-1.39452	-0.863712	-0.776299	-2.73222	-4.2144	-4.95594	-1.2059	-2.77737	-1.99557	-1.28992	-2.17078	-0.773138	-3.93146	-2.88612	-3.60275	-0.854221	-1.58487	-0.862338	0.211465	0.79613
Q9EST4	Q9EST4	Proteasome assembly chaperone 2	Psmg2	3	3	3	12.9	12.9	12.9	29.524	0.00045249	5.6313	12	-1.39694	-1.97458	-2.21548	-2.12733	-4.06922	-1.98576	-0.899208	-0.0305253	-0.668721	-1.20173	-1.31182	-2.38369	-5.05854	-3.22677	-4.3668	-1.47483	-1.23621	-2.08483	0.645905	1.71151
Q8VDM6	Q8VDM6	Heterogeneous nuclear ribonucleoprotein U-like protein 1	Hnrnpul1	10	9	9	16.9	16.2	16.2	96.001	0	34.003	67	-1.40338	-1.44146	-1.44346	-1.73162	-1.04422	-1.20238	-3.71843	-4.03249	-2.07677	-1.97305	-1.33032	-1.56081	-0.90318	-0.837099	-1.54855	-2.42339	-2.29548	-3.76021	0.13265	0.893501
Q6P6L6	Q6P6L6		Gemin4	12	12	12	14.8	14.8	14.8	120.18	0	31.637	94	-1.41749	-0.45772	-0.768764	-1.23522	-1.01743	-0.503644	-2.18718	-2.19555	-1.73045	-0.930202	-0.689319	-0.656925	-0.561991	-1.0822	-0.692911	-1.18939	-0.334129	-0.75249	1.3393	0.700392	+
P50431	P50431	Serine hydroxymethyltransferase, cytosolic	Shmt1	5	4	4	16.3	13.4	13.4	52.6	0	11.615	25	-1.42088	-1.47637	-0.805806	-1.79251	-1.1861	-1.22776	-0.693786	-0.822113	-0.937378	0.0730667	0.163762	0.105648	-1.53458	-0.716676	-1.74582	-0.883839	-1.61255	-1.46872	0.506346	0.809567
Q8BWZ3	Q8BWZ3	N-alpha-acetyltransferase 25, NatB auxiliary subunit	Naa25	13	13	13	16.4	16.4	16.4	111.71	0	32.776	114	-1.42133	-1.22605	-1.38883	-0.812987	-1.44094	-1.18261	-1.44086	-1.53979	-1.13219	-1.21115	-1.51072	-2.18047	-1.58545	-0.483221	-0.853249	-1.46778	-0.606856	-1.24948	0.0949875	0.966889
Q6NZR5	Q6NZR5		Skiv2l	14	14	14	17.8	17.8	17.8	137.52	0	32.714	51	-1.43253	-1.49375	-1.38916	-0.880037	-0.88958	-1.21735	-2.09783	-2.72226	-3.04106	-1.9803	-1.90758	-2.90211	-1.17643	-0.869779	-0.979706	-1.54478	-2.95153	-1.68741	0.0969425	1.06651
Q9CUN6	Q9CUN6	E3 ubiquitin-protein ligase SMURF1	Smurf1	1	1	1	1.4	1.4	1.4	83.355	0.0080972	3.1515	4	-1.44283	-1.4186	-1.42286	-1.38041	-1.34203	-1.03899	-1.19538	-0.872324	-0.860909	-0.668268	-0.800898	-0.766269	-0.892322	-0.843736	-0.683081	-1.06171	-1.09434	-1.37143	1.90979	0.806501	+
Q7TNL5	Q7TNL5		Ppp2r5d	4	4	3	8.6	8.6	5.7	69.122	0	9.0701	10	-1.4442	-3.59321	-4.836	-3.84292	-3.89778	-3.98482	-2.86576	-2.27743	-0.376464	-5.69029	-5.83605	-3.60211	-4.42501	-4.71942	-3.94727	-4.70424	-5.05768	-4.02466	2.14589	3.14757	+
Q8C166	Q8C166	Copine-1	Cpne1	3	3	2	7.1	7.1	5.4	58.886	0.0016878	4.5942	12	-1.44615	-1.39095	-2.52834	-2.64755	-2.79832	-3.16442	-1.4512	-1.75515	-1.84821	-2.22894	-1.90014	-1.97394	-4.89494	-2.83523	-5.4867	-1.7038	-2.06752	-5.81384	1.0527	2.13938
Q8BX09	Q8BX09	Retinoblastoma-binding protein 5	Rbbp5	2	2	2	3.9	3.9	3.9	59.097	0	8.2969	5	-1.44896	-0.487196	-0.142113	0.186758	-5.13247	-0.814066	-0.499633	-1.04433	-0.193346	-0.464212	-0.638408	-1.34462	-0.729762	-5.69256	-0.440284	0.108894	-0.328082	0.452562	0.0239559	0.962306
Q9D0B0	Q9D0B0	Serine/arginine-rich splicing factor 9	Srsf9	4	4	4	19.4	19.4	19.4	25.661	0	8.2923	9	-1.44924	-1.27387	-1.18166	-3.33598	-1.84106	-1.30866	-4.5763	-5.25872	-3.4577	-3.67792	-2.55322	-2.02548	-1.10939	-1.22834	-1.09928	-1.02497	-2.08707	-2.2325	0.628299	0.59943
Q99P91	Q99P91	Transmembrane glycoprotein NMB	Gpnmb	5	5	5	8.9	8.9	8.9	63.675	0	13.814	39	-1.46027	-1.35962	-1.42967	-1.38297	-1.21424	1.14898	-1.38391	-1.17109	-0.505377	-0.517625	-0.548846	-0.771063	-1.21869	-1.2804	-0.883419	-1.07222	-1.20387	-0.306234	0.134781	0.92903
P56480	P56480	ATP synthase subunit beta, mitochondrial	Atp5b	27	27	27	73.5	73.5	73.5	56.3	0	323.31	642	-1.46157	-1.44449	-1.41228	-4.07073	-2.97296	-4.79697	-0.626299	-1.19881	-1.67299	-1.18654	-1.25789	-1.20459	-4.71417	-3.09932	-3.99329	-0.920435	-1.60122	-1.28682	0.0227736	0.970199
Q80W68	Q80W68	Kin of IRRE-like protein 1	Kirrel	5	5	5	9.4	9.4	9.4	87.175	0	13.439	22	-1.46398	-0.958264	-2.13541	-1.93729	-1.82082	-1.88965	-3.24447	-2.14573	-1.66638	-1.3172	-1.1204	-0.997884	-3.19855	-1.83473	-2.00106	-1.0655	-1.05482	-2.52267	0.317987	0.84745
Q9D0T2	Q9D0T2	Dual specificity protein phosphatase 12	Dusp12	5	5	5	20.4	20.4	20.4	37.158	0	12.404	36	-1.46547	-1.77162	-1.5935	-0.695734	-0.764802	-1.9265	-3.0462	-3.20497	-3.40992	-2.24265	-2.27056	-2.09158	-1.06543	-1.46716	-1.73066	-1.85719	-3.01431	-2.80884	0.0688305	1.05293
P59108;Q1RLL3;Q9Z140;Q8BLR2;Q0VE82;Q9DC53;Q8JZW4	P59108;Q1RLL3;Q9Z140;Q8BLR2;Q0VE82;Q9DC53;Q8JZW4	Copine-2;Copine-9;Copine-6;Copine-4;Copine-7;Copine-8;Copine-5	Cpne2;Cpne9;Cpne6;Cpne4;Cpne7;Cpne8;Cpne5	2	2	1	3.1	3.1	1.5	61.035	0.0036246	4.0396	40	-1.4682	-1.99592	-1.63957	-1.95152	-2.82731	-1.99499	-1.43863	-1.5746	-1.38988	-1.56687	-1.51356	-1.34464	-2.53281	-2.13765	-2.48813	-1.97379	-2.18612	-1.88454	0.319928	1.10935
Q5SSH7	Q5SSH7	Zinc finger ZZ-type and EF-hand domain-containing protein 1	Zzef1	13	13	13	6.2	6.2	6.2	328.31	0	35.8	47	-1.46981	-1.3563	-1.76683	-2.17169	-1.92217	-1.73619	-1.41227	-1.33084	-1.29215	-1.44986	-1.95825	-1.52856	-1.29981	-1.67294	-1.51355	-1.35302	-1.48009	-1.47871	0.287214	0.945807
A2AWL7	A2AWL7	MAX gene-associated protein	Mga	1	1	1	0.4	0.4	0.4	328.8	0.0098372	2.5185	2	-1.47679	-1.50016	-0.927154	-0.683018	-0.869478	-0.866692	-2.76058	-2.33896	-3.92039	-3.61633	-3.03086	-2.10899	-0.297425	-0.877346	-0.596476	-1.60122	-1.74276	-1.34262	0.00959388	0.990098
Q8CFI0	Q8CFI0	E3 ubiquitin-protein ligase NEDD4-like	Nedd4l	5	2	2	4.9	1.8	1.8	115.42	0.00045331	5.6549	26	-1.49132	-1.73559	-2.10152	-0.966165	-1.08113	-0.608851	-1.05108	-1.37949	-1.33278	-0.651243	-1.19683	-1.00718	-1.14158	-0.823451	-0.949098	-1.57179	-1.79831	-2.12179	0.0926615	0.963214
Q9ERF3	Q9ERF3	WD repeat-containing protein 61;WD repeat-containing protein 61, N-terminally processed	Wdr61	5	5	5	28.9	28.9	28.9	33.772	0	9.5704	19	-1.50126	-1.57163	-1.2743	-1.31383	-0.433604	-2.45433	-0.75272	-1.78222	-0.448754	-1.92373	-1.75188	-1.58099	-0.970443	-0.148475	-1.20362	-1.76358	-0.909366	-0.729027	0.0771385	0.958412
Q99PP7	Q99PP7	E3 ubiquitin-protein ligase TRIM33	Trim33	5	5	5	5.1	5.1	5.1	123.84	0	17.945	22	-1.50142	-1.51303	-2.50698	-1.16462	-1.55757	-1.08325	-1.78265	-1.97355	-1.94505	-2.76245	-2.61971	-1.39258	-1.55145	-1.33567	-1.90783	-1.44259	-1.69901	-2.21197	0.424852	1.15715
Q61686	Q61686	Chromobox protein homolog 5	Cbx5	9	9	8	53.4	53.4	47.1	22.186	0	75.258	76	-1.50161	-1.51703	-3.38451	-1.50893	-0.548711	-1.26658	-2.73609	-2.8936	-1.49526	-0.95845	-4.12818	-1.84099	-1.11156	-1.26963	-3.21125	-1.82046	-0.527374	-4.09766	0.171159	1.17675
Q9WUM5	Q9WUM5	Succinyl-CoA ligase [ADP/GDP-forming] subunit alpha, mitochondrial	Suclg1	4	4	4	15.6	15.6	15.6	36.154	0	18.434	22	-1.50333	-1.42806	-1.202	-1.49247	-0.987134	-1.22478	-1.77228	-1.36799	-3.05173	-1.7245	-3.14715	-1.26043	-1.53595	-1.34353	-1.44272	-0.99506	-2.36056	-1.04882	0.115011	1.06593
Q9CR26	Q9CR26	Vacuolar protein sorting-associated protein VTA1 homolog	Vta1	2	2	2	11	11	11	33.913	0.0013112	5.0798	28	-1.50652	-1.61016	-1.70974	-1.40358	-1.65072	-1.41506	-1.90591	-1.71461	-1.67412	-1.03473	-1.39643	-1.36946	-1.21538	-1.34875	-1.08209	-1.79424	-1.56918	-1.38959	1.90114	0.831842	+
F8VQ05;E9Q8I9	F8VQ05		Fryl	25	25	25	9.2	9.2	9.2	337.82	0	122.77	142	-1.51634	-0.949964	-1.39788	-0.672466	-0.4145	-0.479582	-1.12051	-1.61562	-1.26261	-0.919161	-0.806492	-1.00764	-0.832262	-0.851912	-0.932776	-1.49509	-1.44714	-1.40808	0.0621204	1.0211
Q3UZ39	Q3UZ39	Leucine-rich repeat flightless-interacting protein 1	Lrrfip1	4	4	3	9.2	9.2	7.5	79.248	0	17.413	18	-1.52252	-1.35913	-0.270859	-1.90277	-1.87659	-1.5702	0.833739	0.253453	0.232365	0.174268	-5.80368	-0.14671	-1.7986	-0.42111	-1.46978	-3.97908	-1.38744	-1.529	0.738382	2.0277
Q8C6G8	Q8C6G8	WD repeat-containing protein 26	Wdr26	7	7	7	16.8	16.8	16.8	70.543	0	15.057	67	-1.52776	-1.35498	-0.366529	-0.796856	-0.398328	-0.465384	-0.42117	-0.284421	-0.250842	-0.0852071	-0.366742	-0.0245021	-1.56469	-1.59843	-0.545791	-0.240303	-0.438808	-0.165787	0.141726	0.937644
Q9D287	Q9D287	Pre-mRNA-splicing factor SPF27	Bcas2	5	5	5	36	36	36	26.131	0	13.247	15	-1.53188	-1.32759	-1.30922	-1.2151	-3.84879	-1.46753	-1.78397	-1.25115	-0.903003	-1.42377	-2.01423	-1.34385	-0.772901	-0.810542	-1.3085	-0.89163	-1.34792	-0.754818	0.725416	0.736563
Q3UPF5	Q3UPF5	Zinc finger CCCH-type antiviral protein 1	Zc3hav1	7	7	7	10.1	10.1	10.1	106.69	0	45.69	70	-1.53542	-1.4705	-1.70367	-1.64317	-1.90467	-1.90263	-1.97085	-2.80871	-2.0094	-1.43031	-2.01095	-1.77263	-1.71139	-1.96597	-3.01281	-1.52237	-1.72294	-1.86759	0.0128796	1.00525
Q7TMV3	Q7TMV3	FAST kinase domain-containing protein 5	Fastkd5	4	4	4	5.5	5.5	5.5	86.599	0.00048008	6.4215	10	-1.54153	-1.19828	-1.12844	-0.890142	-1.07728	-1.04236	-1.73725	-1.79646	-1.74909	-1.42805	-1.49413	-1.19292	-1.20756	-1.45827	-1.28918	-1.56894	-1.60159	-1.6781	0.275832	1.06011
Q9D0M0	Q9D0M0	Exosome complex exonuclease RRP42	Exosc7	3	3	3	12.4	12.4	12.4	31.825	0.00051813	7.7914	13	-1.54493	-1.5746	-1.38975	-1.38243	-1.44236	-1.35162	-1.7824	-1.9342	-1.51598	-2.0856	-2.33529	-1.72168	-1.83715	-1.96034	-1.75436	-1.31911	-1.52898	-1.47979	1.10425	1.17591
Q9DB50;P61967;Q7TN05	Q9DB50;P61967	AP-1 complex subunit sigma-2;AP-1 complex subunit sigma-1A	Ap1s2;Ap1s1	3	3	3	15	15	15	18.929	0.0080527	3.1084	1	-1.55444	-1.70194	-0.715618	-0.0020804	-1.06283	0.208712	-1.47691	-1.94758	-0.578808	-1.08327	-1.05917	-0.35392	-0.903665	-0.55286	-0.934991	-2.25773	-1.0831	-2.30352	0.232295	1.13995
Q9WV80	Q9WV80	Sorting nexin-1	Snx1	7	5	5	16.1	12.1	12.1	58.951	0	13.833	33	-1.55741	-0.951239	-0.587516	-0.825254	0.288531	0.194047	-0.323646	-0.328719	-0.221887	0.172044	0.302772	0.15649	-0.399844	-0.702428	-2.47055	0.0144458	-0.735261	-1.77875	0.130242	1.09076
Q99PU8	Q99PU8	Putative ATP-dependent RNA helicase DHX30	Dhx30	9	9	9	9	9	9	136.67	0	19.11	39	-1.56006	-1.74612	-1.99448	-2.07768	-2.10096	-2.98862	-2.37012	-2.86785	-2.47868	-2.34385	-2.59865	-3.58503	-2.05358	-2.55509	-2.30526	-1.78763	-2.4263	-1.49038	0.168166	1.07684
Q8BFW7	Q8BFW7	Lipoma-preferred partner homolog	Lpp	3	3	3	8.5	8.5	8.5	65.89	0.0004662	6.0845	26	-1.56518	-1.45709	-2.88633	-1.87768	-2.50494	-1.89323	-2.2292	-2.26401	-1.31236	-2.21615	-2.2545	-1.18524	-1.01673	-1.78309	-2.25458	-1.33318	-1.67722	-2.93644	0.229091	0.902438
O88532	O88532	Zinc finger RNA-binding protein	Zfr	6	6	6	9	9	9	116.86	0	24.092	31	-1.56811	-1.44512	-2.03261	-1.42892	-1.6879	-1.41933	-2.02492	-2.46926	-2.62561	-6.54353	-2.36984	-2.06815	-2.39513	-2.17093	-2.09619	-1.63784	-1.13475	-2.61657	0.67313	1.62841
Q7TQH7	Q7TQH7	Low-density lipoprotein receptor-related protein 10	Lrp10	1	1	1	1.7	1.7	1.7	76.461	0.0080942	3.1496	17	-1.56984	-1.18926	-1.36163	-1.53194	-1.7678	-2.05461	-1.99925	-2.13956	-2.50407	-1.08957	-1.2295	-1.01679	-1.95429	-1.49137	-1.44289	-1.37114	-1.84594	-1.70117	1.09648	0.795212
Q5SVQ0;Q9D1P2;Q8BRB7	Q5SVQ0	Histone acetyltransferase KAT7	Kat7	8	8	8	19.1	19.1	19.1	70.641	0	23.796	19	-1.57034	-1.20792	-1.24262	-2.43371	-4.37368	-1.7116	-3.80542	-1.01408	-1.34607	-1.56109	-1.71706	-2.07085	-2.54297	-2.2197	-2.50884	-1.44599	-1.46382	-1.90139	0.126909	0.90656
Q8C2Q3	Q8C2Q3	RNA-binding protein 14	Rbm14	15	15	15	30.8	30.8	30.8	69.448	0	79.403	62	-1.57198	-3.16415	-1.73789	0.0775369	0.0602259	-0.103598	-1.98996	-1.73305	-3.69266	-1.59313	-2.22977	-2.3041	-1.0718	-2.25495	-0.442941	-1.82118	-1.53075	-1.72092	0.0934608	1.08958
P09411;P09041	P09411	Phosphoglycerate kinase 1	Pgk1	7	7	7	32.9	32.9	32.9	44.55	0	92.98	131	-1.57275	-1.46293	-1.64787	-2.30658	-2.03693	-2.22362	-2.98012	-1.07605	-0.833756	-1.7479	-0.910239	-1.02105	-1.72228	-1.46136	-3.19729	-1.04561	-1.6775	-2.18524	0.159121	0.913682
P54728	P54728	UV excision repair protein RAD23 homolog B	Rad23b	2	2	2	7.7	7.7	7.7	43.512	0.0017079	4.7213	27	-1.57731	-2.05881	-1.87673	-2.22303	-1.70068	-1.99272	-1.93579	-2.41455	-2.72961	-2.1618	-2.01967	-2.06638	-2.12137	-2.1103	-2.14764	-3.06679	-2.94956	-3.08454	1.06121	1.28133
Q9EP97	Q9EP97	Sentrin-specific protease 3	Senp3	2	2	2	6.2	6.2	6.2	64.402	0.0016729	4.5125	24	-1.58063	-1.74559	-1.61933	-1.84814	-1.90656	-1.64665	-2.05894	-2.16035	-2.13679	-2.4591	-2.50835	-1.77086	-2.16061	-1.65817	-1.76534	-2.13352	-1.72259	-1.86848	0.567294	1.10906
Q5EG47;Q8BRK8	Q5EG47	5-AMP-activated protein kinase catalytic subunit alpha-1	Prkaa1	5	5	5	13.4	13.4	13.4	63.928	0	15.157	22	-1.58498	-2.55433	-1.57662	-1.3213	-1.67774	-1.40733	-3.0727	-3.14078	-1.54691	-2.58641	-1.47218	-1.30488	-1.64368	-1.93386	-1.47044	-2.95411	-1.67039	-1.86455	0.140122	0.927145
Q99LC2	Q99LC2	Cleavage stimulation factor subunit 1	Cstf1	6	6	6	23.4	23.4	23.4	48.381	0	11.981	15	-1.58738	-1.97802	-1.65055	-0.850743	-1.03365	-1.23764	-2.09931	-2.9431	-2.77671	-2.09396	-2.03038	-2.75086	-2.97629	-1.47445	-2.6394	-1.66934	-1.21447	-1.34121	0.303278	1.16952
Q9QWY8;Q7SIG6	Q9QWY8	Arf-GAP with SH3 domain, ANK repeat and PH domain-containing protein 1	Asap1	9	9	9	9.9	9.9	9.9	127.42	0	19.855	59	-1.59385	-1.97994	-2.00173	-1.00056	-1.11175	-1.15527	-1.64026	-2.12823	-2.23643	-1.89411	-1.75545	-1.73859	-1.56117	-1.2242	-1.68525	-2.28986	-2.40871	-2.03218	0.464107	1.14353
P53986	P53986	Monocarboxylate transporter 1	Slc16a1	5	5	5	13.8	13.8	13.8	53.267	0	25.134	41	-1.60008	-1.06855	-0.525656	-2.94587	-1.83612	-3.59074	-0.37425	-1.02578	-1.11823	0.344055	-1.28929	0.623238	-1.75923	-1.61377	-3.87694	-1.54152	0.253365	-1.47014	0.31088	0.748864
Q9WV60	Q9WV60	Glycogen synthase kinase-3 beta	Gsk3b	3	3	3	14.8	14.8	14.8	46.71	0.00046382	6.0064	15	-1.60117	-1.11091	-1.0547	-1.06185	-1.16747	-1.40338	-1.5271	-1.58913	-1.42013	-0.955415	-1.01636	-0.975451	-1.22175	-1.82559	-2.54193	-1.31839	-1.05254	-3.88285	0.441603	1.24588
Q99JH1	Q99JH1	Ribonuclease P protein subunit p25-like protein	Rpp25l	2	2	2	19.6	19.6	19.6	17.675	0.0045181	3.3382	11	-1.60175	-1.55707	-1.95673	-1.24941	-0.916866	-1.32766	-1.55015	-1.72936	-1.67485	-1.79929	-1.65127	-1.81842	-0.795509	-0.655702	-0.937018	-1.82907	-2.22618	-4.09623	0.303818	1.18873
P28301	P28301	Protein-lysine 6-oxidase	Lox	8	8	8	29	29	29	46.7	0	30.832	53	-1.60719	-1.04995	-0.798186	0.0665576	0.102264	-0.505421	-0.938686	-1.226	-0.950868	-0.665118	-0.55187	-0.677786	-0.486287	-0.631756	-1.98852	-2.02969	-2.19387	-1.70826	0.77187	1.36348
P17710;Q91W97	P17710	Hexokinase-1	Hk1	18	18	15	22	22	19.3	108.3	0	41.257	95	-1.60921	-1.94278	-1.34105	-2.49642	-2.59838	-1.75599	-0.979136	-0.75563	-1.32367	-1.22653	-1.18017	-0.977319	-1.64756	-0.787934	-1.17361	-1.14292	-1.79383	-2.11908	0.611788	0.808924
Q9WUA3	Q9WUA3	ATP-dependent 6-phosphofructokinase, platelet type	Pfkp	8	5	5	14.3	9.6	9.6	85.454	0	16.461	45	-1.61131	-1.59687	-1.90154	-0.773434	-1.18253	-0.604543	-1.69225	-1.68734	-0.625212	-0.774875	-0.863964	-0.296624	-0.533384	-0.580084	-0.568126	-1.26424	-2.18263	-1.80297	0.570869	0.805516
Q8CGF7;Q3B807	Q8CGF7	Transcription elongation regulator 1	Tcerg1	11	11	11	12.5	12.5	12.5	123.79	0	27.56	100	-1.61472	-1.08221	-0.615536	-1.19261	-0.613657	-1.21113	-0.790967	-1.50031	-0.6741	-1.86142	-1.77279	-0.768921	-0.852759	-0.692507	-0.486279	-0.57013	-0.323764	-0.264344	0.368825	0.877125
Q8K2Q0	Q8K2Q0	COMM domain-containing protein 9	Commd9	3	3	3	22.7	22.7	22.7	21.85	0.00047304	6.2414	23	-1.61533	-2.09379	-0.553331	-1.74506	-1.79046	-1.83105	-2.03997	-3.01335	-1.33287	-1.79545	-1.55273	-1.72717	-1.66286	-1.64707	-1.10913	-1.47093	-1.94082	-0.500019	0.544096	0.817963
P26040	P26040	Ezrin	Ezr	13	4	4	25.9	12.1	12.1	69.406	0	10.319	16	-1.61948	-1.80334	-1.65621	-1.91869	-1.77758	-1.96506	-1.82061	-1.54005	-1.58382	-2.70908	-1.79407	-2.01077	-1.71112	-1.47501	-1.38095	-1.38653	-1.39113	-1.64146	0.0487495	0.985875
Q9JHS9	Q9JHS9	Spliceosome-associated protein CWC15 homolog	Cwc15	2	2	2	10	10	10	26.624	0.00047596	6.2996	2	-1.62486	0.86404	0.32288	-0.22671	-0.414127	-0.67651	0.220122	0.378274	0.964644	0.0867439	0.57757	0.175528	-1.12363	-2.2614	-2.20711	0.454625	0.188591	0.332925	0.391421	1.31787
Q8R3V5	Q8R3V5	Endophilin-B2	Sh3glb2	4	3	3	12.2	10.2	10.2	44.503	0	19.908	19	-1.6267	-1.72081	-1.80165	-3.57529	-3.00242	-4.01158	-1.7315	-1.48371	-1.69557	-1.58428	-1.75119	-1.60825	-3.10041	-2.8982	-3.72665	-1.50816	-1.16074	-1.57129	0.176901	0.874578
D3YXK2;Q80YR5	D3YXK2	Scaffold attachment factor B1	Safb	13	13	12	19.5	19.5	18.8	105.1	0	59.474	87	-1.62687	-1.60555	-3.06072	-1.59696	-1.38272	-1.44969	-2.3465	-4.22838	-2.51	-3.92187	-3.76646	-3.75015	-3.16633	-2.67498	-2.53137	-2.43311	-1.84972	-1.66475	0.862641	1.58146
Q6Y7W8	Q6Y7W8	PERQ amino acid-rich with GYF domain-containing protein 2	Gigyf2	10	10	10	12.3	12.3	12.3	149.19	0	23.166	67	-1.63598	-1.53101	-1.98428	-1.98044	-2.27703	-2.13723	-1.07589	-1.18154	-1.79976	-1.71191	-1.03663	-2.40741	-1.98395	-1.90985	-2.44533	-2.28944	-2.32601	-2.59025	0.905383	1.26943
Q8R105	Q8R105	Vacuolar protein sorting-associated protein 37C	Vps37c	1	1	1	4.8	4.8	4.8	38.452	0.0080029	3.0648	3	-1.63729	-1.71074	-1.94391	-1.36937	-1.7664	-1.47109	-2.34325	-1.81282	-1.61626	-1.21141	-1.49902	-1.09958	-1.04936	-1.76877	-1.96865	-1.75035	-1.48463	-1.85618	0.808623	0.858355
Q8CI33	Q8CI33	CWF19-like protein 1	Cwf19l1	1	1	1	2.6	2.6	2.6	60.193	0	9.0931	2	-1.64169	-1.1663	-0.794699	-1.91312	-1.46657	-1.12446	-0.978924	-1.73205	-0.336065	-1.1433	-0.881697	0.122447	-1.6711	-2.1491	-1.51018	-1.93466	-1.74494	-1.57827	0.217399	1.10845
Q8R409	Q8R409	Protein HEXIM1	Hexim1	5	5	5	19.1	19.1	19.1	40.243	0	10.464	13	-1.64447	-1.99089	-2.45143	-1.76944	-0.210715	-0.936941	-0.445942	-0.436524	-2.48319	-1.39763	-2.83646	-1.92534	-1.14838	-1.48875	-0.780277	-2.03666	-0.563568	-0.734697	0.0568547	1.04264
Q9JLM8;O88809	Q9JLM8	Serine/threonine-protein kinase DCLK1	Dclk1	7	7	7	10.4	10.4	10.4	84.152	0	44.834	146	-1.64483	-0.720608	-0.972924	-0.069346	0.0127469	-0.118766	-1.67863	-1.24245	-1.66432	0.467981	-0.458692	0.780287	-0.247922	-0.345904	-0.212708	-2.13697	-2.53817	-1.08192	0.2495	0.836047
B2RXC1	B2RXC1	Trafficking protein particle complex subunit 11	Trappc11	6	6	6	6.4	6.4	6.4	128.39	0	10.02	12	-1.64938	-4.10158	-1.56954	-1.77841	-1.12118	-1.97158	-2.59293	-2.58259	-5.32777	-2.27785	-1.76833	-1.71477	-2.78064	-2.01987	-1.73572	-2.04484	-1.32231	-1.42832	0.675155	0.649555
P47753	P47753	F-actin-capping protein subunit alpha-1	Capza1	5	4	4	28.7	25.2	25.2	32.939	0	14.961	68	-1.65263	-1.84218	-1.07735	-3.17629	-2.5156	-3.38686	-1.26795	-1.26597	-1.31338	-1.00724	-1.40854	-0.709977	-2.44801	-2.66936	-2.96057	-2.14225	-0.649983	-2.04183	0.156664	0.893617
Q8VE22	Q8VE22	28S ribosomal protein S23, mitochondrial	Mrps23	4	4	4	29.9	29.9	29.9	20.348	0	9.1232	18	-1.65877	-1.70962	-2.30546	-2.02787	-2.43089	-2.51088	-1.60052	-2.01258	-2.01705	-2.05649	-1.5061	-1.57972	-1.3665	-2.6891	-2.60442	-2.89163	-2.52241	-2.41349	0.297382	1.1101
P16546;P08032	P16546	Spectrin alpha chain, non-erythrocytic 1	Sptan1	74	74	74	39.8	39.8	39.8	284.59	0	323.31	505	-1.66284	-1.0856	-1.34313	-1.59003	-1.6491	-1.11358	-1.24815	-1.03505	-1.56689	-1.57452	-2.05113	-1.62445	-0.67143	-0.643778	-0.974599	-1.10211	-1.34437	-1.09392	0.341249	0.910736
Q7TMY8	Q7TMY8	E3 ubiquitin-protein ligase HUWE1	Huwe1	24	24	24	7	7	7	482.63	0	283.97	149	-1.66988	-2.26758	-2.23287	-1.54812	-2.44555	-1.63221	-2.20933	-2.72056	-1.73541	-1.99654	-2.06122	-1.29234	-2.65972	-1.97195	-2.23941	-2.07427	-2.62166	-3.2643	0.3765	1.14163
Q9DCE5	Q9DCE5	p21-activated protein kinase-interacting protein 1	Pak1ip1	4	4	4	11.5	11.5	11.5	42.116	0	13.782	17	-1.6711	-1.44206	-1.15024	-0.763125	-0.581396	-0.546198	-1.65499	-1.4434	-0.961393	-1.12752	-1.32048	-1.1911	-0.852492	-1.056	-0.511148	-1.2233	-0.975248	-0.768119	0.346922	0.912529
Q3UYV9	Q3UYV9	Nuclear cap-binding protein subunit 1	Ncbp1	11	11	11	21.5	21.5	21.5	91.926	0	20.768	37	-1.67563	-1.03227	-3.66485	-2.91357	-4.93146	-1.2525	-4.61048	-1.78454	-2.69026	-1.53124	-2.43821	-1.0858	-4.04592	-1.46408	-3.71081	-1.76133	-2.10244	-2.28505	0.353644	0.727509
Q8K1X1	Q8K1X1	WD repeat-containing protein 11	Wdr11	12	12	12	12.7	12.7	12.7	135.94	0	29.885	40	-1.68021	-1.25958	-1.90473	-1.30745	-1.2683	-1.16296	-1.5449	-1.20483	-1.51233	-1.11492	-0.739267	-1.27824	-1.19914	-1.33078	-0.564454	-1.44146	-1.38212	-0.782892	1.61057	0.792966	+
Q9WVM3	Q9WVM3	Anaphase-promoting complex subunit 7	Anapc7	7	7	7	19.3	19.3	19.3	63.02	0	15.741	14	-1.68307	-1.33156	-2.10771	-1.49506	-1.19226	-1.31285	-0.41171	-1.49779	-2.41622	-0.927341	-1.44755	-1.05522	-1.09488	-1.19044	-1.92054	-0.765854	-0.574612	-1.33475	0.821485	0.785366
P12815	P12815	Programmed cell death protein 6	Pdcd6	4	4	4	18.3	18.3	18.3	21.867	0.00048403	6.4922	18	-1.6839	-1.87125	-1.40658	-1.93619	-1.88291	-1.44623	-2.21623	-2.4156	-2.44764	-2.17826	-1.98296	-0.988237	-1.46728	-1.30512	-1.69904	-2.04908	-1.99854	-1.5376	0.654946	0.85064
Q921I9	Q921I9	Exosome complex component RRP41	Exosc4	3	3	3	17.1	17.1	17.1	26.249	0	8.1531	12	-1.68782	-1.05029	-0.929956	-0.999415	-1.14986	-0.514034	-1.28564	-1.32211	-1.29761	-1.11118	-1.71612	-1.09779	-1.21883	-1.1595	-0.862412	-1.00379	-0.689659	-0.639462	0.223608	0.944748
Q99J95	Q99J95	Cyclin-dependent kinase 9	Cdk9	3	2	2	8.3	6.2	6.2	42.761	0	23.919	15	-1.68841	-1.98557	-1.52023	0.0630931	0.696443	0.359707	-1.33916	-3.07701	-2.34062	-1.75799	-2.30822	-2.21601	-0.0601678	0.277014	0.167699	-1.26214	-2.18039	-2.0002	0.035525	1.03995
Q6R0H7;Q8CGK7	Q6R0H7	Guanine nucleotide-binding protein G(s) subunit alpha isoforms XLas	Gnas	12	11	11	12.7	11.7	11.7	121.5	0	29.318	72	-1.69752	-2.49945	-1.72736	-2.4509	-2.08497	-2.40674	-3.36573	-2.83831	-3.63851	-2.2933	-1.74193	-3.16949	-2.04306	-2.33634	-1.97475	-2.00699	-2.88324	-3.67058	0.0783014	0.95559
P61022	P61022	Calcineurin B homologous protein 1	Chp1	4	4	4	25.6	25.6	25.6	22.432	0	16.503	11	-1.69753	-2.51196	-0.765886	-0.867434	-3.03763	-0.894772	-2.74665	-3.8667	-4.28379	-3.15507	-2.46919	-3.04927	-0.731363	-1.69173	-2.01809	-3.94118	-0.872755	-1.12145	0.119888	0.88255
Q9EP71	Q9EP71	Ankycorbin	Rai14	8	8	8	11.6	11.6	11.6	108.85	0	16.888	30	-1.69836	-2.12179	-2.2142	-1.29082	-1.39214	-1.5994	-2.06108	-2.31796	-2.15979	-1.24395	-1.50315	-1.94345	-2.32179	-1.50235	-2.01611	-1.87995	-1.92381	-1.77202	0.203593	0.943949
Q9CRC8	Q9CRC8	Leucine-rich repeat-containing protein 40	Lrrc40	7	7	7	16.3	16.3	16.3	68.075	0	17.171	40	-1.71489	-1.97865	-1.6999	-1.87157	-1.29473	-1.26254	-1.63252	-1.78803	-1.64431	-2.08613	-1.62464	-1.3495	-1.27133	-1.24689	-1.93901	-1.89257	-2.34294	-2.06659	0.288713	1.07445
Q04750;Q8R4U6	Q04750	DNA topoisomerase 1	Top1	11	11	11	16.6	16.6	16.6	90.875	0	28.636	45	-1.72318	-1.38902	-3.78701	-2.19796	-2.25055	-1.86886	-0.459631	-1.51674	-2.00812	-1.31259	-1.93232	-1.80626	-1.73604	-1.28354	-1.70276	-1.03786	-1.47037	-1.46018	0.629954	0.766124
Q8BUV3	Q8BUV3	Gephyrin;Molybdopterin adenylyltransferase;Molybdopterin molybdenumtransferase	Gphn	2	2	2	3.4	3.4	3.4	83.281	0.0024896	4.3834	6	-1.72616	-2.44973	-2.30176	-3.28527	-2.63113	-1.75423	-2.34399	-2.30775	-1.31587	-2.13844	-1.30327	-1.29919	-2.93123	-1.66711	-2.06229	-2.41875	-2.2063	-1.50578	0.529057	0.819571
Q922V4	Q922V4	Pleiotropic regulator 1	Plrg1	9	9	9	31.2	31.2	31.2	56.937	0	47.108	51	-1.73391	-3.01518	-2.39783	-1.69436	-1.80354	-3.68322	-1.73278	-1.30727	-1.98981	-3.3099	-3.53006	-3.12886	-3.3684	-3.40939	-2.82108	-2.93864	-1.34881	-3.44265	1.72368	1.8432	+
O88448	O88448	Kinesin light chain 2	Klc2	4	2	2	8.3	3.8	3.8	66.662	0.0013141	5.1176	9	-1.73933	-1.82008	-1.65181	-2.17678	-2.04604	-2.04038	-1.12188	-1.10358	-0.992107	-1.13746	-1.33746	-1.36627	-2.05087	-2.84872	-2.15569	-5.78082	-0.968836	-1.4896	0.448417	1.4081
Q6P9Q6	Q6P9Q6	FK506-binding protein 15	Fkbp15	7	7	7	7.3	7.3	7.3	132.96	0	20.208	19	-1.7442	-1.98336	-1.18923	-1.55737	-1.14938	-0.697478	-1.71585	-3.65304	-2.91923	-4.06035	-3.192	-2.74159	-1.92109	-0.786363	-2.34024	-1.95538	-2.16576	-1.67653	0.52366	1.38513
Q9ERU9	Q9ERU9	E3 SUMO-protein ligase RanBP2	Ranbp2	27	27	27	12.4	12.4	12.4	341.12	0	66.268	122	-1.7497	-1.99962	-2.38143	-0.900936	-0.866651	-0.894293	-1.71653	-2.2247	-2.18499	-2.94873	-3.13595	-2.40839	-2	-2.07061	-1.80968	-1.48258	-1.07825	-1.98319	0.80321	1.36064
P17439	P17439	Glucosylceramidase	Gba	5	5	5	15.3	15.3	15.3	57.621	0	8.491	10	-1.75046	-1.57665	-1.74781	-3.10342	-2.52458	-3.06515	-2.94045	-2.60951	-1.78868	-2.43727	-2.19336	-2.37505	-3.1216	-2.34749	-2.81805	-2.3196	-2.69512	-1.64419	0.146415	1.06725
Q8R080	Q8R080	G2 and S phase-expressed protein 1	Gtse1	5	5	5	8.4	8.4	8.4	78.751	0	9.648	20	-1.75274	-1.07	-1.49977	-1.23954	-1.19211	-1.19351	-1.00823	-0.748974	-3.38602	-0.560745	-0.666067	-0.529369	-1.86727	-1.45653	-1.6255	-0.878577	-0.791512	-1.24079	0.643752	0.765217
Q8C2E7	Q8C2E7	WASH complex subunit strumpellin	Kiaa0196	15	15	15	16.2	16.2	16.2	134.11	0	38.532	137	-1.75327	-1.40923	-1.43032	-0.762244	-0.675998	-0.607409	-0.646067	-1.20499	-0.636924	-1.11413	-1.21477	-1.96922	-0.867147	-0.568329	-0.739508	-0.4994	-0.718754	-0.698243	0.153619	0.944823
O54962	O54962	Barrier-to-autointegration factor;Barrier-to-autointegration factor, N-terminally processed	Banf1	2	2	2	34.8	34.8	34.8	10.102	0.00049261	6.8038	26	-1.75426	-1.76854	-2.36168	-1.25957	-1.53366	-1.18118	-0.261241	0.0327238	-0.114636	0.0691589	-1.13402	-1.36608	-0.0520399	-2.78051	-0.332574	-1.16823	-3.04133	-1.4006	0.0906726	1.08041
P35601	P35601	Replication factor C subunit 1	Rfc1	6	6	6	6.6	6.6	6.6	125.98	0	16.644	29	-1.76774	-2.82498	-3.77973	-2.55733	-2.75114	-2.2341	-1.44548	-2.64334	-3.02254	-2.33299	-2.43526	-3.00158	-2.55163	-1.36017	-1.76749	-1.76958	-1.74183	-3.26085	0.477294	0.80571
Q91VH6	Q91VH6	Protein MEMO1	Memo1	1	1	1	4.4	4.4	4.4	33.692	0.0017058	4.6987	14	-1.77456	-2.00106	-1.48478	-2.03904	-2.2218	-2.22482	-1.28638	-2.08825	-2.06812	-1.38556	-1.53031	-1.32248	-1.95882	-1.87928	-1.3656	-1.55648	-1.48063	-1.31427	1.88615	0.769897	+
Q8BUK6	Q8BUK6	Protein Hook homolog 3	Hook3	7	7	7	13.2	13.2	13.2	83.217	0	17.203	30	-1.77952	-1.65355	-3.68072	-1.30242	-1.64418	-1.443	-1.4514	-1.53851	-1.75793	-1.25715	-1.18115	-1.79981	-1.70774	-1.69338	-1.99299	-1.73682	-2.12081	-1.51941	0.218575	0.90878
Q8BMS1	Q8BMS1	Trifunctional enzyme subunit alpha, mitochondrial;Long-chain enoyl-CoA hydratase;Long chain 3-hydroxyacyl-CoA dehydrogenase	Hadha	25	25	25	47.1	47.1	47.1	82.669	0	133.45	211	-1.78003	-1.05076	-1.85016	-1.53568	-2.6496	-1.83234	-1.83818	-1.78158	-1.91133	-1.55071	-2.32539	-1.95152	-3.39842	-4.23138	-2.33019	-2.62375	-1.64365	-2.87469	1.48461	1.67534	+
Q922Q4	Q922Q4	Pyrroline-5-carboxylate reductase 2	Pycr2	6	6	5	29.1	29.1	25.9	33.659	0	17.828	27	-1.781	-2.08646	-2.58273	-2.79818	-1.94363	-2.5379	-2.53648	-2.67801	-2.64379	-2.86659	-1.9455	-2.33291	-3.14899	-2.58793	-3.44377	-2.18747	-2.4959	-2.88187	0.660407	1.19405
Q9D9K3	Q9D9K3	Cell death regulator Aven	Aven	3	3	3	12.6	12.6	12.6	37.195	0.0017036	4.6861	3	-1.78836	-0.454142	-0.272218	-0.081771	-0.284701	-0.236731	0.083811	-1.02568	-2.07752	-1.69975	-0.54216	-0.519196	0.0648789	-0.260685	-0.593309	-5.66158	-0.888799	-0.797443	0.380259	1.4429
P29416	P29416	Beta-hexosaminidase subunit alpha	Hexa	2	2	2	5.7	5.7	5.7	60.612	0.0078571	2.9115	4	-1.79199	-2.13849	-2.28548	-1.76717	-1.99239	-2.00327	-3.12466	-2.75236	-3.17902	-2.32523	-2.26586	-2.61196	-1.70668	-1.80476	-1.85434	-3.0191	-3.11511	-2.95649	0.101538	1.04929
A2AJI0	A2AJI0	MAP7 domain-containing protein 1	Map7d1	6	6	6	7.7	7.7	7.7	93.275	0	45.357	29	-1.79426	-0.25736	-1.90483	-0.865765	-1.05008	0.138431	-0.0818912	-0.0684273	-0.59225	0.104536	0.0253679	0.113665	-0.131082	-0.33119	-0.175881	-2.4999	-0.194848	-0.256555	0.444563	0.785761
Q99JY0	Q99JY0	Trifunctional enzyme subunit beta, mitochondrial;3-ketoacyl-CoA thiolase	Hadhb	11	11	11	28.8	28.8	28.8	51.386	0	34.771	59	-1.7976	-1.34484	-2.49143	-2.94723	-4.42595	-3.14577	-3.98292	-2.53176	-1.60878	-1.61202	-3.45403	-2.28579	-2.03452	-2.38472	-2.93159	-2.16949	-2.2964	-2.60512	0.311333	0.824696
Q99LH1	Q99LH1	Nucleolar GTP-binding protein 2	Gnl2	7	7	7	13	13	13	83.345	0	22.082	45	-1.80616	-2.11734	-2.02892	-1.6728	-2.02278	-1.99371	-2.44439	-1.2203	-1.44632	-2.58101	-2.59941	-3.32069	-2.13838	-3.19209	-3.00652	-2.34484	-2.46261	-2.11285	3.03548	1.71524	+
Q91VK1	Q91VK1	Basic leucine zipper and W2 domain-containing protein 2	Bzw2	3	2	2	5.5	3.8	3.8	48.063	0.0038805	3.636	25	-1.81119	-2.3521	-2.79338	-2.10975	-2.26979	-2.31476	-1.81283	-1.8969	-1.61923	-2.24102	-2.21394	-1.80159	-1.55145	-1.53458	-1.5114	-1.69353	-2.07938	-1.84325	1.04492	0.82424
Q8K224	Q8K224	N-acetyltransferase 10	Nat10	15	15	15	22.2	22.2	22.2	115.42	0	76.923	68	-1.81453	-1.97337	-2.20553	-2.21903	-4.30704	-2.40804	-1.74042	-2.21223	-1.90722	-2.49591	-3.21412	-2.42399	-2.15043	-3.35687	-1.68161	-1.38884	-1.93447	-1.84161	0.0344144	0.977193
P58404	P58404	Striatin-4	Strn4	2	2	2	3.4	3.4	3.4	81.644	0.0095596	2.5581	4	-1.81747	-1.28437	-1.78338	-1.83125	-1.83476	-1.91735	-1.02286	-1.00187	-0.880143	-1.13494	-1.14606	-1.03204	-1.47026	-0.658574	-2.97892	-3.37442	-1.36742	-1.60937	0.185921	1.11373
Q8CES0	Q8CES0	N-alpha-acetyltransferase 30	Naa30	4	4	4	14.3	14.3	14.3	39.432	0.00046296	5.978	5	-1.81793	-1.76944	-1.68122	-1.95448	-0.666332	-2.72541	-4.14063	-3.82555	-1.55729	-1.9943	-0.924782	-2.47999	-1.021	-1.52738	-1.23717	-1.98782	-1.15146	-1.91367	0.873726	0.634796
Q60766;Q6ZPG2	Q60766	Immunity-related GTPase family M protein 1	Irgm1	7	7	7	21.3	21.3	21.3	46.551	0	12.406	25	-1.82856	-3.0278	-2.85057	-1.56978	-1.29234	-1.22893	-2.44713	-2.26622	-2.18252	-2.79766	-1.4895	-1.21685	-1.44232	-1.1844	-1.86526	-2.52615	-2.17966	-1.7266	0.404118	0.839896
P97452	P97452	Ribosome biogenesis protein BOP1	Bop1	9	9	9	20.6	20.6	20.6	82.545	0	21.564	79	-1.83468	-0.666311	-2.35305	-1.41638	-0.905852	-1.97667	-0.734238	-1.22161	-1.16353	-1.10636	-1.19472	-0.751082	-0.409026	-1.13277	-1.85649	-0.531056	-0.972495	-0.756373	0.915899	0.760082
Q8R5K4	Q8R5K4	Nucleolar protein 6	Nol6	9	9	9	11.2	11.2	11.2	129.23	0	19.063	42	-1.84685	-1.78227	-4.24466	-1.43964	-1.20713	-1.76061	-4.17519	-2.73156	-4.29637	-4.82823	-4.0133	-3.82606	-2.24662	-1.5261	-3.36305	-3.28855	-0.995707	-1.25884	0.128071	1.15421
Q9DBE9	Q9DBE9	pre-rRNA processing protein FTSJ3	Ftsj3	11	11	11	21	21	21	95.531	0	21.766	49	-1.8477	-1.97263	-2.88469	-2.76793	-3.11075	-2.49498	-3.57236	-2.53314	-3.26894	-3.95863	-2.7277	-2.60736	-1.87786	-1.62478	-1.92719	-1.77766	-1.71515	-2.44227	0.706245	0.74659
Q8BP48	Q8BP48	Methionine aminopeptidase 1	Metap1	6	6	6	19.4	19.4	19.4	43.221	0	11.182	24	-1.84933	-1.98163	-4.29838	-2.3006	-2.25092	-2.84009	-1.71722	-2.08837	-2.07783	-2.32041	-2.52057	-2.22265	-2.17899	-2.00071	-2.12909	-2.70818	-3.1194	-2.46907	0.0364026	1.02059
P60766	P60766	Cell division control protein 42 homolog	Cdc42	7	6	6	44	38.2	38.2	21.258	0	26.225	119	-1.85166	2.12496	-0.913945	-0.110493	2.40698	0.282327	1.87807	1.86219	1.94363	2.72586	2.57452	2.66244	-0.832724	-1.00427	-0.791065	1.98681	1.9663	1.95544	0.224043	0.75662
Q61550	Q61550	Double-strand-break repair protein rad21 homolog	Rad21	9	9	9	18.7	18.7	18.7	72.082	0	25.894	58	-1.85289	-1.12201	-1.04625	-1.12824	-1.78564	-0.972978	-2.53451	-2.85483	-1.48701	-1.75162	-2.79033	-2.37331	-0.496506	-1.85869	-1.4309	-0.957824	-1.12631	-1.83624	0.0192208	0.987553
Q9ESX5	Q9ESX5	H/ACA ribonucleoprotein complex subunit 4	Dkc1	16	16	16	46.8	46.8	46.8	57.401	0	76.4	125	-1.85669	-2.04329	-2.73287	-2.13888	-1.84562	-2.7585	-0.413819	-0.790562	-1.27925	-1.61153	-2.12586	-2.15099	-1.56662	-1.88221	-2.16747	-1.92074	-2.33892	-2.4169	0.420243	1.1958
Q99L00	Q99L00	HAUS augmin-like complex subunit 8	Haus8	1	1	1	3.8	3.8	3.8	41.653	0.0083887	2.7431	9	-1.85706	-2.52792	-2.05766	-1.57613	-1.41663	-1.38896	-2.38385	-2.24628	-2.31642	-1.9734	-1.58082	-1.73181	-1.64466	-1.46892	-1.38063	-1.90818	-1.37999	-1.90741	1.12146	0.806326
Q9CZU3;REV__Q6ZWR6;REV__Q91VS8	Q9CZU3	Superkiller viralicidic activity 2-like 2	Skiv2l2	10	10	10	12.3	12.3	12.3	117.64	0	20.617	74	-1.85723	-1.55253	-1.76944	-1.02294	-1.14896	-1.36331	-1.84567	-1.62745	-1.79551	-2.35188	-2.45926	-2.29711	-1.63077	-1.01901	-1.6483	-1.84713	-1.77842	-2.05486	1.11321	1.27002
P22892	P22892	AP-1 complex subunit gamma-1	Ap1g1	13	13	13	17.5	17.5	17.5	91.349	0	25	65	-1.86335	-0.912352	2.11543	0.0499849	-0.262942	0.133133	-2.26279	-1.74126	-0.929859	-1.6469	0.0497858	-0.378532	0.0324583	0.0120114	-0.312409	-1.50849	-2.00328	-1.08253	0.0930922	1.09378
Q7TQK4	Q7TQK4	Exosome complex component RRP40	Exosc3	4	4	4	20.4	20.4	20.4	29.546	0	11.041	17	-1.86382	-2.74221	-1.55245	-1.75479	-2.54776	-1.13815	-1.93289	-1.49043	-3.5066	-2.15757	-2.48538	-2.54425	-1.23654	-1.82413	-1.66352	-0.919951	-1.49613	-1.30288	0.501659	0.799914
Q9WUK2	Q9WUK2	Eukaryotic translation initiation factor 4H	Eif4h	3	3	3	25.4	25.4	25.4	27.341	0	11.112	22	-1.8712	-2.00317	-2.09498	-1.76293	-1.82193	-1.9525	-1.86251	-2.05132	-1.59738	-1.46639	-1.43651	-1.14782	-1.28913	-1.21613	-1.27711	-2.45894	-2.43739	-0.956465	1.16447	0.773663
Q9CQ65	Q9CQ65	S-methyl-5-thioadenosine phosphorylase	Mtap	5	5	5	28.6	28.6	28.6	31.062	0	13.334	36	-1.8739	-1.59843	-1.94611	-1.547	-0.497992	-1.07941	-0.946974	-0.977873	-0.338769	-0.317689	-0.921601	-0.198729	-1.42275	-1.50286	-1.54392	-1.89872	-2.17927	-1.96607	0.166736	1.0922
Q8VBV3	Q8VBV3	Exosome complex component RRP4	Exosc2	3	3	3	17.1	17.1	17.1	32.631	0	13.264	9	-1.88503	-1.71843	-1.7881	-2.72089	-2.95746	-0.280235	-1.05748	-2.0548	-2.1522	-2.1737	-2.09431	-2.09094	-3.58224	-3.73156	-1.68606	-2.63133	-2.06128	-2.61937	1.10398	1.59428
Q6PGC1	Q6PGC1	ATP-dependent RNA helicase Dhx29	Dhx29	11	11	11	10.7	10.7	10.7	153.97	0	46.359	60	-1.88541	-2.01037	0.0682103	-1.41451	-1.30726	-2.69354	-2.7732	-0.626302	-0.476526	-0.691503	-1.17125	-0.899808	-2.61219	-2.95661	-2.11784	-0.135845	-0.464371	-0.0532413	0.186417	0.856172
Q99K70;Q7TT45	Q99K70;Q7TT45	Ras-related GTP-binding protein C;Ras-related GTP-binding protein D	Rragc;Rragd	4	4	4	9.8	9.8	9.8	44.12	0.00045351	5.6688	31	-1.91126	-1.5874	-3.95113	-3.31386	-3.52274	-3.51877	-3.35489	-4.67303	-3.85328	-1.57078	-3.2711	-1.14576	-3.0442	-2.94452	-3.03678	-2.23281	-1.8428	-2.90565	1.25849	0.552994
O08663	O08663	Methionine aminopeptidase 2	Metap2	6	6	6	17.6	17.6	17.6	52.921	0	13.459	37	-1.91489	-2.38422	-2.28755	-2.32898	-1.68024	-1.48624	-1.72589	-1.96765	-1.86767	-1.78595	-1.99437	-2.1817	-1.01299	-1.4027	-1.33632	-1.96466	-2.09214	-1.8546	0.694295	0.856061
P18242	P18242	Cathepsin D	Ctsd	5	5	5	18.5	18.5	18.5	44.953	0	9.9166	29	-1.91493	-1.98947	-2.25298	-2.53805	-2.36005	-2.83676	-1.62775	-1.59941	-1.66523	-1.81912	-1.5046	-1.44621	-2.87228	-2.81145	-2.98742	-2.09579	-2.65993	-2.4388	0.380355	1.15322
Q61191	Q61191	Host cell factor 1;HCF N-terminal chain 1;HCF N-terminal chain 2;HCF N-terminal chain 3;HCF N-terminal chain 4;HCF N-terminal chain 5;HCF N-terminal chain 6;HCF C-terminal chain 1;HCF C-terminal chain 2;HCF C-terminal chain 3;HCF C-terminal chain 4;HCF C-terminal chain 5;HCF C-terminal chain 6	Hcfc1	12	12	12	10.1	10.1	10.1	210.43	0	23.953	71	-1.92166	-2.01653	-2.5648	-0.0986339	-0.0480806	-0.225371	-1.74452	-1.85	-1.64353	-2.21012	-1.67981	-1.52371	-1.78406	-1.32905	-0.65758	-1.88991	-2.56844	-3.22351	0.683424	1.44205
Q8CH72	Q8CH72	E3 ubiquitin-protein ligase TRIM32	Trim32	5	5	5	11	11	11	72.057	0	13.662	11	-1.93028	-1.53029	-1.8488	-2.33598	-3.68487	-2.22514	-2.93804	-3.01432	-1.34039	-2.02799	-2.58051	-2.04545	-6.61396	-7.06065	-2.98762	-2.88362	-3.49984	-1.87914	0.963733	2.28516
Q8BH15	Q8BH15	CCR4-NOT transcription complex subunit 10	Cnot10	3	3	3	5	5	5	81.817	0.001719	4.8436	6	-1.93136	-1.76268	-1.94723	-2.60658	-1.71423	-3.38556	-2.65155	-3.01955	-2.88131	-2.44479	-2.12711	-2.16616	-2.36095	-2.13024	-1.7624	-3.36931	-2.70378	-2.535	0.0471444	0.977137
Q8R349	Q8R349	Cell division cycle protein 16 homolog	Cdc16	9	9	9	16.3	16.3	16.3	71.459	0	15.88	35	-1.9324	-1.26768	-1.82602	-2.91205	-2.20229	-1.66732	-0.47206	-1.16899	-0.346909	-0.466841	-0.578312	-0.594719	-3.22567	-1.55379	-0.938188	-1.76536	-1.25046	-1.01419	0.293962	0.830714
Q3UMC0	Q3UMC0	Spermatogenesis-associated protein 5	Spata5	4	4	3	5	5	3.7	97.255	0	8.8044	40	-1.93271	-4.42922	-1.99064	-3.10507	-3.05506	-2.17577	-0.896355	-0.796164	-4.28345	-1.33257	-1.6529	-1.35039	-2.12415	-2.01493	0.398298	-1.23233	-1.25067	-3.83196	0.894296	0.528802
Q6A0A2	Q6A0A2	La-related protein 4B	Larp4b	2	2	2	4.6	4.6	4.6	81.626	0.00046125	5.9208	8	-1.93405	-1.92875	-1.80463	-2.02812	-2.00467	-2.18354	-3.97008	-3.99902	-3.41514	-2.26606	-2.63919	-2.02299	-3.16777	-2.918	-2.04796	-2.3536	-2.24609	-2.17	0.192694	0.895277
Q8BP71;Q9JJ43;Q8BIF2	Q8BP71;Q9JJ43	RNA binding protein fox-1 homolog 2;RNA binding protein fox-1 homolog 1	Rbfox2;Rbfox1	3	3	3	11.1	11.1	11.1	47.33	0.00052854	8.13	15	-1.9356	-1.63824	-1.52864	-2.91218	-1.68779	-1.40763	-2.40967	-2.00941	-2.15116	-1.94327	-1.74863	-1.76339	-1.59947	-2.16468	-1.35088	-2.94339	-1.76542	-2.20646	0.0347453	0.985114
E0CZ22	E0CZ22		Mroh1	11	11	11	7.3	7.3	7.3	181.79	0	27.872	86	-1.93861	-1.60936	-1.77459	-0.9144	-1.20256	-1.20083	-2.50432	-2.53276	-2.30022	-2.14635	-2.16146	-2.47302	-2.01127	-1.61212	-1.59145	-1.6263	-1.63939	-1.82632	0.228853	1.08925
P59328	P59328	WD repeat and HMG-box DNA-binding protein 1	Wdhd1	7	7	7	8.6	8.6	8.6	124.25	0	46.869	35	-1.94266	-2.14626	-1.67428	-1.46539	-2.55609	-2.10647	-0.765077	-0.452805	-1.28313	-1.33657	-1.57402	-1.19036	-1.76944	-2.61939	-2.48457	-1.29001	-0.961292	-1.64489	0.065717	1.03753
Q7TMQ7	Q7TMQ7	WD repeat-containing protein 91	Wdr91	5	5	5	7.8	7.8	7.8	83.42	0.00052356	7.9378	21	-1.94895	-2.06901	-2.27016	-2.73621	-2.7254	-2.87938	-1.39777	-1.29658	-2.10912	-2.1264	-1.65821	-1.87418	-5.21963	-3.66561	-5.03119	-2.43664	-0.989384	-2.19935	0.606351	1.55929
P09103	P09103	Protein disulfide-isomerase	P4hb	29	29	29	59.7	59.7	59.7	57.058	0	323.31	385	-1.9493	-0.485304	-1.75555	-3.57518	-2.74192	-2.07315	-0.219953	0.00316766	-0.107178	-1.482	-1.70194	-0.525578	-2.35708	-2.18129	-1.63402	0.126895	0.214545	-0.552445	0.245616	0.80531
E9PUR0	E9PUR0		Ankhd1	7	7	4	4	4	2.1	269.67	0	15.869	53	-1.94939	-2.035	-2.32897	-3.1053	-1.89978	-2.04674	-1.7133	-2.02722	-1.86646	-1.72725	-2.06939	-1.77994	-2.27394	-1.60668	-1.69524	-3.10021	-2.25594	-2.5682	0.0190358	1.00809
Q8K2L8	Q8K2L8	Trafficking protein particle complex subunit 12	Trappc12	4	4	4	4.9	4.9	4.9	87.693	0.0017109	4.7279	18	-1.95172	-1.01532	-1.5523	-1.66884	-1.7087	-2.38042	-1.48127	-1.50427	-2.90889	-1.72936	-1.9759	-1.99655	-1.4758	-2.00071	-1.60527	-2.23948	-1.76072	-2.08658	0.150495	1.05528
Q99JB8	Q99JB8	Protein kinase C and casein kinase II substrate protein 3	Pacsin3	4	4	4	12	12	12	48.584	0	9.6823	12	-1.9551	-1.28938	-1.58407	-1.8362	-0.124794	-0.240827	-2.29128	-2.2605	-3.11342	-3.30724	-2.4582	-1.95455	-1.6807	-1.62724	0.0239568	-1.42919	-1.5271	-0.927512	0.0166094	1.01491
P23242	P23242	Gap junction alpha-1 protein	Gja1	3	3	3	12	12	12	43.004	0	8.523	7	-1.9649	-2.03174	-2.7683	-3.09369	-3.40451	-2.76679	-2.85408	-2.67084	-3.2476	-1.35482	-2.12837	-2.47266	-2.6202	-1.99381	-2.05609	-2.33045	-1.80524	-3.60048	1.088	0.710363
Q76MZ3;Q7TNP2	Q76MZ3	Serine/threonine-protein phosphatase 2A 65 kDa regulatory subunit A alpha isoform	Ppp2r1a	12	12	12	31.4	31.4	31.4	65.322	0	44.754	76	-1.98692	-1.33488	-1.51341	-0.588525	-1.77468	-0.696637	-3.43075	-3.4733	-2.29381	-1.07223	-1.13359	-2.65269	-1.28985	-1.45052	-1.0162	-4.65961	-2.05018	-2.06737	0.0223613	1.02332
Q9DBR7;Q8BG95	Q9DBR7	Protein phosphatase 1 regulatory subunit 12A	Ppp1r12a	4	4	4	5.4	5.4	5.4	114.99	0	15.701	24	-1.99275	-2.9807	-2.73883	-1.94735	-2.5597	-1.87347	-3.13773	-3.57716	-3.31732	-5.05697	-3.41837	-2.61953	-2.77195	-2.34522	-2.60729	-3.54478	-3.26684	-2.70667	0.709573	1.38326
Q8K1N4	Q8K1N4	Spermatogenesis-associated serine-rich protein 2	Spats2	4	4	4	8.8	8.8	8.8	58.955	0.00047125	6.2157	6	-1.99759	-2.19798	-2.27583	-2.61913	-1.40855	-1.17838	-2.1438	-2.30353	-2.24991	-1.05804	-2.50038	-2.17096	-2.2532	-1.88671	-1.53127	-2.74877	-1.76964	-2.28252	0.029385	0.986748
Q91XU0	Q91XU0	ATPase WRNIP1	Wrnip1	6	6	6	11.1	11.1	11.1	71.793	0	8.2999	4	-1.99918	-2.22747	-2.18714	-2.05783	-2.90501	-2.71943	-2.17116	-1.93522	-2.25556	-2.47147	-3.03196	-2.20885	-3.8036	-2.63819	-2.68686	-2.04449	-2.00034	-3.72262	1.08814	1.37664
Q9D1P4	Q9D1P4	Cysteine and histidine-rich domain-containing protein 1	Chordc1	3	3	3	11.2	11.2	11.2	37.35	0.00052882	8.1371	8	-2.01205	-2.10061	-2.53868	-3.17858	-3.45348	-5.03644	-1.7793	-1.62461	-1.47942	-1.80208	-1.88878	-1.44353	-3.18637	-3.26591	-2.11295	-2.36488	-2.43518	-2.46955	0.241571	0.841938
E9Q6E5	E9Q6E5		Srsf11	4	4	4	10.4	10.4	10.4	56.697	0.00047893	6.3832	18	-2.01255	-2.0317	-2.58124	-2.22671	-3.6063	-1.81074	-3.78032	-2.13216	-4.10446	-3.71245	-2.17571	-4.33427	-1.73229	-2.05327	-1.74553	-1.40667	-2.24708	-1.90095	0.333704	0.795049
Q62261;P15508	Q62261	Spectrin beta chain, non-erythrocytic 1	Sptbn1	68	68	62	37.7	37.7	35.1	274.22	0	323.31	451	-2.02032	-1.73175	-1.60693	-2.17105	-2.02773	-2.3455	-1.55511	-0.990072	-1.02928	-2.07674	-3.07415	-2.13158	-1.60759	-1.2037	-1.2616	-1.51494	-1.01699	-1.50558	0.0123419	0.993485
Q3THK3	Q3THK3	General transcription factor IIF subunit 1	Gtf2f1	2	2	2	5.5	5.5	5.5	57.241	0.00050352	7.2183	15	-2.02828	-2.09687	-1.94554	-2.25282	-2.0152	-2.27456	-1.46375	-1.10829	-1.66257	-1.66358	-1.77656	-1.71533	-2.17514	-1.74414	-1.55366	-2.25275	-2.06748	-1.97311	0.0187157	1.00571
Q6A026	Q6A026	Sister chromatid cohesion protein PDS5 homolog A	Pds5a	12	10	10	13	11.6	11.6	150.33	0	37.387	31	-2.03451	-1.77907	-1.85202	-2.19276	-2.08279	-2.42237	-1.91056	-1.16633	-1.58969	-1.91662	-2.21794	-1.89737	-3.779	-2.46615	-3.87692	-3.76667	-4.84656	-5.0412	2.38153	2.67551	+
Q9QYI3	Q9QYI3	DnaJ homolog subfamily C member 7	Dnajc7	5	5	5	13.6	13.6	13.6	56.475	0	11.978	39	-2.03786	-2.56383	-2.56451	-3.26958	-1.90289	-1.33483	-2.70957	-0.399259	-1.74574	-1.27955	-0.438464	-1.25179	-3.94209	-3.91445	-1.44719	-0.597054	-0.769159	-1.73689	0.288753	0.784498
Q8VD65	Q8VD65	Phosphoinositide 3-kinase regulatory subunit 4	Pik3r4	6	6	6	4.6	4.6	4.6	152.6	0	15.717	72	-2.04329	-2.39106	-2.05018	-1.71338	-1.94313	-1.80331	-2.06683	-2.22115	-2.28351	-1.63893	-1.71556	-1.72059	-1.70027	-1.56275	-1.65261	-2.09896	-2.03717	-1.83474	2.05273	0.82142	+
E9Q7G0	E9Q7G0		Numa1	30	30	30	23.4	23.4	23.4	235.63	0	113.33	131	-2.0455	-2.18463	-2.12125	-1.27431	-1.15393	-2.29477	-2.65476	-3.13537	-3.6659	-2.88117	-3.90927	-3.55282	-3.98586	-4.47371	-5.142	-2.62104	-3.28654	-3.90018	2.93163	2.76855	+
Q8CCP0	Q8CCP0	Nuclear export mediator factor Nemf	Nemf	4	4	4	3.9	3.9	3.9	121.19	0	9.3264	17	-2.06132	-2.31558	-1.04722	-1.49704	-1.25034	-1.33776	-1.23352	-1.29051	-1.77605	-2.37522	-1.65183	-2.28555	-1.34258	-2.06771	-1.36831	-1.10825	-0.982446	-1.38082	0.148403	1.05974
Q2NL51	Q2NL51	Glycogen synthase kinase-3 alpha	Gsk3a	2	2	2	6.9	6.9	6.9	51.66	0.00044444	5.3189	5	-2.06541	-3.09554	-3.44681	-2.09072	-2.8674	-2.39774	-2.9432	-2.71277	-2.97461	-3.24325	-2.98868	-2.78532	-2.03345	-2.20778	-2.58222	-2.57844	-3.39463	-2.26296	0.0981989	0.96093
P58058	P58058	NAD kinase	Nadk	4	4	4	12.8	12.8	12.8	48.597	0.00049456	6.8887	9	-2.06627	-1.69157	-0.674003	-2.32192	-0.390731	-0.420909	-1.14513	-1.25129	-0.774441	-0.61795	-0.539939	0.230042	-1.81031	-1.26445	-0.0297449	-2.04318	-3.88578	-1.4716	0.0587119	1.05512
Q9WUM3	Q9WUM3	Coronin-1B	Coro1b	5	5	5	13.4	13.4	13.4	53.912	0	10.703	43	-2.07588	-0.125042	-0.39536	-0.791939	-0.892636	0.083978	1.10429	-0.382372	-0.230758	-0.567851	0.677538	-0.593021	-0.355179	0.349476	0.203458	-2.27592	-1.64558	-1.57431	0.217096	1.17335
Q8BFR5	Q8BFR5	Elongation factor Tu, mitochondrial	Tufm	15	15	15	45.4	45.4	45.4	49.508	0	77.692	95	-2.07751	-2.76314	-3.12465	-1.26962	-1.03929	-1.72276	-0.984101	-1.19624	-1.13133	-1.24082	-2.8571	-1.58051	-2.24036	-2.83447	-2.73529	-3.07576	-2.67822	-1.24766	0.890948	1.49043
P28653	P28653	Biglycan	Bgn	6	6	6	22	22	22	41.639	0	19.235	70	-2.08706	-1.80114	-1.81958	-1.42988	-1.24278	-1.16049	-1.37928	-2.0573	-1.20211	-1.54767	-1.63381	-1.12244	-1.93571	-1.91873	-1.89604	-2.90204	-2.98734	-3.0462	1.22684	1.44843
E9PVX6	E9PVX6		Mki67	32	32	32	16.7	16.7	16.7	350.86	0	124.6	99	-2.09302	-1.78066	-1.26802	-0.857061	-0.860779	-2.83655	-3.3113	-2.72004	-2.09159	-2.47147	-3.38059	-2.98392	-3.31623	-3.53051	-4.21256	-2.2227	-3.22315	-4.21942	2.55677	2.47018	+
P53569	P53569	CCAAT/enhancer-binding protein zeta	Cebpz	11	11	11	13.5	13.5	13.5	120.26	0	28.554	67	-2.10664	-2.20727	-3.93573	-1.98161	-2.08399	-2.13505	-2.91093	-2.55033	-3.3161	-4.99154	-4.24455	-4.54701	-2.2838	-2.53567	-2.10678	-3.08165	-3.83628	-2.92198	1.1698	1.75748
Q8JZX4	Q8JZX4	Splicing factor 45	Rbm17	2	2	2	5.2	5.2	5.2	45.303	0.0077605	3.1749	7	-2.1203	-1.60443	-2.21763	-0.678252	-0.81772	-1.17671	-2.59244	-2.26134	-2.84896	-2.81486	-3.24487	-3.0366	-1.5054	-1.36404	-2.57204	-1.81495	-1.1514	-1.18101	0.300259	1.20001
Q8HWB2;Q4KN81;O19441;G3UXE9;P01898;V9GXR0	Q8HWB2;Q4KN81;O19441;G3UXE9;P01898	H-2 class I histocompatibility antigen, Q10 alpha chain	H2-Q4;H2-Q2;H2-Q1;Gm8909;H2-Q10	3	1	1	9.3	4	4	39.617	0	47.143	30	-2.12263	-1.63212	-1.43569	-3.44278	-2.88826	-3.44032	-2.71727	-3.59923	-3.22448	-2.81063	-1.77887	-1.57266	-2.3199	-2.89496	-3.49794	-4.04523	-2.63542	-2.61512	0.0349932	0.97475
Q7TQK5	Q7TQK5	Coiled-coil domain-containing protein 93	Ccdc93	4	4	4	7.2	7.2	7.2	72.602	0.0017264	4.8873	10	-2.12442	-3.70343	-4.17005	-0.357267	-0.53055	-0.497299	-1.16921	-2.42631	-2.87479	-3.46838	-3.83127	-4.85296	-3.80939	-0.676429	-3.75907	-3.77806	-0.727961	-3.32208	0.965315	2.22295
Q3UIR3	Q3UIR3	E3 ubiquitin-protein ligase DTX3L	Dtx3l	4	4	4	7.9	7.9	7.9	83.043	0	8.2751	15	-2.12625	-1.86125	-2.24242	-2.74836	-3.74479	-2.68204	-2.53794	-3.04251	-2.5341	-2.45692	-3.02241	-2.30153	-4.16614	-3.51205	-3.27507	-2.40475	-2.70609	-3.89215	0.896618	1.38377
Q3UMU9	Q3UMU9	Hepatoma-derived growth factor-related protein 2	Hdgfrp2	3	3	3	7	7	7	74.29	0	9.4821	6	-2.1273	-1.98935	-2.44659	-2.09684	-2.13339	-2.36334	-1.1514	-1.51159	-1.26025	-1.23481	-1.31717	-1.43983	-2.51375	-2.51275	-2.79161	-2.91204	-3.20158	-2.84664	0.722394	1.3287
Q60634	Q60634	Flotillin-2	Flot2	9	9	9	29.7	29.7	29.7	47.037	0	28.703	44	-2.13269	-2.33757	-2.16237	-2.79421	-4.2796	-3.96653	-4.6371	-3.30235	-5.26798	-5.66377	-1.54037	-4.19464	-2.57528	-1.98332	-3.40973	-1.96457	-4.54586	-3.21636	0.128123	0.871457
P39447	P39447	Tight junction protein ZO-1	Tjp1	15	15	15	12.4	12.4	12.4	194.74	0	41.253	68	-2.13309	-2.25105	-2.56539	-1.8625	-1.8675	-1.85707	-3.88738	-2.0042	-2.21797	-2.93098	-3.09958	-2.62889	-3.29248	-1.90547	-1.9497	-2.02947	-2.71581	-2.23221	0.396609	1.17903
Q923D5	Q923D5	WW domain-binding protein 11	Wbp11	5	5	5	8.1	8.1	8.1	69.874	0	9.2274	25	-2.13474	-2.54587	-0.730882	-0.831186	-2.53084	-2.24751	-2.07649	-1.37881	-2.44929	-5.16255	-1.33529	-2.25635	-4.07437	-2.60167	-2.37514	-1.81103	-0.752952	-1.30131	0.478845	1.44116
Q9EQP2	Q9EQP2	EH domain-containing protein 4	Ehd4	12	10	9	25.5	22.6	20.5	61.48	0	25.974	33	-2.13855	-2.10465	-2.06231	-1.13154	-0.718895	-1.49886	-1.60035	-1.69494	-1.66741	-0.627672	-0.678516	-2.07212	-2.9329	-2.47646	-2.87404	-1.37026	-2.78861	-2.63459	0.625551	1.34388
Q9Z315	Q9Z315	U4/U6.U5 tri-snRNP-associated protein 1	Sart1	9	9	9	16.4	16.4	16.4	90.884	0	22.435	54	-2.14313	-3.75587	-2.87365	-0.42262	-1.0603	-0.808678	-2.27422	-5.21558	-3.28713	-2.78023	-5.68459	-3.71203	-1.33234	-4.06273	-4.47291	-1.58941	-1.63831	-0.894162	0.272579	1.39534
Q9Z108	Q9Z108	Double-stranded RNA-binding protein Staufen homolog 1	Stau1	4	4	4	11.5	11.5	11.5	53.924	0	9.4385	10	-2.14777	-2.0831	-2.85263	-2.18201	-2.78928	-2.1884	-2.53212	-2.68729	-2.37239	-2.07925	-2.39942	-2.30522	-2.73345	-2.34581	-2.63916	-2.16092	-2.6739	-2.298	0.0646402	0.984725
Q9ES56	Q9ES56	Trafficking protein particle complex subunit 4	Trappc4	2	2	2	14.2	14.2	14.2	24.385	0.0017007	4.6704	8	-2.14934	-4.35245	-3.26993	-1.11584	-0.620161	-1.12033	-2.24378	-1.63049	-1.42876	-1.58979	-2.82166	-3.17931	-0.804809	-0.514154	-0.7131	-1.56504	-1.31833	-1.2654	0.434705	0.725896
Q64727	Q64727	Vinculin	Vcl	13	13	13	15.8	15.8	15.8	116.72	0	28.69	42	-2.15273	-2.07456	-2.31567	-2.37999	-3.57814	-3.31758	-0.445601	-0.887781	-1.49217	-2.14581	-2.01077	-1.4016	-3.45033	-3.8483	-5.72884	-1.91584	-1.67941	-1.99672	0.518426	1.53137
Q80U93	Q80U93	Nuclear pore complex protein Nup214	Nup214	8	8	8	5.8	5.8	5.8	212.98	0	28.008	46	-2.15709	-2.05894	-2.20081	-1.32822	-1.20182	-1.96292	-3.74504	-2.09667	-2.04183	-3.49733	-2.93603	-2.3071	-2.30486	-1.58437	-1.74853	-1.62617	-1.84981	-1.88385	0.125144	1.07547
Q8BUN5;Q9JIW5;Q62432;P97454;P70340	Q8BUN5;Q9JIW5;Q62432;P97454;P70340	Mothers against decapentaplegic homolog 3;Mothers against decapentaplegic homolog 9;Mothers against decapentaplegic homolog 2;Mothers against decapentaplegic homolog 5;Mothers against decapentaplegic homolog 1	Smad3;Smad9;Smad2;Smad5;Smad1	2	2	2	5.6	5.6	5.6	48.08	0.0017339	4.9583	9	-2.15821	-2.28982	-2.19205	-1.11338	-1.7985	-1.82288	-2.17413	-1.9594	-2.37933	-1.70628	-1.31378	-1.92436	-1.73085	-1.5888	-1.46226	-1.33065	-2.19912	-2.26047	0.83506	0.833088
Q9QZB7	Q9QZB7	Actin-related protein 10	Actr10	4	4	4	16.8	16.8	16.8	46.207	0	11.154	13	-2.16086	-2.29943	-2.19428	-1.74663	-1.88653	-1.99463	-1.29613	-1.29333	-1.32053	-1.16027	-1.69105	-1.06239	-2.31738	-2.43974	-2.06898	-1.6048	-1.68899	-1.35273	0.169192	0.939809
P61965	P61965	WD repeat-containing protein 5	Wdr5	4	4	4	15.9	15.9	15.9	36.588	0	12.008	23	-2.16398	-2.13227	-1.33015	-1.96853	-1.97324	-2.17219	-2.42499	0.603202	-2.29322	-2.34385	-2.21154	-2.15036	-2.53003	-2.17054	-2.0881	-1.86591	-1.07179	-2.16782	0.413465	1.23538
Q61216	Q61216	Double-strand break repair protein MRE11A	Mre11a	4	4	4	5.5	5.5	5.5	80.222	0	8.457	13	-2.16674	-2.71617	-3.51005	-1.8048	-1.72628	-2.28655	-3.36703	-4.11955	-3.8346	-3.48114	-3.4919	-3.47939	-2.38159	-2.2999	-2.36533	-3.29112	-3.27002	-3.52802	0.281485	1.17163
Q8C3Y4	Q8C3Y4	Kinetochore-associated protein 1	Kntc1	16	16	16	8.2	8.2	8.2	250.36	0	33.399	73	-2.17007	-1.45306	-1.57392	-1.34936	-1.2303	-1.19348	-0.910124	-1.05975	-1.04003	-0.215034	-0.716531	-0.651746	-1.43442	-1.27236	-1.58684	-1.19588	-1.28533	-1.19899	0.737701	0.829769
Q9D8Z1	Q9D8Z1	Activating signal cointegrator 1 complex subunit 1	Ascc1	4	4	4	13.5	13.5	13.5	41.279	0.00050403	7.2472	15	-2.17713	-3.08316	-1.24759	-1.56058	-1.3123	-0.72979	-2.63818	-2.65093	-2.13155	-1.14174	-2.80301	-2.64754	-0.671707	-0.900882	-1.00087	-2.11963	-0.736476	-1.86703	0.519037	0.755393
Q9QZ06	Q9QZ06	Toll-interacting protein	Tollip	2	2	2	9.9	9.9	9.9	30.345	0.0017131	4.7659	19	-2.18162	-1.90777	-1.16824	-1.67815	-1.64731	-1.7603	-2.12523	-1.35667	-2.20644	-1.70364	-1.63484	-1.50203	-2.05151	-0.979458	-2.24517	-2.34506	-2.46453	-1.59189	0.101908	1.03817
Q3UKJ7	Q3UKJ7	WD40 repeat-containing protein SMU1;WD40 repeat-containing protein SMU1, N-terminally processed	Smu1	8	8	8	20.1	20.1	20.1	57.543	0	27.859	51	-2.18743	-2.1711	-1.98235	-3.17471	-2.89896	-2.80199	-3.00764	-5.78292	-4.41085	-3.8994	-3.12648	-3.55124	-2.67194	-3.20646	-4.13189	-2.61365	-3.6775	-3.58001	0.2104	1.17018
Q8BMK4	Q8BMK4	Cytoskeleton-associated protein 4	Ckap4	28	28	28	52.5	52.5	52.5	63.691	0	323.31	332	-2.18769	0.301423	-2.81365	-0.0536886	0.36133	0.073257	-2.91924	-0.000985219	0.106427	-2.94447	-2.96994	-4.25117	-0.0100114	-3.77601	-4.63906	-3.48802	-1.8298	-2.28895	2.24883	4.34179	+
Q80YQ8	Q80YQ8	Protein RMD5 homolog A	Rmnd5a	2	2	2	6.4	6.4	6.4	43.992	0.00049801	7.0246	30	-2.19552	-2.28794	-2.80903	-2.08105	-2.34229	-2.24156	-2.34423	-2.62642	-2.09757	-1.82466	-1.72533	-1.37219	-2.35889	-2.49935	-2.19551	-2.40736	-2.47712	-2.54664	0.555233	0.8828
Q8BY71	Q8BY71	Histone acetyltransferase type B catalytic subunit	Hat1	4	4	4	15.9	15.9	15.9	49.278	0	8.918	14	-2.20522	-2.48332	-2.56289	-2.96191	-2.83115	-3.01414	-1.42685	-1.45805	-1.45299	-1.66198	-1.87624	-1.98524	-1.77034	-2.29473	-2.60334	-1.99199	-2.56102	-2.27931	0.261705	0.899703
Q9QXE7	Q9QXE7	F-box-like/WD repeat-containing protein TBL1X	Tbl1x	4	4	3	11.4	11.4	8.3	56.802	0.00050125	7.1228	19	-2.20765	-2.27394	-1.58396	-0.855806	-0.930951	-1.11933	-2.65019	-2.88878	-1.79432	-2.21688	-2.71531	-2.56024	-2.37358	-2.14407	-3.74861	-2.86527	-2.98669	-2.77333	2.09501	1.86306	+
P70336	P70336	Rho-associated protein kinase 2	Rock2	7	6	4	5	4.6	3.2	160.58	0	10.042	39	-2.22431	-2.14862	-2.23264	-1.96624	-2.3052	-3.10116	-3.23547	-3.33717	-2.68506	-1.58201	-1.71218	-1.82802	-2.5603	-1.89636	-2.25047	-2.13055	-1.99682	-2.15775	1.92927	0.674063	+
Q8K298	Q8K298	Actin-binding protein anillin	Anln	12	12	12	16.1	16.1	16.1	122.79	0	48.684	51	-2.23433	-3.28822	-3.06279	-2.33279	-1.78489	-2.4278	-2.96428	-2.345	-2.90714	-2.47959	-2.69624	-3.26174	-2.72535	-2.86506	-3.40168	-2.19004	-2.50445	-1.65052	0.0729589	1.03347
Q8BL66	Q8BL66	Early endosome antigen 1	Eea1	3	3	3	2.3	2.3	2.3	160.91	0.0045147	3.3344	6	-2.25077	-2.60591	-2.51216	-2.95945	-2.71539	-3.14876	-2.00752	-2.34072	-2.07145	-2.38219	-2.32534	-1.99728	-2.64485	-2.70988	-2.6711	-1.77694	-2.37308	-1.93765	0.578383	0.870965
P25976	P25976	Nucleolar transcription factor 1	Ubtf	16	16	16	21.7	21.7	21.7	89.508	0	44.614	62	-2.25398	-2.20202	-3.76071	-3.65837	-7.32925	-3.60278	-2.82651	-4.87425	-2.58003	-2.18903	-2.66103	-3.24329	-6.85736	-2.98252	-2.26167	-4.90593	-2.41327	-2.6133	0.176723	0.79612
Q00PI9	Q00PI9	Heterogeneous nuclear ribonucleoprotein U-like protein 2	Hnrnpul2	9	9	9	14.2	14.2	14.2	84.939	0	43.177	63	-2.26142	-1.79213	-1.18356	-1.0951	-1.65265	-0.96589	-1.97957	-1.8552	-1.38985	-2.55434	-1.45125	-1.72203	-1.9961	-1.77145	-1.45268	-2.64317	-2.26605	-2.4808	1.33592	1.37793	+
Q99LC5	Q99LC5	Electron transfer flavoprotein subunit alpha, mitochondrial	Etfa	12	12	12	53.5	53.5	53.5	35.009	0	57.25	94	-2.26559	-2.81933	-2.50056	-2.79311	-6.4931	-4.08213	-1.86361	-1.85988	-1.43982	-2.42332	-2.31426	-1.24586	-3.67186	-2.05376	-3.11821	-3.04795	-3.14962	-3.67165	0.102739	0.896362
P62141	P62141	Serine/threonine-protein phosphatase PP1-beta catalytic subunit	Ppp1cb	15	4	4	46.8	16.2	16.2	37.186	0	12.171	37	-2.26895	0.630945	-0.263872	-1.33694	-2.37581	-1.22463	-1.74988	0.512794	-1.65242	-0.163411	-0.231572	0.326585	-1.01129	-0.705253	-0.25021	0.00625485	-0.443139	-0.387905	1.14308	0.589187
Q9WV92;Q9Z2H5	Q9WV92	Band 4.1-like protein 3;Band 4.1-like protein 3, N-terminally processed	Epb41l3	14	11	11	20	16.9	16.9	103.34	0	39.796	42	-2.28514	-2.07844	-2.34143	-2.36721	-3.06333	-2.95359	-4.64897	-4.08328	-7.10486	-4.87442	-4.41944	-3.84125	-1.97859	-2.28218	-2.35491	-3.99682	-3.56664	-5.19236	0.0989724	1.12943
Q4VA53	Q4VA53	Sister chromatid cohesion protein PDS5 homolog B	Pds5b	20	20	18	18.3	18.3	16.9	164.42	0	62.535	124	-2.28603	-3.2716	-2.34232	-2.48356	-2.98609	-3.12944	-4.28547	-2.20813	-3.20505	-2.85582	-4.12168	-3.45722	-2.13823	-3.29842	-3.98851	-3.75512	-2.21261	-3.48759	0.516288	1.27138
O08599	O08599	Syntaxin-binding protein 1	Stxbp1	5	5	5	10.1	10.1	10.1	67.568	0.00052219	7.906	10	-2.28866	-1.78062	-1.24459	-2.08939	-1.44654	-1.13226	-2.07097	-2.82115	-3.05165	-2.44032	-2.0435	-1.74101	-1.50013	-1.71826	-2.34655	-1.25063	-1.58033	-1.50066	0.345252	0.870253
Q9WUN2	Q9WUN2	Serine/threonine-protein kinase TBK1	Tbk1	3	3	3	5.9	5.9	5.9	83.424	0.00048333	6.4829	23	-2.28933	-2.92105	-3.54409	-1.52816	-3.45365	-2.28367	-2.47616	-2.36731	-3.26546	-2.66689	-1.31891	-2.85492	-2.49143	-1.24001	-2.91125	-1.44199	-2.14146	-3.10231	0.696898	0.737152
Q9R020	Q9R020	Zinc finger Ran-binding domain-containing protein 2	Zranb2	2	2	2	6.1	6.1	6.1	37.35	0.0017087	4.7219	19	-2.2937	-0.793364	-1.77463	0.547901	0.694805	0.784604	-0.823322	-1.31981	-0.821115	-1.30683	-1.22032	-1.15306	0.662072	-0.131536	0.756858	-1.14142	-1.39934	-1.0854	0.0182181	1.01712
P58871	P58871	182 kDa tankyrase-1-binding protein	Tnks1bp1	7	7	7	6.9	6.9	6.9	181.82	0	18.127	27	-2.29516	-3.16743	-2.57211	-2.89575	-3.64674	-2.30917	-3.62563	-5.52669	-4.56566	-4.45116	-4.8592	-5.04349	-2.76403	-3.08918	-4.74827	-5.87427	-4.8501	-7.34016	1.51846	2.60179	+
Q63850	Q63850	Nuclear pore glycoprotein p62	Nup62	3	3	3	9.3	9.3	9.3	53.254	0	8.7048	15	-2.29971	-2.7256	-2.90116	-1.78182	-2.251	-2.21942	-2.36326	-2.27153	-2.73189	-1.79301	-1.96135	-2.08193	-2.43125	-3.03099	-2.82099	-2.65349	-2.89176	-2.61337	0.176412	1.05806
O08917	O08917	Flotillin-1	Flot1	7	7	7	22.9	22.9	22.9	47.513	0	26.951	27	-2.30265	-1.30559	-1.29186	-2.67675	-7.12524	-3.90774	-2.77596	-3.33703	-3.10675	-1.59064	-2.50246	-1.6197	-3.37689	-3.21621	-5.29983	-2.38153	-2.88324	-1.89027	0.199644	0.789506
Q7TNC4	Q7TNC4	Putative RNA-binding protein Luc7-like 2	Luc7l2	7	7	5	22.4	22.4	16.8	46.582	0	39.239	53	-2.3057	-1.39618	1.11198	0.699082	-0.943208	0.370323	0.442628	1.71894	0.620565	1.14408	-0.675071	0.556487	0.835475	-0.153171	0.661748	0.515955	0.351819	0.580336	0.376793	0.763763
Q99KC8	Q99KC8	von Willebrand factor A domain-containing protein 5A	Vwa5a	3	3	3	4	4	4	87.142	0.00045025	5.5388	13	-2.32032	-2.62638	-2.64344	-4.37252	-3.58465	-5.47946	-4.61025	-4.73824	-3.79752	-2.42476	-2.65336	-2.18488	-3.30952	-2.07145	-4.34928	-3.05002	-3.22141	-2.96467	1.23253	0.542388
Q91VX2	Q91VX2	Ubiquitin-associated protein 2	Ubap2	3	3	3	4.2	4.2	4.2	117.96	0	9.4244	8	-2.33054	-2.27743	-2.35305	-2.73721	-1.76219	-2.4752	-5.94694	-3.26303	-1.85036	-2.27806	-2.29648	-2.62869	-1.14906	-3.05811	-0.634552	-2.49669	-2.50553	-2.58996	0.606478	0.661851
P28741;E9PX57	P28741	Kinesin-like protein KIF3A	Kif3a	4	3	3	6.6	5	5	80.169	0.0020877	4.4911	12	-2.3318	-2.81844	-2.63848	-2.94601	-3.04364	-3.19913	-3.21644	-2.12351	-3.38602	-3.02291	-1.53254	-4.54157	-3.50049	-2.22168	-2.39161	-1.75934	-2.46542	-2.54751	0.237228	0.875904
Q9DB85	Q9DB85	Ribosomal RNA-processing protein 8	Rrp8	3	3	3	9.4	9.4	9.4	51.066	0	8.6329	7	-2.33259	-2.10435	-2.27293	-2.13247	-2.01907	-2.01896	-2.41524	-2.71633	-2.49801	-2.96314	-3.02699	-2.5674	-2.35401	-1.68924	-2.32458	-1.65635	-1.92329	-4.16063	0.401227	1.1806
Q61696;P17879	Q61696;P17879	Heat shock 70 kDa protein 1A;Heat shock 70 kDa protein 1B	Hspa1a;Hspa1b	9	6	5	19.3	11.9	10	70.078	0	18.818	18	-2.34048	-3.44604	-3.25878	-2.70895	-2.56094	-2.95915	-0.930932	-0.763116	-1.63455	-1.37712	-1.50039	-3.06307	-1.76569	-1.75618	-2.38059	-0.98496	-2.37061	-1.06346	0.617192	0.715826
Q8C0D5	Q8C0D5	Elongation factor Tu GTP-binding domain-containing protein 1	Eftud1	9	9	9	11.8	11.8	11.8	125.78	0	24.312	50	-2.34182	-1.36913	-2.56547	-1.364	-1.22627	-0.550739	-0.887455	-0.930162	-1.71788	-0.657366	-1.0947	-0.433543	-1.32074	-0.755005	-0.398389	-1.54301	-3.72809	-1.45586	0.171519	0.886367
Q6NZC7	Q6NZC7	SEC23-interacting protein	Sec23ip	8	8	8	10.3	10.3	10.3	110.78	0	15.278	24	-2.3428	-2.61103	-2.85694	-1.88436	-1.7982	-2.26707	-1.42065	-1.86156	-2.15725	-0.493792	-0.983277	-0.39789	-1.69427	-1.80695	-1.02621	-2.64438	-2.6739	-2.38443	0.975703	0.675447
Q921E6	Q921E6	Polycomb protein EED	Eed	2	2	2	5.7	5.7	5.7	50.197	0.0016942	4.629	10	-2.34828	-2.61369	-2.4623	-2.26899	-2.05657	-3.10397	-1.51122	-2.35811	-2.03552	-2.45549	-2.72297	-2.36518	-2.67112	-1.98177	-2.64617	-2.3041	-2.28051	-2.38017	0.30914	1.08413
Q80X95;Q6NTA4	Q80X95;Q6NTA4	Ras-related GTP-binding protein A;Ras-related GTP-binding protein B	Rraga;Rragb	4	4	4	15.7	15.7	15.7	36.566	0	8.8011	31	-2.34869	-2.17505	-2.76627	-1.6687	-1.91637	-1.80551	-2.07896	-2.29255	-1.68502	-1.99568	-1.64599	-1.69933	-1.4989	-1.43115	-1.68453	-2.39928	-2.83148	-2.2237	0.333821	0.902842
P50096	P50096	Inosine-5-monophosphate dehydrogenase 1	Impdh1	10	8	8	21.8	18.9	18.9	55.278	0	27.339	19	-2.36678	-2.0277	-2.54906	-0.0919869	-1.67075	0.0647424	-1.46325	0.134133	0.437898	0.0863924	-0.826632	0.53665	-0.707992	-0.165808	-2.53734	-1.11909	-2.926	-2.30515	0.0297556	1.03385
P04627;P28028	P04627;P28028	Serine/threonine-protein kinase A-Raf;Serine/threonine-protein kinase B-raf	Araf;Braf	2	2	1	3.5	3.5	1.8	67.581	0.0042291	3.5583	11	-2.37235	-2.24318	-2.20536	-1.70899	-1.589	-2.27537	-2.32602	-2.3391	-2.25017	-1.70097	-1.72019	-1.65042	-1.53948	-1.75693	-1.54792	-1.99363	-2.00108	-2.06319	2.23833	0.773441	+
Q91YJ2	Q91YJ2	Sorting nexin-4	Snx4	3	3	3	7.6	7.6	7.6	51.777	0.0017361	4.973	26	-2.37705	-2.23135	-2.58646	-2.22596	-2.51314	-2.53579	-3.18572	-2.96611	-3.02951	-2.28193	-2.36066	-2.40464	-2.39445	-2.20994	-2.40144	-2.84826	-2.8594	-3.02805	0.266884	0.935745
Q80XC2	Q80XC2	tRNA (adenine(58)-N(1))-methyltransferase catalytic subunit TRMT61A	Trmt61a	1	1	1	3.4	3.4	3.4	31.639	0.0095563	2.5574	23	-2.37824	-2.49632	-2.56628	-2.41638	-2.59944	-2.3458	-2.26689	-2.14782	-2.36118	-2.07661	-2.08317	-2.13579	-2.09924	-2.12774	-2.21338	-2.495	-2.56873	-2.50064	0.971352	0.906258
O55201	O55201	Transcription elongation factor SPT5	Supt5h	7	7	7	10.3	10.3	10.3	120.66	0	15.257	26	-2.39172	-1.35769	-0.778564	-2.0202	-0.575191	-2.02909	-1.79191	-1.8909	-1.48439	-1.27179	-1.19887	-2.13214	-0.358075	-0.672188	-2.23487	-1.73973	-0.972257	-0.792231	0.545161	0.796917
Q61655;Q8BZY3	Q61655;Q8BZY3	ATP-dependent RNA helicase DDX19A	Ddx19a;Ddx19b	4	4	4	13.8	13.8	13.8	53.932	0	41.99	37	-2.39262	-2.37387	-2.62783	-2.74469	-3.13864	-2.69644	-5.78033	-1.68491	3.22938	-2.24293	-2.36435	-2.25325	-3.65979	-4.91764	-1.69264	-2.80372	-1.9297	-2.75434	0.24179	1.40427
Q8BGQ7	Q8BGQ7	Alanine--tRNA ligase, cytoplasmic	Aars	8	8	8	11.4	11.4	11.4	106.91	0	24.654	54	-2.3937	-2.23554	-2.51216	-2.69111	-2.21735	-4.66093	-1.14595	-0.885895	-1.42673	-1.85106	-1.55831	-3.20181	-0.980357	-1.22225	-0.622116	-2.12948	-1.66537	-1.85885	0.651783	0.676228
P97496	P97496	SWI/SNF complex subunit SMARCC1	Smarcc1	11	4	4	11.4	5.4	5.4	122.89	0	18.558	37	-2.39388	-1.84997	-1.82237	-2.26298	-2.50041	-3.91892	-1.61891	-1.95744	-1.68481	-2.51023	-3.12757	-3.17901	-3.33688	-2.45016	-3.10945	-1.99683	-2.01028	-1.74804	0.634343	1.30523
Q3UMG5	Q3UMG5	Leucine-rich repeat and calponin homology domain-containing protein 2	Lrch2	2	2	2	4.3	4.3	4.3	84.988	0.0016828	4.5627	6	-2.39539	-2.38956	-2.95924	-2.78028	-2.95018	-3.13712	-2.54782	-2.81404	-2.65599	-2.43283	-2.30199	-2.71955	-2.68537	-2.79874	-2.83641	-2.40748	-2.3333	-2.60699	0.828259	0.890421
P21995	P21995	Embigin	Emb	2	2	2	7.9	7.9	7.9	37.064	0.0028665	4.1804	7	-2.40326	-2.03758	-2.11647	-2.65277	-2.22296	-1.86536	-2.4897	-2.8204	-2.44119	-1.75298	-2.11873	-1.60321	-2.0179	-1.90555	-1.58405	-2.20182	-2.00359	-1.90455	2.55328	0.737287	+
Q9D1X9	Q9D1X9	Transmembrane protein 50B	Tmem50b	1	1	1	5.1	5.1	5.1	17.948	0.0095109	2.5337	17	-2.40852	-1.90239	-2.30706	-2.29245	-2.93306	-2.66734	-2.67767	-2.70689	-2.91449	-1.84356	-1.85531	-2.05409	-2.55156	-2.86707	-2.61219	-1.87709	-2.21019	-2.50736	0.885573	0.829227
P14824	P14824	Annexin A6	Anxa6	5	5	5	9.1	9.1	9.1	75.884	0	9.1822	36	-2.41038	-2.17605	-3.30754	-2.94412	-3.01414	-2.46834	-2.62317	-3.46062	-3.58984	-1.82128	-2.07692	-2.70497	-2.84702	-4.08814	-3.65627	-3.50206	-3.79861	-3.73532	0.352354	1.18796
Q9Z2D1	Q9Z2D1	Myotubularin-related protein 2	Mtmr2	2	2	2	5.1	5.1	5.1	73.231	0.0038926	3.6677	25	-2.41166	-2.12026	-2.6008	-1.72118	-1.90887	-2.02155	-2.27776	-2.61043	-4.92168	-1.9502	-1.96048	-1.82814	-1.96737	-1.81477	-4.51445	-2.24814	-2.19004	-2.55451	0.162313	0.886375
Q810A7	Q810A7	ATP-dependent RNA helicase DDX42	Ddx42	12	12	12	19.7	19.7	19.7	101.96	0	37.248	56	-2.41594	-1.93746	-2.57737	-1.14088	-1.20577	-2.10097	-0.236408	-0.347287	-0.334779	-1.98345	-3.69897	-2.9932	-2.74542	-2.81175	-2.60799	-2.09552	-2.49089	-2.56217	2.70196	2.46087	+
Q3ULL6	Q3ULL6		Upf3b	3	3	3	6.8	6.8	6.8	57.065	0.0016757	4.5199	11	-2.41631	1.21896	0.233563	0.806393	-2.38083	0.176938	0.892685	-1.87326	-1.82102	0.515133	-1.62726	-1.51224	0.51489	0.409781	1.0685	1.70683	1.38802	1.54537	0.861387	0.493424
A2ANY6	A2ANY6		Mdn1	12	12	12	2.8	2.8	2.8	630.33	0	28.503	40	-2.4195	-2.19817	-2.78917	-3.41839	-3.99117	-6.54571	-1.96986	-1.94944	-1.83122	-2.63108	-2.5287	-2.68006	-4.16418	-3.33673	-3.67752	-1.9917	-2.26614	-2.40833	0.108128	0.895839
E9Q634;P70248	E9Q634	Unconventional myosin-Ie	Myo1e	5	5	5	4.8	4.8	4.8	126.82	0.0005168	7.7811	36	-2.41962	-2.22694	-2.4969	-2.70227	-1.90659	-1.76944	-4.0087	-4.00276	-3.8465	-1.81479	-1.90976	-1.89338	-3.20266	-1.97829	-1.68299	-3.61678	-3.89099	-2.51134	0.347644	0.801148
P11276	P11276	Fibronectin;Anastellin	Fn1	61	61	61	40.5	40.5	40.5	272.53	0	323.31	530	-2.42233	-3.7853	-3.95699	-5.45165	-4.45928	-5.11858	-6.10872	-4.08103	-3.04495	-4.37372	-3.6416	-3.38938	-5.73283	-4.09539	-5.82821	-3.55019	-3.96729	-0.511045	0.241059	0.773236
Q8CI51	Q8CI51	PDZ and LIM domain protein 5	Pdlim5	9	9	9	20.1	20.1	20.1	63.299	0	16.883	44	-2.42572	-2.35575	-1.08864	0.616402	-0.788301	-0.747032	-3.21875	-2.74694	-4.00943	-0.442505	-1.09161	-0.661451	-1.28896	-1.39928	-1.73099	-3.75876	-2.26934	-1.37837	0.21466	0.809574
Q8BJY1	Q8BJY1	26S proteasome non-ATPase regulatory subunit 5	Psmd5	5	5	5	12.5	12.5	12.5	55.971	0	12.322	27	-2.42683	-1.09665	-1.3216	-1.25898	-3.324	-1.88056	-0.548805	-2.25121	-0.568168	-0.109035	0.0838775	-2.28592	-1.48237	-3.30588	-3.47127	-0.794546	-1.14954	-0.763269	0.112051	0.897865
Q80X85	Q80X85	28S ribosomal protein S7, mitochondrial	Mrps7	3	3	3	17.8	17.8	17.8	28.062	0.00049875	7.0306	18	-2.43085	-1.09547	-0.337445	-2.0326	-2.7078	-3.03614	-0.521421	-2.26762	0.0254263	-1.23751	-0.570822	-2.41087	-2.21671	-2.8598	-3.18978	-2.62183	-2.92989	-1.19053	0.543127	1.44993
P03975	P03975	IgE-binding protein	Iap	11	11	11	25.5	25.5	25.5	62.747	0	138.69	126	-2.43382	-2.48183	-2.63577	-1.49014	-3.16309	-2.58142	-1.85106	-1.26577	-3.8667	-2.01372	-1.37695	-0.834017	-2.64739	-2.05173	-1.64846	-1.59057	-2.93824	-2.20396	0.770106	0.709039
Q99KV1	Q99KV1	DnaJ homolog subfamily B member 11	Dnajb11	5	5	5	17.6	17.6	17.6	40.555	0	13.224	26	-2.43805	-2.58055	-3.34853	-0.915742	-0.536849	-0.654131	-1.72976	-1.5304	-2.06061	-1.56047	-2.9752	-1.4586	-2.98496	-1.42763	-1.7471	-1.81947	-2.29972	-1.51794	0.246243	1.16621
O35075	O35075	Down syndrome critical region protein 3 homolog	Dscr3	5	5	5	18.9	18.9	18.9	32.97	0	10.251	40	-2.44366	-2.28359	-0.513211	0.691339	0.727162	-1.06416	-2.37201	0.307226	-2.37961	-2.59537	-2.35045	-2.1579	-0.0162537	-0.250458	-0.195823	0.621443	0.438775	-0.449521	0.169856	0.832843
Q80UZ2	Q80UZ2	Protein SDA1 homolog	Sdad1	3	3	3	5.2	5.2	5.2	79.558	0.00051203	7.6074	19	-2.44697	-2.43997	-2.48704	0.361548	-2.95101	-2.32076	-2.56372	-3.16018	-2.53104	-2.39317	-3.74261	-2.8296	-3.07953	-2.22545	-1.95836	-1.89644	-1.91404	-2.63384	0.250351	1.17862
B1AY13	B1AY13	Ubiquitin carboxyl-terminal hydrolase 24	Usp24	12	12	12	5.2	5.2	5.2	294	0	23.245	70	-2.44879	-1.87596	-3.34916	-2.45528	-2.78985	-2.66529	-3.38672	-2.62218	-2.06843	-2.02081	-2.23006	-2.23756	-2.35058	-2.09584	-2.31104	-1.94036	-2.02176	-2.1403	1.82588	0.717346	+
Q8CFI7	Q8CFI7	DNA-directed RNA polymerase II subunit RPB2	Polr2b	7	7	7	7.8	7.8	7.8	133.91	0	16.662	30	-2.45508	-2.37429	-2.92299	-1.76314	-2.43601	-1.986	-2.27041	-2.04954	-2.08273	-1.9914	-2.32485	-2.20765	-1.99895	-1.9424	-1.76929	-2.75582	-2.75688	-2.99681	0.0915318	1.03159
Q8BWT5	Q8BWT5	Disco-interacting protein 2 homolog A	Dip2a	1	1	1	1.4	1.4	1.4	165.25	0	9.488	7	-2.46183	-2.38257	-2.81173	-2.60701	-2.64018	-3.8217	-2.88794	-2.53255	-2.65119	-2.52229	-2.89929	-3.07076	-2.72184	-2.84375	-3.01561	-2.20563	-2.46503	-2.09782	0.24181	0.929113
Q99P72	Q99P72	Reticulon-4	Rtn4	13	13	13	20	20	20	126.61	0	117.24	200	-2.46697	-2.31634	-2.71401	-2.42643	-2.93849	-2.80613	-2.22073	-2.3792	-2.22646	-2.54669	-2.49412	-2.55857	-3.29934	-3.54113	-3.71913	-2.00436	-2.02256	-2.12862	0.394	1.15045
P35235	P35235	Tyrosine-protein phosphatase non-receptor type 11	Ptpn11	3	3	3	6.2	6.2	6.2	68.034	0	10.358	51	-2.49087	-2.09687	-2.18777	-3.0082	-3.00956	-2.69682	-2.53184	-2.62253	-2.66835	-2.0143	-2.47549	-2.22831	-2.73943	-2.43428	-2.48642	-2.55139	-2.43183	-2.78124	0.474869	0.913823
Q6A065	Q6A065	Centrosomal protein of 170 kDa	Cep170	6	6	6	4.8	4.8	4.8	175.05	0	13.974	29	-2.49216	-2.46688	-2.62737	-2.03808	-2.07465	-2.14792	-2.66451	-3.13623	-2.57442	-2.12726	-3.44409	-2.32387	-2.58978	-2.39497	-3.30842	-2.3032	-2.36624	-2.79192	0.372416	1.11621
Q9CWL8	Q9CWL8	Beta-catenin-like protein 1	Ctnnbl1	3	3	3	5.2	5.2	5.2	64.979	0.00048567	6.5373	20	-2.49436	-2.54424	-2.75617	-2.64214	-2.96516	-3.52937	-2.71327	-2.94876	-2.58817	-3.01128	-2.99701	-3.24857	-2.98789	-2.86196	-2.11	-2.66901	-3.00072	-3.0015	0.212643	1.0559
P50518	P50518	V-type proton ATPase subunit E 1	Atp6v1e1	3	3	3	15.9	15.9	15.9	26.157	0	29.619	57	-2.49469	-1.37183	0.0216864	0.931405	-1.98523	-2.1812	1.01066	1.19826	-0.0395083	-0.538656	0.219529	0.346989	-0.734361	-0.904168	-1.9192	-1.3036	-0.892489	-0.519626	0.10296	1.1083
Q9D1C9	Q9D1C9	Ribosomal RNA-processing protein 7 homolog A	Rrp7a	2	2	2	10.4	10.4	10.4	32.399	0	9.9007	9	-2.49839	-2.40371	-2.52142	-1.54634	-1.45574	-1.67955	-2.29224	-3.65527	-2.07169	-2.8536	-2.30454	-2.71854	-1.90613	-2.0702	-1.96875	-1.97778	-2.14918	-2.28063	0.0161792	1.00812
Q8BTV2	Q8BTV2	Cleavage and polyadenylation specificity factor subunit 7	Cpsf7	4	4	4	11.9	11.9	11.9	52.01	0.00044623	5.3638	19	-2.50693	-1.96241	-1.63039	-1.06527	0.679586	-1.97318	-2.53996	-2.46113	-2.2087	-2.50169	-2.96651	-2.5503	-2.21435	-2.20044	-2.00212	-1.71628	-1.56213	-0.977383	0.389675	1.26214
Q8VDD8	Q8VDD8	WAS protein family homolog 1	Wash1	3	3	3	10.1	10.1	10.1	51.658	0.0036	3.9636	7	-2.51241	-3.76104	-3.82447	-2.25828	-2.44238	-1.87648	-3.19772	-2.06692	-3.16919	-1.86442	-3.91491	-2.76825	-2.6266	-1.57171	-2.4295	-2.00182	-1.95638	-1.00002	0.819901	0.681692
P30416	P30416	Peptidyl-prolyl cis-trans isomerase FKBP4;Peptidyl-prolyl cis-trans isomerase FKBP4, N-terminally processed	Fkbp4	6	6	6	13.3	13.3	13.3	51.572	0	12.854	17	-2.51822	-2.18495	-2.25262	-1.95375	-3.30489	-3.43629	1.02175	-0.210208	-0.255721	-0.656491	-0.651325	-0.754946	-2.28494	-1.79207	-0.63124	-1.20162	-2.01304	-1.91765	0.273564	0.782076
Q8VC03	Q8VC03	Echinoderm microtubule-associated protein-like 3	Eml3	4	4	4	5.6	5.6	5.6	95.694	0.00049826	7.0266	9	-2.53113	-2.3288	-3.33391	-1.91162	-1.77764	-2.09002	-2.60418	-3.27251	-4.05932	-2.37527	-2.1018	-3.13654	-2.3684	-3.04848	-2.85737	-2.17716	-2.26987	-2.85188	0.107024	0.945885
Q6PB66	Q6PB66	Leucine-rich PPR motif-containing protein, mitochondrial	Lrpprc	51	51	51	46.3	46.3	46.3	156.61	0	236	326	-2.54692	-3.25839	-3.32054	-3.95256	-4.57117	-2.45897	-3.97829	-4.36012	-3.31383	-4.49486	-3.40791	-4.37404	-4.52785	-3.62865	-3.36982	-4.01296	-3.2344	-4.58943	0.737903	1.34818
Q3U319;Q5DTM8	Q3U319	E3 ubiquitin-protein ligase BRE1B	Rnf40	5	5	5	6.8	6.8	6.8	113.97	0	14.595	24	-2.57249	-3.92779	-2.49038	-1.53789	-1.40803	-1.65234	-4.62594	-4.59175	-3.15603	-2.7252	-4.58439	-3.24963	-2.9803	-2.77156	-2.19656	-1.9728	-1.75925	-1.55462	0.185888	0.846202
Q9EQC5	Q9EQC5	N-terminal kinase-like protein	Scyl1	4	4	4	7.3	7.3	7.3	89.159	0.000489	6.6403	9	-2.57314	-2.08204	-2.51807	-2.02761	-1.85474	-2.30127	-3.09729	-3.95252	-3.87395	-3.46348	-2.61237	-2.5372	-3.10675	-2.96166	-2.61867	-3.47829	-2.22134	-2.42596	0.169203	1.0922
P26231	P26231	Catenin alpha-1	Ctnna1	17	17	13	30.8	30.8	25.3	100.11	0	60.524	93	-2.57891	-2.10177	-3.0856	-2.11641	-2.4534	-3.60463	-2.93257	-2.71418	-2.02989	-2.08949	-2.30951	-2.00705	-3.06392	-1.6129	-2.66665	-5.06207	-2.95256	-3.011	0.132353	1.09327
P47738;P24549;O35945;Q9JHW9;Q62148	P47738	Aldehyde dehydrogenase, mitochondrial	Aldh2	16	16	15	42.4	42.4	40.8	56.537	0	60.423	90	-2.58484	-4.46519	-1.02945	-1.39444	-2.30179	-2.15664	-1.02365	-1.20124	-0.381093	0.151868	-0.671492	-1.24711	-2.45662	-5.82211	-0.396335	-1.04022	-1.89416	-0.700593	0.14989	0.827306
Q69ZN7	Q69ZN7	Myoferlin	Myof	54	54	54	34.9	34.9	34.9	233.32	0	185.16	243	-2.58512	-2.10923	-4.58291	-2.82034	-3.03783	-3.15825	-2.84132	-3.57732	-4.38959	-2.75553	-2.47664	-1.76626	-4.2008	-5.081	-4.51275	-3.41755	-2.74265	-3.01495	0.0793919	1.06899
Q9CYI4	Q9CYI4	Putative RNA-binding protein Luc7-like 1	Luc7l	6	4	4	19.7	13.7	13.7	43.934	0	10.458	20	-2.59191	-2.36533	-2.55665	-1.79439	-1.00298	-1.64769	-1.99096	-1.88337	-2.04334	-2.24063	-2.11597	-2.57805	-1.68046	-1.57765	-2.06632	-2.75444	-2.61191	-2.57137	0.5981	1.19565
B2RRE7	B2RRE7	OTU domain-containing protein 4	Otud4	4	4	4	5.4	5.4	5.4	123.05	0.0013055	5.0274	2	-2.60558	-1.99549	-4.31736	-2.87259	-2.45344	-2.16218	-2.12069	-3.94136	-3.06054	-3.37829	-2.06563	-3.25662	-3.33503	-2.40551	-2.71555	-2.01457	-3.75387	-2.84132	0.0271835	1.01843
Q8BZQ7	Q8BZQ7	Anaphase-promoting complex subunit 2	Anapc2	10	10	10	13.1	13.1	13.1	95.306	0	17.471	48	-2.6063	-2.21827	-1.78815	-2.39152	-3.01374	-2.48687	-2.41649	-2.71694	-1.91189	-1.82016	-1.27251	-2.00727	-2.23018	-1.90587	-3.43595	-1.58511	-1.50438	-2.43336	0.813607	0.772271
Q8R1S9	Q8R1S9	Sodium-coupled neutral amino acid transporter 4	Slc38a4	1	1	1	1.8	1.8	1.8	60.463	0.0045767	3.476	51	-2.61122	-2.43005	-2.58519	-2.02374	-1.82098	-2.06173	-2.78805	-3.02069	-2.73748	-1.77684	-1.93588	-2.04124	-2.11175	-1.94375	-2.22583	-3.05056	-2.98426	-3.10725	0.180559	0.932906
Q8BWT1	Q8BWT1	3-ketoacyl-CoA thiolase, mitochondrial	Acaa2	8	8	8	31.5	31.5	31.5	41.829	0	18.426	25	-2.61327	-2.55705	-3.14211	-3.11745	-2.85696	-3.06968	-2.1461	-2.11462	-2.44674	-2.08186	-2.66505	-2.36523	-2.76097	-2.76468	-2.74655	-2.95807	-2.90247	-2.7619	0.0136513	0.995604
Q99JF8	Q99JF8	PC4 and SFRS1-interacting protein	Psip1	12	12	12	26.9	26.9	26.9	59.696	0	57.835	130	-2.62382	-3.78327	-2.8453	-4.83753	-5.38363	-2.33945	-1.06163	-1.03594	-1.52215	0.81614	-0.281817	-1.53947	-2.74059	-1.16712	-5.70569	-2.60781	-2.19894	-2.76935	0.476665	0.572667
Q9ERG0	Q9ERG0	LIM domain and actin-binding protein 1	Lima1	4	4	4	7.6	7.6	7.6	84.059	0	11.032	13	-2.63068	-3.15848	-2.56443	-0.842077	-2.28332	-2.46557	-2.04244	-3.43967	-2.47843	-4.66589	-3.25473	-3.1897	-3.60429	-2.15282	-2.63353	-3.53298	-3.99686	-2.92875	1.69005	1.85953	+
P57780	P57780	Alpha-actinin-4	Actn4	28	14	13	39.5	23.9	22.7	104.98	0	53.429	93	-2.63776	-2.50039	-2.97143	-3.71965	-4.44782	-3.7736	-2.23244	-1.98466	-2.6772	-1.78389	-2.64606	-2.61973	-2.45862	-2.65389	-3.02798	-2.71956	-4.70825	-3.3853	0.103608	0.930045
Q9ESE1	Q9ESE1	Lipopolysaccharide-responsive and beige-like anchor protein	Lrba	4	4	4	1.8	1.8	1.8	317.06	0.00050201	7.1324	10	-2.64698	-3.3294	-2.55001	-6.35677	-3.86735	-6.63417	-5.9719	-6.65322	-3.88818	-5.66067	-5.38835	-2.92577	-4.22646	-3.9319	-4.24324	-3.31819	-3.47007	-2.47975	0.495185	0.617776
Q921N6	Q921N6	Probable ATP-dependent RNA helicase DDX27	Ddx27	10	10	10	15.7	15.7	15.7	85.938	0	16.19	32	-2.64857	-2.5088	-3.33056	-3.22306	-1.36947	-2.88517	-3.4576	-6.94562	-2.62253	-4.25599	-3.95806	-7.38068	-2.57828	-2.84941	-2.38039	-3.24111	-4.0211	-3.06349	0.324644	1.44028
Q8K3X4	Q8K3X4	Interferon regulatory factor 2-binding protein-like	Irf2bpl	2	2	2	3.4	3.4	3.4	80.564	0.00044209	5.2487	17	-2.65307	-3.47256	-2.73701	-2.74913	-1.82135	-1.75234	-2.61825	-2.73222	-3.84859	-2.51291	-4.2834	-2.33657	-2.36203	-2.38739	-3.65258	-2.31955	-2.47223	-2.71398	0.0838189	1.05183
P83741;Q80UE6;Q3UH66	P83741	Serine/threonine-protein kinase WNK1	Wnk1	3	3	3	1.4	1.4	1.4	250.93	0.00046512	6.0502	5	-2.65663	-2.541	-4.27792	-2.93489	-2.79135	-2.62407	-2.49836	-2.65516	-4.53744	-3.50901	-2.31868	-2.73136	-3.77863	-4.81631	-4.58697	-3.97202	-3.77158	-2.66907	0.695606	1.42919
P36552	P36552	Oxygen-dependent coproporphyrinogen-III oxidase, mitochondrial	Cpox	4	4	4	10.8	10.8	10.8	49.714	0	9.1087	26	-2.66561	-2.72919	-1.51287	-1.49124	-1.74253	-1.15338	-1.42484	-1.58908	-1.1684	-1.95297	-1.97097	-0.734176	-1.00225	-0.77217	-0.948761	-1.30699	-1.45301	-1.48953	0.97423	0.743616
P14152	P14152	Malate dehydrogenase, cytoplasmic	Mdh1	2	2	2	9.6	9.6	9.6	36.511	0.0079797	3.0502	4	-2.6678	-4.08675	-3.62862	-3.76183	-3.09324	-5.81888	-2.57958	-2.28948	-2.08052	-1.94072	-1.85508	-2.03171	-3.09844	-2.94944	-3.34792	-3.26247	-2.49618	-2.94564	0.857977	0.626135
P21278;P30677	P21278	Guanine nucleotide-binding protein subunit alpha-11	Gna11	10	10	6	37	37	24	42.024	0	52.65	52	-2.67045	-2.73426	-3.1884	-2.64912	-2.97485	-2.27599	-4.84041	-1.76114	-2.94101	-2.68906	-3.21288	-3.21382	-2.66076	-3.49683	-3.80326	-1.88239	-3.43211	-2.83588	0.153422	1.09609
Q505F5	Q505F5	Leucine-rich repeat-containing protein 47	Lrrc47	2	2	2	5.2	5.2	5.2	63.589	0.0045784	3.4774	4	-2.67598	-2.14035	-2.74673	-2.41443	-3.50568	-2.78622	-2.20487	-2.3216	-2.43349	-2.02665	-1.99551	-2.06269	-2.01901	-2.26794	-3.43011	-1.89629	-3.59066	-2.53533	0.259496	0.89743
Q8BIW9	Q8BIW9	Chromosome transmission fidelity protein 18 homolog	Chtf18	6	6	6	9.1	9.1	9.1	108.14	0	13.779	24	-2.68561	-3.21313	-3.37127	-3.23868	-3.11982	-3.03409	-4.53767	-4.91994	-4.51535	-3.42335	-3.6566	-2.76571	-2.31304	-2.92654	-2.95689	-3.97235	-3.65675	-4.09006	0.451864	0.801424
Q9ES97	Q9ES97	Reticulon-3	Rtn3	2	2	2	5.3	5.3	5.3	103.88	0	39.708	31	-2.68583	-2.17073	-2.51543	-2.74139	-2.45631	-2.71405	-1.50429	-2.47416	-2.40814	-2.36866	-2.35527	-2.10185	-2.66676	-3.03953	-2.80788	-1.76904	-2.11168	-2.26909	0.0390494	0.986188
Q8CGK3;A4UUI3	Q8CGK3	Lon protease homolog, mitochondrial	Lonp1	23	23	23	26.9	26.9	26.9	105.84	0	69.484	88	-2.68665	-1.12678	-2.58624	-4.36246	-4.43287	-4.73429	-2.0932	-2.13549	-2.36987	-2.35739	-1.87959	-1.79283	-4.8151	-3.97947	-4.25407	-3.78542	-1.90379	-5.26417	0.269457	1.30979
Q03963	Q03963	Interferon-induced, double-stranded RNA-activated protein kinase	Eif2ak2	6	6	6	15.1	15.1	15.1	58.279	0	14.414	32	-2.6903	-1.50022	-2.13404	0.489546	0.437517	0	-1.72355	-2.11035	-3.61404	-2.01563	-0.686296	-2.66416	0.437549	0.0390486	-1.51729	-1.51348	-0.526846	-1.10879	0.268428	0.776197
Q8R0J7	Q8R0J7	Vacuolar protein sorting-associated protein 37B	Vps37b	2	2	2	13	13	13	31.055	0.0039078	3.6998	11	-2.69845	-2.10254	-1.78724	-1.23078	-1.12538	-0.85222	-2.47495	-2.35145	-2.71807	-2.34596	-2.95323	-1.64698	-0.611193	-0.973539	-0.628858	-1.82866	-2.50377	-2.61432	0.141617	0.909298
Q9DCA5	Q9DCA5	Ribosome biogenesis protein BRX1 homolog	Brix1	8	8	8	33.1	33.1	33.1	41.241	0	23.071	58	-2.70695	-1.20308	-0.887385	-0.960141	-0.199765	-0.394675	-1.2872	-1.28828	-1.31374	-2.23605	-1.59875	-2.21275	-1.09131	-0.293106	-0.457223	-0.676224	-1.51558	-1.42469	0.167149	1.10229
Q3UM18	Q3UM18	Large subunit GTPase 1 homolog	Lsg1	4	4	4	7.3	7.3	7.3	73.156	0.0017167	4.796	24	-2.71505	-2.15711	-2.41901	-3.05676	-3.0019	-3.43598	-3.06374	-2.79607	-2.83245	-2.3018	-3.03137	-2.40263	-3.14807	-2.87095	-2.92575	-2.3737	-2.44585	-2.39471	0.509318	0.885206
P97386	P97386	DNA ligase 3	Lig3	5	5	5	5.4	5.4	5.4	113.07	0	8.5865	14	-2.72114	-3.39973	-4.36723	-6.64411	-7.2971	-4.41475	-5.94196	-6.70053	-6.04294	-4.48381	-4.17854	-4.58373	-3.19066	-3.51205	-4.31298	-3.12681	-2.89116	-3.3322	1.78123	0.342365	+
E9PZJ8	E9PZJ8	Activating signal cointegrator 1 complex subunit 3	Ascc3	11	11	11	6.2	6.2	6.2	250.55	0	34.241	64	-2.7258	-2.54503	-2.04542	-2.48718	-2.86794	-3.44893	-5.79603	-4.00501	-3.13883	-3.81893	-3.67051	-3.8033	-2.26796	-2.45242	-2.06839	-1.8117	-1.8344	-1.66775	0.680488	0.646434
Q9D7H3	Q9D7H3	RNA 3-terminal phosphate cyclase	RtcA	3	3	3	10.1	10.1	10.1	39.254	0	11.121	35	-2.72794	-2.59505	-2.61704	-0.279419	-0.278891	-0.0750459	-1.12157	-0.67025	-1.05884	-0.481733	-0.243758	-0.559734	-1.34721	-0.0739081	-0.30463	-2.11641	-2.17254	-2.10843	0.194174	0.856209
Q63829	Q63829	COMM domain-containing protein 3	Commd3	2	2	2	16.9	16.9	16.9	22.037	0.00045045	5.5535	30	-2.73124	-1.98242	-2.57864	-1.0181	0.267248	1.84925	0.183293	-2.77138	-2.18098	-1.59021	-2.02724	-2.18882	-1.44459	-0.66155	1.42898	-1.65979	-2.54687	-2.87889	0.165979	1.22227
Q9JJT0	Q9JJT0	RNA 3-terminal phosphate cyclase-like protein	Rcl1	3	3	3	9.9	9.9	9.9	40.84	0.00051706	7.7846	17	-2.73239	-2.67329	-2.87029	-2.08383	-2.14673	-2.30224	-3.00444	-2.90193	-3.04937	-3.07098	-3.25994	-2.71314	-2.65156	-2.41625	-2.62683	-2.49966	-2.93659	-2.47632	0.268691	1.07068
Q9D786	Q9D786	HAUS augmin-like complex subunit 5	Haus5	6	6	6	16	16	16	69.571	0	10.997	15	-2.7384	-2.1668	-2.34263	-1.68527	-2.25918	-1.75149	-2.24794	-2.23673	-2.13986	-1.99899	-1.59328	-2.28825	-2.21396	-1.72681	-1.86547	-1.71652	-1.93592	-1.73397	1.30272	0.82517	+
Q8C129	Q8C129	Leucyl-cystinyl aminopeptidase	Lnpep	7	7	7	8.9	8.9	8.9	117.3	0	17.939	26	-2.73994	-3.00268	-2.72316	-4.11582	-2.93596	-3.05318	-3.67155	-3.14017	-3.89643	-2.40117	-2.43782	-2.10936	-4.60732	-2.66026	-3.64796	-2.93872	-4.21609	-2.56736	0.230984	0.877766
P54103	P54103	DnaJ homolog subfamily C member 2;DnaJ homolog subfamily C member 2, N-terminally processed	Dnajc2	4	4	4	9.5	9.5	9.5	71.721	0.00051626	7.7503	11	-2.74018	-2.27733	-2.55059	-2.56501	-2.61461	-2.40127	-2.78293	-2.78996	-2.41538	-2.48594	-2.51898	-2.40966	-2.20194	-2.16225	-3.85565	-2.26931	-2.39817	-2.89087	0.0114909	1.00428
A0A286YCX6	A0A286YCX6			7	7	7	7.1	7.1	7.1	160.91	0	11.928	18	-2.74049	-2.68285	-3.00721	-3.18745	-3.44705	-3.4776	-3.89633	-4.49976	-4.20537	-3.54669	-3.52307	-3.51197	-2.69516	-2.70392	-3.47926	-3.30048	-4.39034	-3.46361	0.0807123	0.960031
Q9QUJ7	Q9QUJ7	Long-chain-fatty-acid--CoA ligase 4	Acsl4	5	4	4	11.5	10	10	79.076	0	10.036	11	-2.75283	-2.75429	-2.35829	-2.08162	-3.47309	-2.56332	-2.66995	-4.60538	-2.64612	-2.01194	-2.00041	-2.13186	-2.88686	-2.73465	-2.59741	-2.41003	-4.36121	-2.36408	0.344244	0.830826
P58854	P58854	Gamma-tubulin complex component 3	Tubgcp3	4	4	4	5.4	5.4	5.4	103.47	0	8.3689	17	-2.75377	-3.22468	-2.92365	-1.73099	-2.52773	-2.61344	-4.23803	-4.90217	-5.37988	-2.92774	-4.77358	-3.20824	-2.10643	-1.92187	-2.45158	-2.87326	-2.12608	-4.25767	0.349131	0.755068
Q8BYC6	Q8BYC6	Serine/threonine-protein kinase TAO3	Taok3	3	3	2	4	4	2.6	105.33	0.00048685	6.5586	13	-2.75697	-2.18963	-2.41707	-2.44668	-1.51786	-2.39645	-2.69262	-2.94099	-2.9265	-2.46542	-3.62675	-7.18181	-3.58974	-2.61893	-2.51688	-2.27303	-2.35434	-2.35861	0.719839	1.67542
Q62095	Q62095	ATP-dependent RNA helicase DDX3Y	Ddx3y	23	1	1	37.4	1.5	1.5	73.427	0.0028548	4.1557	57	-2.76152	-2.59404	-2.59869	-2.92746	-2.59346	-2.87362	-2.77695	-2.64989	-1.01052	-2.05491	-2.60115	-0.9574	-2.45353	-2.25495	-2.91443	-1.53374	-4.59972	-2.54629	0.0933655	0.935189
Q6P549	Q6P549	Phosphatidylinositol 3,4,5-trisphosphate 5-phosphatase 2	Inppl1	5	5	5	3.9	3.9	3.9	138.97	0	11.58	13	-2.77976	-3.0753	-3.24959	-2.80647	-3.78665	-3.37255	-2.01349	-4.09018	-4.09172	-3.11627	-2.05995	-1.85029	-3.10574	-2.32725	-4.18726	-3.00629	-2.70734	-3.19622	0.647673	0.751516
Q8BK72	Q8BK72	28S ribosomal protein S27, mitochondrial	Mrps27	3	3	3	8.9	8.9	8.9	47.778	0.00048924	6.6449	29	-2.7812	-2.59724	-3.28488	-3.14562	-3.62481	-3.38317	-2.70178	-3.00345	-2.77072	-2.76374	-2.84125	-2.79146	-3.39146	-3.60034	-3.57272	-2.84476	-3.10418	-3.26985	0.257507	1.07069
Q9JIX8	Q9JIX8	Apoptotic chromatin condensation inducer in the nucleus	Acin1	7	7	7	7	7	7	150.72	0	16.837	15	-2.79381	-5.02153	-2.87583	-3.44062	-2.6769	-2.54657	-1.23822	-1.68719	-2.62634	-2.80361	-3.13776	-3.24382	-3.882	-3.65738	-4.16791	-2.61444	-2.61499	-2.94028	0.572028	1.37715
Q8BIA4	Q8BIA4	F-box/WD repeat-containing protein 8	Fbxw8	2	2	2	4.2	4.2	4.2	67.955	0.0086806	2.7074	1	-2.81446	-3.20465	-3.06054	-2.73447	-2.78819	-3.195	-2.88057	-3.14572	-2.85305	-1.82218	-3.07212	-2.43353	-2.96768	-2.08675	-3.11832	-3.7692	-3.9204	-2.26432	0.224213	0.910168
Q5SUQ9	Q5SUQ9	CST complex subunit CTC1	Ctc1	7	7	7	9.7	9.7	9.7	134.03	0	16.006	30	-2.82272	-3.13245	-3.19985	-2.37153	-2.40423	-2.7309	-3.5832	-3.21656	-5.57356	-1.93243	-2.4675	-2.03391	-2.35461	-2.61015	-2.41452	-2.60304	-2.58228	-2.28511	1.70764	0.550466	+
Q99LI7	Q99LI7	Cleavage stimulation factor subunit 3	Cstf3	5	5	5	10.5	10.5	10.5	82.876	0	17.14	17	-2.82404	-2.39708	-2.51266	-1.92839	-2.05324	-2.12341	-3.03767	-2.59495	-2.79864	-2.69642	-3.23248	-3.00397	-2.63457	-1.97037	-2.47747	-2.37509	-2.3431	-1.72846	0.037561	1.01488
P14719	P14719	Interleukin-1 receptor-like 1	Il1rl1	3	3	3	8.6	8.6	8.6	64.801	0.0005277	8.0902	19	-2.82856	-2.79822	-4.9588	-2.311	-2.15682	-2.43507	-5.43935	-3.20163	-2.96401	-2.49709	-2.66886	-2.32686	-3.03377	-2.75395	-3.09667	-3.01971	-3.51966	-3.47401	0.321281	0.812072
Q9ER88	Q9ER88	28S ribosomal protein S29, mitochondrial	Dap3	9	9	9	33.2	33.2	33.2	44.699	0	34.017	60	-2.83144	-2.4907	-2.30299	-4.36516	-1.04957	-3.05879	-1.89871	-1.6181	-2.13453	-1.72564	-0.629213	-2.23349	-2.6487	-2.98386	-3.00231	-2.22097	-2.00343	-1.55921	0.335172	0.809556
Q9CQD1	Q9CQD1	Ras-related protein Rab-5A	Rab5a	8	5	5	52.6	37.7	37.7	23.598	0	20.057	13	-2.83268	-1.50185	-2.75718	-3.47892	-3.70902	-2.49504	-3.5304	-1.12118	-1.44506	-0.231112	-3.08784	-2.43224	-2.74886	-2.22068	-1.72628	-2.77867	-2.80923	-2.78526	0.214534	0.853872
E9Q5G3	E9Q5G3	Kinesin-like protein KIF23	Kif23	11	11	11	17.1	17.1	17.1	108.77	0	38.22	34	-2.83632	-4.06313	-4.47632	-4.93849	-4.4384	-5.43129	-3.88527	-3.04419	-3.93884	-4.16448	-3.80958	-3.93615	-4.16924	-4.68701	-5.17423	-4.4069	-3.96927	-4.80631	0.321341	1.17292
P35569	P35569	Insulin receptor substrate 1	Irs1	4	4	4	7.1	7.1	7.1	130.72	0.00045956	5.8758	3	-2.84188	-4.45148	-2.9363	-2.16867	-2.40705	-2.42664	-2.79625	-3.3125	-4.48708	-2.38365	-3.07189	-3.75419	-4.71492	-2.90799	-2.7535	-4.20921	-3.76408	-3.94638	0.524453	1.32745
P11087;CON__Q862S4	P11087	Collagen alpha-1(I) chain	Col1a1	31	31	31	36.8	36.8	36.8	138.03	0	184.86	127	-2.85357	-2.81193	-3.90317	-4.63773	-4.59102	-4.96089	-2.76168	-2.89418	-5.76804	-3.17736	-2.25552	-3.70978	-4.92055	-4.68503	-3.38586	-2.65173	-2.50417	-2.67597	0.59052	0.669158
P70318;P52912	P70318;P52912	Nucleolysin TIAR;Nucleolysin TIA-1	Tial1;Tia1	2	2	2	6.9	6.9	6.9	43.388	0.0013146	5.1335	11	-2.85415	-1.39746	-1.23055	-1.16969	-1.20229	-1.32343	-1.26678	-1.27496	-0.687073	-0.867095	-0.981894	-0.857347	-1.01376	-0.88934	-0.729929	-0.920591	-0.915552	-1.41911	1.24317	0.745597
Q80UJ7	Q80UJ7	Rab3 GTPase-activating protein catalytic subunit	Rab3gap1	3	3	3	4.2	4.2	4.2	110.2	0.00045372	5.6754	21	-2.85819	-2.64984	-3.039	-1.88273	-2.75058	-3.68614	-1.96654	-2.10293	-2.89875	-3.51842	-2.13142	-3.56617	-2.50967	-1.98298	-2.49292	-2.54111	-3.42569	-2.4647	0.121998	1.06342
Q920B9	Q920B9	FACT complex subunit SPT16	Supt16h	19	19	19	22.6	22.6	22.6	119.82	0	87.504	137	-2.86341	-0.299288	-1.61844	-0.468951	-0.434233	-0.150152	0.122101	-0.833006	-0.373695	-1.47959	-1.98661	-1.43567	-0.230161	-0.698162	-0.101193	0.599031	0.526677	0.221109	0.248636	0.835442
P61226	P61226	Ras-related protein Rap-2b	Rap2b	4	2	2	26.8	15.3	15.3	20.504	0	11.221	11	-2.864	-2.81171	-3.23604	-2.62055	-2.5081	-2.93668	-3.47666	-3.49448	-3.63938	-2.48437	-3.30424	-2.72984	-2.78801	-2.86513	-2.8102	-2.88119	-3.54639	-3.30738	0.226691	0.935129
P26618	P26618	Platelet-derived growth factor receptor alpha	Pdgfra	4	4	4	5.6	5.6	5.6	122.68	0	11.836	37	-2.86933	-2.82505	-3.24023	-1.70058	-1.6998	-1.87531	-3.65672	-3.69958	-2.7195	-1.55141	-1.35291	-1.41073	-3.91181	-3.89388	-3.68572	-3.71277	-2.22767	-3.78267	0.112299	1.1005
Q810B6	Q810B6	Rabankyrin-5	Ankfy1	3	3	3	2.9	2.9	2.9	128.65	0.0016978	4.6501	16	-2.88288	-2.816	-3.02413	-2.70015	-3.56775	-3.30874	-2.65131	-2.75581	-3.0555	-2.82015	-2.97309	-2.99444	-3.07059	-2.77555	-3.24944	-3.84823	-5.72081	-5.91262	0.985606	1.66282
Q66T02	Q66T02	Pleckstrin homology domain-containing family G member 5	Plekhg5	5	5	5	6	6	6	118.92	0.00052576	8.0253	3	-2.8944	-2.52435	-2.88624	-1.80575	-1.50336	-1.85092	-3.84572	-2.90161	-3.98272	-2.27325	-1.9483	-2.1988	-2.17482	-2.80008	-1.90405	-3.79782	-3.11332	-2.67635	0.162124	0.90415
Q99N87	Q99N87	28S ribosomal protein S5, mitochondrial	Mrps5	4	4	4	10.4	10.4	10.4	48.206	0.00046083	5.9064	9	-2.89907	-2.55282	-2.79898	-3.14353	-3.4301	-3.6898	-3.64095	-2.74957	-2.83914	-2.89607	-2.71461	-2.64939	-2.61827	-6.83922	-2.85691	-2.77727	-2.62725	-2.86735	0.0967815	1.08861
O35955	O35955	Proteasome subunit beta type-10	Psmb10	2	2	2	11.4	11.4	11.4	29.063	0	21.315	55	-2.90159	-2.40107	-3.20372	-0.866135	-0.689128	-1.24874	-0.264047	-1.28711	-1.77852	2.28312	-0.976341	2.08081	-1.05421	-1.28468	1.42815	-3.13617	-3.09738	-1.55946	0.70901	0.487681
O89050	O89050	Muskelin	Mkln1	3	3	3	6.8	6.8	6.8	84.877	0.00047393	6.2598	18	-2.91327	-3.10122	-3.25383	-3.29787	-3.57584	-3.51702	-3.00835	-3.2391	-3.12754	-2.43249	-2.96672	-2.60976	-3.3971	-3.68342	-3.48015	-2.61596	-3.10374	-2.84758	0.673443	0.864063
Q7TSH2	Q7TSH2	Phosphorylase b kinase regulatory subunit beta	Phkb	3	3	3	3.4	3.4	3.4	123.89	0.00047348	6.2499	13	-2.92011	-2.96313	-3.63389	-3.19781	-3.31688	-4.27587	-4.104	-4.44592	-3.12321	-2.53713	-2.49578	-2.16863	-3.1291	-3.06726	-3.66894	-3.58236	-2.68677	-3.52663	1.31754	0.674228	+
Q6PB44	Q6PB44	Tyrosine-protein phosphatase non-receptor type 23	Ptpn23	10	10	10	7.2	7.2	7.2	185.21	0	25.283	38	-2.92011	-1.70991	-2.27348	-1.08371	-1.24709	-0.453749	-3.51728	-3.07996	-5.44981	-1.21634	-1.01402	-0.992136	-1.41028	-0.657054	-0.657619	-1.09747	-1.04607	-0.975156	1.83254	0.376922	+
Q8BVE3	Q8BVE3	V-type proton ATPase subunit H	Atp6v1h	5	5	5	16.1	16.1	16.1	55.854	0	22.188	22	-2.94935	-0.503336	-2.7872	-2.74546	-2.56755	-0.805261	-1.66172	-0.348211	-1.79804	-0.345	-0.0521808	-1.41859	-3.35349	-5.81511	-3.47367	-0.785398	-2.95684	-2.54941	0.317928	1.42334
Q3V3R1	Q3V3R1	Monofunctional C1-tetrahydrofolate synthase, mitochondrial	Mthfd1l	14	14	14	19.9	19.9	19.9	105.73	0	41.574	81	-2.95682	-2.88299	-1.34729	-1.87534	-2.12424	-5.86802	-2.36101	-1.92584	-3.04701	-1.43966	-1.31824	-4.42984	-5.56444	-4.99958	-3.55508	-1.00937	-3.18965	-3.78016	0.343955	1.45817
Q8BHY2	Q8BHY2	Nucleolar complex protein 4 homolog	Noc4l	5	5	5	9.7	9.7	9.7	58.675	0	9.3357	28	-2.96915	-3.05652	-2.96735	-1.7853	-2.59853	-2.65609	-2.31734	-2.34323	-2.19457	-3.41953	-2.91937	-2.45522	-2.93299	-2.77679	-1.66684	-2.39169	-2.55776	-2.85239	0.23525	1.08711
Q6NV99	Q6NV99		Haus6	5	5	5	6.2	6.2	6.2	105.6	0	10.363	14	-2.99073	-3.33433	-2.31636	-4.10567	-4.33809	-4.77005	-5.50252	-4.62725	-5.9898	-4.57111	-5.41281	-2.4775	-3.98602	-5.04194	-3.93375	-6.52492	-3.91017	-4.43448	0.191532	1.19544
Q3UK78	Q3UK78	Polycomb group RING finger protein 5	Pcgf5	1	1	1	7	7	7	29.657	0.0045334	3.3729	4	-2.99165	-2.9311	-2.62691	-2.60512	-2.76087	-2.16925	-2.67922	-4.10817	-3.19085	-4.3236	-3.50694	-2.7262	-3.12712	-4.10406	-2.72326	-2.62071	-3.51354	-3.48045	0.941156	1.36738
Q9D0G0	Q9D0G0	28S ribosomal protein S30, mitochondrial	Mrps30	8	8	8	25.3	25.3	25.3	49.939	0	19.608	28	-2.99722	-0.163401	0.0886507	-0.94099	-0.776955	-0.594395	-2.83861	-2.85616	-0.0480343	0.068181	0.122065	0.0178678	-0.637037	-0.428684	0.276447	0.206194	0.312039	0.217189	1.91238	0.419433	+
Q9QXN3	Q9QXN3	Activating signal cointegrator 1	Trip4	3	3	3	6.2	6.2	6.2	66.197	0.0052395	3.2842	11	-2.99963	-2.57026	-3.96737	-2.10196	-2.6557	-2.65228	-4.80163	2.13256	1.89126	-3.3469	-3.36514	-3.23458	-2.79299	-2.50573	-3.74578	-1.96593	-2.30275	-1.77859	0.464055	1.75637
P08113	P08113	Endoplasmin	Hsp90b1	42	42	40	51.6	51.6	49.9	92.475	0	320.19	518	-3.00057	-0.562932	-3.20531	-1.44782	-0.552098	-0.267911	3.3861	3.44197	3.5208	-0.533897	-0.508679	-0.985257	-0.109334	-0.685048	-0.26012	-1.6865	-0.166672	-2.17776	0.48585	1.91344
P48759	P48759	Pentraxin-related protein PTX3	Ptx3	3	3	3	9.7	9.7	9.7	41.811	0.00044863	5.491	7	-3.00926	-2.56563	-2.91178	-4.03281	-3.08529	-2.40429	-2.70215	-2.15959	-2.08706	-1.68114	-2.42826	-1.80753	-2.58045	-2.04396	-2.3579	-2.85145	-3.54455	-4.31407	0.174256	0.901352
P70662;O55203	P70662	LIM domain-binding protein 1	Ldb1	4	4	4	13.1	13.1	13.1	46.502	0	8.3573	4	-3.0132	-2.66816	-2.83721	-0.552692	-1.06636	-1.13343	-3.19787	-4.01664	-2.60719	-2.88211	-3.01712	-3.62797	-1.46962	-1.60014	-3.79025	-5.2317	-5.16619	-5.42346	1.17042	2.35396
Q91YU8	Q91YU8	Suppressor of SWI4 1 homolog	Ppan	2	2	2	4.9	4.9	4.9	52.755	0.0017256	4.8859	24	-3.01546	-3.00866	-2.80582	-1.882	-2.36192	-1.9316	-3.16443	-3.53646	-3.13259	-2.88904	-3.22061	-2.87754	-2.22398	-1.92497	-2.4077	-3.14059	-3.50936	-3.51404	0.140304	1.06921
Q9ERG2	Q9ERG2	Striatin-3	Strn3	2	2	2	2.6	2.6	2.6	87.149	0.0016899	4.6033	28	-3.01697	-1.21606	-0.820268	-2.03304	-3.0938	-1.70765	-0.988412	-0.976797	-0.784847	-1.18133	-0.984326	-1.40683	-2.7179	-2.90074	-2.91713	-1.24957	-0.961092	-1.50737	0.123503	1.09585
Q924K8	Q924K8	Metastasis-associated protein MTA3	Mta3	7	3	3	12.9	6.1	6.1	67.076	0.00046838	6.1572	12	-3.01734	-3.18738	-1.51295	-2.09329	-1.9764	-2.56008	-1.07692	-1.15548	-1.15253	-2.2127	-2.57261	-1.66044	-2.79993	-2.14463	-4.36979	-2.82685	-1.45103	-1.96575	0.606635	1.38953
P46467;Q8VEJ9;Q8BPY9	P46467;Q8VEJ9;Q8BPY9	Vacuolar protein sorting-associated protein 4B;Vacuolar protein sorting-associated protein 4A;Fidgetin-like protein 1	Vps4b;Vps4a;Fignl1	2	2	2	5.2	5.2	5.2	49.419	0.0081243	2.8209	0	-3.02235	-2.86475	-3.0158	-2.33463	-2.76936	-2.52199	-3.06549	-2.78952	-2.79101	-2.0098	-2.31707	-2.17028	-2.73214	-2.23632	-2.41459	-2.54555	-2.97353	-2.61729	1.82557	0.784082	+
Q8R574	Q8R574	Phosphoribosyl pyrophosphate synthase-associated protein 2	Prpsap2	2	2	2	6.2	6.2	6.2	40.88	0	9.0152	21	-3.0233	-3.0837	-3.21365	-2.19719	1.08209	0.991018	-2.73121	-2.88172	-3.11357	1.46322	-3.11568	-2.60669	-2.18248	-2.20464	-2.24746	-2.41364	-2.12891	-3.33705	0.0315517	1.04746
Q78ZA7	Q78ZA7	Nucleosome assembly protein 1-like 4	Nap1l4	6	5	5	23.7	21.1	21.1	42.679	0	10.062	14	-3.0251	-3.68307	-4.19282	-2.9955	-3.03339	-0.634729	-0.563981	-0.297192	-0.562056	-0.74595	-0.572825	-0.933195	-2.43837	-1.86421	-2.40844	-3.57077	-0.712329	-0.933845	0.390673	0.690536
Q60848	Q60848	Lymphocyte-specific helicase	Hells	6	6	6	9.9	9.9	9.9	95.125	0	14.559	22	-3.04978	-3.0887	-3.41126	-2.7123	-3.11471	-3.08956	-2.31253	-2.49722	-2.38081	-3.03254	-2.70263	-2.82735	-4.81802	-3.68493	-5.29072	-2.83146	-2.91472	-2.80301	0.946611	1.49813
P35564	P35564	Calnexin	Canx	24	24	24	40.1	40.1	40.1	67.277	0	260.63	320	-3.05403	-2.23249	-2.4811	-3.02564	-2.50528	-6.01672	-2.90568	-0.805637	-2.61671	-4.86994	-4.77173	-3.68016	-2.61055	-2.43066	-2.84025	-3.79447	-2.18873	-2.48312	0.353129	1.36355
Q9JHF5	Q9JHF5	V-type proton ATPase subunit a	Tcirg1	11	11	11	20	20	20	93.459	0	34.571	46	-3.07917	-3.97671	-2.12894	-5.58142	-3.63499	-2.33985	-3.15476	-2.66689	-2.54777	-2.48565	-4.9814	-1.60741	-3.19655	-4.50632	-2.95402	-2.87311	-2.51255	-2.50138	0.128268	0.891439
P70388	P70388	DNA repair protein RAD50	Rad50	4	4	4	4.3	4.3	4.3	153.49	0	9.3917	34	-3.07983	-2.8603	-4.45836	-2.87207	-3.13584	-3.20479	-5.97878	-3.43318	-3.19868	-3.38868	-3.28245	-4.67739	-3.14471	-3.25938	-3.13242	-2.38014	-2.83437	-3.02396	0.399077	0.787713
A2A6Q5	A2A6Q5	Cell division cycle protein 27 homolog	Cdc27	6	6	6	7.8	7.8	7.8	91.841	0	10.007	16	-3.08022	-1.37465	-1.84889	-1.91553	-1.69338	-3.41071	-0.652845	-0.607391	0.0480743	-3.09695	-3.27179	-0.446984	-3.42403	-2.77752	-3.07351	-3.87354	-1.03217	-4.45102	1.29937	2.31729
Q6P5F9	Q6P5F9	Exportin-1	Xpo1	9	9	9	11	11	11	123.09	0	18.56	30	-3.08032	-3.30227	-3.49153	-2.86591	-3.16903	-3.72936	-1.81372	-1.87556	-1.90168	-2.66369	-2.60844	-2.76459	-3.76109	-4.45394	-3.74195	-2.81136	-3.95632	-3.48921	0.942298	1.47214
P23949	P23949	Zinc finger protein 36, C3H1 type-like 2	Zfp36l2	2	2	2	7.2	7.2	7.2	50.069	0	18.71	19	-3.08368	-2.61198	-2.9964	-1.59828	-1.47412	-1.38853	-2.43354	-3.08423	-2.66725	-2.00043	-1.97133	-1.35198	-2.09696	-1.54318	-1.73204	-3.27991	-2.82318	-3.10159	0.198411	0.895202
P70288	P70288	Histone deacetylase 2	Hdac2	8	4	4	18.4	10.7	10.7	55.302	0.00044643	5.3643	4	-3.09261	-2.85671	-3.02968	-2.85175	-2.80888	0.327396	-0.0444994	-2.31763	-2.13884	-2.71826	-2.88087	-2.11478	-2.89184	0.32787	-2.77745	-3.3641	-2.94373	-3.24916	0.325345	1.3399
Q61211	Q61211	Eukaryotic translation initiation factor 2D	Eif2d	4	4	4	12.6	12.6	12.6	62.829	0	9.4629	23	-3.0943	-2.35826	-2.4109	-2.09306	-0.880301	-1.06663	-1.24245	-3.07452	-2.77541	-2.4713	-2.84678	-3.76533	-1.17684	-2.06251	-2.08794	-2.96466	-1.21948	-3.42859	0.367524	1.2626
Q9Z1G4	Q9Z1G4	V-type proton ATPase 116 kDa subunit a isoform 1	Atp6v0a1	5	5	5	8.7	8.7	8.7	96.466	0	10.576	8	-3.09919	-3.01638	-2.93943	-5.45385	-0.512466	-0.711348	-1.38877	-1.6957	-2.83722	-3.45716	-3.60367	-3.19173	-4.25419	-3.84427	-3.79376	-2.76952	-3.38502	-3.29519	1.27742	2.15018
F8VPU2	F8VPU2	FERM, RhoGEF and pleckstrin domain-containing protein 1	Farp1	10	10	10	12.7	12.7	12.7	118.87	0	25.958	25	-3.09929	-4.1824	-3.49499	-3.55748	-3.78786	-3.29364	-4.85026	-3.32562	-4.35932	-3.76321	-4.69407	-2.71587	-5.52921	-5.32045	-4.04917	-5.49427	-3.05525	-4.4856	0.778944	1.48753
Q14C51	Q14C51	Pentatricopeptide repeat domain-containing protein 3, mitochondrial	Ptcd3	10	10	9	17.7	17.7	16.8	77.795	0	17.166	22	-3.11488	-3.23135	-6.48659	-3.81078	-4.36515	-4.54353	-3.34487	-4.14832	-2.9297	-3.2313	-3.58663	-3.31847	-5.60466	-4.07878	-6.11874	-3.16975	-3.47239	-3.00782	0.0288131	0.970664
Q3UMB9	Q3UMB9	WASH complex subunit 7	Kiaa1033	6	6	6	7.7	7.7	7.7	136.37	0	12.918	44	-3.12208	-3.33477	-3.80208	-1.43248	-1.77686	-2.18052	-4.23826	-2.89229	-2.87701	-3.60013	-3.83356	-3.31902	-2.18684	-1.8833	-2.63488	-3.34246	-3.51247	-3.52205	0.271081	1.18266
[truncated: 163 more rows]
